# Supplementary material for: Molecular mechanism of antagonist recognition and regulation of the α1A-adrenoceptor
Source: J Biol Chem. 2025 Jun 6;301(7):110348. doi: 10.1016/j.jbc.2025.110348 (PMC12269490; doi:10.1016/j.jbc.2025.110348)
Supplement: Supplementary Data 1 [file mmc2.xlsx]

## Sheet: Sheet1
Data S1. Key Metrics of Activation Curves (-LogEC50 and Related Data)
WT (α1AAR) silodosin
	-LogEC50 rep1	-LogEC50 rep2	-LogEC50 rep3	-LogEC50 mean	Fold Change to 0 nm rep1	Fold Change to 0 nm rep2	Fold Change to 0 nm rep3	Fold Change to 0 nm mean	Log2(Fold Change) rep1	Log2(Fold Change) rep2	Log2(Fold Change) rep3	Log2(Fold Change) mean
0 nm	6.04	6.33	6.267	6.21233	1	1	1	1	0	0	0	0
5 nm	3.712	3.89	3.989	3.86367	0.61457	0.614534	0.636509	0.621871	-0.702352	-0.702435	-0.651748	-0.685512
M292L (α1AAR) silodosin
	-LogEC50 rep1	-LogEC50 rep2	-LogEC50 rep3	-LogEC50 mean	Fold Change to 0 nm rep1	Fold Change to 0 nm rep2	Fold Change to 0 nm rep3	Fold Change to 0 nm mean	Log2(Fold Change) rep1	Log2(Fold Change) rep2	Log2(Fold Change rep3	Log2(Fold Change) mean
0 nm	6.733	6.593	6.886	6.73733	1	1	1	1	0	0	0	0
5 nm	5.913	5.825	5.747	5.82833	0.878212	0.883513	0.834592	0.865439	-0.187359	-0.178677	-0.260857	-0.208964
50 nm	5.847	5.333	5.046	5.40867	0.868409	0.808888	0.732791	0.803363	-0.203553	-0.305988	-0.448526	-0.319356
500 nm	4.395	4.072	3.973	4.14667	0.652755	0.617625	0.576968	0.615783	-0.615386	-0.695198	-0.793437	-0.70134
5 μm	3.293	3.896	3.857	3.682	0.489084	0.59093	0.560122	0.546712	-1.03185	-0.758941	-0.836187	-0.875658
V185A (α1AAR) silodosin
	-LogEC50 rep1	-LogEC50 rep2	-LogEC50 rep3	-LogEC50 mean	Fold Change to 0 nm rep1	Fold Change to 0 nm rep2	Fold Change to 0 nm rep3	Fold Change to 0 nm mean	Log2(Fold Change) rep1	Log2(Fold Change) rep2	Log2(Fold Change rep3	Log2(Fold Change) mean
0 nm	6.052	5.973	6.258	6.09433	1	1	1	1	0	0	0	0
5 nm	4.967	4.864	4.958	4.92967	0.82072	0.814331	0.792266	0.809106	-0.285037	-0.296312	-0.335943	-0.305764
50 nm	4.902	4.852	4.873	4.87567	0.80998	0.812322	0.778683	0.800329	-0.304042	-0.299876	-0.360891	-0.321603
500 nm	3.862	3.364	4.043	3.75633	0.638136	0.563201	0.646053	0.615797	-0.648064	-0.828278	-0.630275	-0.702206
5 μm	4.019	4.068	4.281	4.12267	0.664078	0.681065	0.684084	0.676409	-0.590575	-0.554136	-0.547754	-0.564155
F86L (α1AAR) silodosin
	-LogEC50 rep1	-LogEC50 rep2	-LogEC50 rep3	-LogEC50 mean	Fold Change to 0 nm rep1	Fold Change to 0 nm rep2	Fold Change to 0 nm rep3	Fold Change to 0 nm mean	Log2(Fold Change) rep1	Log2(Fold Change) rep2	Log2(Fold Change rep3	Log2(Fold Change) mean
0 nm	5.874	5.641	5.817	5.77733	1	1	1	1	0	0	0	0
5 nm	5.742	5.621	5.704	5.689	0.977528	0.996455	0.980574	0.984852	-0.0327899	-0.00512412	-0.0283013	-0.0220718
50 nm	5.271	5.688	5.118	5.359	0.897344	1.00833	0.879835	0.928504	-0.156267	0.0119705	-0.184695	-0.109664
500 nm	4.604	4.385	4.88	4.623	0.783793	0.777344	0.83892	0.800019	-0.351455	-0.363374	-0.253394	-0.322741
5 μm	3.462	3.625	3.603	3.56333	0.589377	0.642617	0.619391	0.617128	-0.762738	-0.63797	-0.691077	-0.697261
F86M (α1AAR) silodosin
	-LogEC50 rep1	-LogEC50 rep2	-LogEC50 rep3	-LogEC50 mean	Fold Change to 0 nm rep1	Fold Change to 0 nm rep2	Fold Change to 0 nm rep3	Fold Change to 0 nm mean	Log2(Fold Change) rep1	Log2(Fold Change) rep2	Log2(Fold Change rep3	Log2(Fold Change) mean
0 nm	6.178	6.157	6.273	6.20267	1	1	1	1	0	0	0	0
5 nm	6.179	6.126	6.317	6.20733	1.00016	0.994965	1.00701	1.00071	0.000233502	-0.0072822	0.010084	0.00101177
50 nm	5.866	5.343	5.629	5.61267	0.949498	0.867793	0.897338	0.904876	-0.0747628	-0.204578	-0.156277	-0.145206
500 nm	4.679	4.126	3.979	4.26133	0.757365	0.670132	0.634306	0.687267	-0.40094	-0.577484	-0.65675	-0.545058
5 μm	3.526	3.805	3.983	3.77133	0.570735	0.617996	0.634943	0.607891	-0.809107	-0.694331	-0.6553	-0.71958
WT (α1BAR) silodosin
	-LogEC50 rep1	-LogEC50 rep2	-LogEC50 rep3	-LogEC50 mean	Fold Change to 0 nm rep1	Fold Change to 0 nm rep2	Fold Change to 0 nm rep3	Fold Change to 0 nm mean	Log2(Fold Change) rep1	Log2(Fold Change) rep2	Log2(Fold Change rep3	Log2(Fold Change) mean
0 nm	6.389	6.185	6.314	6.296	1	1	1	1	0	0	0	0
5 nm	6.367	6.532	6.218	6.37233	0.996557	1.0561	0.984796	1.01249	-0.00497638	0.0787512	-0.0221036	0.0172237
50 nm	5.942	5.815	6.555	6.104	0.930036	0.940178	1.03817	0.969461	-0.104642	-0.0889944	0.0540415	-0.0465315
500 nm	4.936	4.984	4.93	4.95	0.772578	0.805821	0.780805	0.786401	-0.372248	-0.31147	-0.356967	-0.346895
5 μm	3.819	3.78	4.113	3.904	0.597746	0.611156	0.65141	0.620104	-0.742395	-0.710387	-0.618363	-0.690382
L314M (α1BAR) silodosin
	-LogEC50 rep1	-LogEC50 rep2	-LogEC50 rep3	-LogEC50 mean	Fold Change to 0 nm rep1	Fold Change to 0 nm rep2	Fold Change to 0 nm rep3	Fold Change to 0 nm mean	Log2(Fold Change) rep1	Log2(Fold Change) rep2	Log2(Fold Change rep3	Log2(Fold Change) mean
0 nm	5.734	5.676	5.648	5.686	1	1	1	1	0	0	0	0
5 nm	5.376	5.417	5.324	5.37233	0.937565	0.954369	0.942635	0.944856	-0.0930088	-0.0673805	-0.0852295	-0.0818729
50 nm	4.577	4.504	4.559	4.54667	0.798221	0.793517	0.807188	0.799642	-0.32514	-0.333668	-0.309023	-0.32261
500 nm	4.162	4.078	4.074	4.10467	0.725846	0.718464	0.721317	0.721876	-0.462265	-0.477013	-0.471294	-0.470191
5 μm	3.555	3.719	3.63	3.63467	0.619986	0.655215	0.642705	0.639302	-0.689692	-0.60996	-0.637771	-0.645808
A204V (α1BAR) silodosin
	-LogEC50 rep1	-LogEC50 rep2	-LogEC50 rep3	-LogEC50 mean	Fold Change to 0 nm rep1	Fold Change to 0 nm rep2	Fold Change to 0 nm rep3	Fold Change to 0 nm mean	Log2(Fold Change) rep1	Log2(Fold Change) rep2	Log2(Fold Change rep3	Log2(Fold Change) mean
0 nm	6.263	6.362	6.633	6.41933	1	1	1	1	0	0	0	0
5 nm	6.324	6.392	6.456	6.39067	1.00974	1.00472	0.973315	0.995923	0.0139835	0.00678704	-0.0390209	-0.00608347
50 nm	6.198	6.128	6.032	6.11933	0.989622	0.963219	0.909392	0.954078	-0.0150511	-0.0540641	-0.137025	-0.0687134
500 nm	4.678	4.811	4.901	4.79667	0.746926	0.756209	0.738881	0.747339	-0.420962	-0.403144	-0.436585	-0.42023
5 μm	4.213	4.226	4.267	4.23533	0.672681	0.664257	0.643299	0.660079	-0.572006	-0.590188	-0.636439	-0.599544
A204V/L314M (α1BAR) silodosin
	-LogEC50 rep1	-LogEC50 rep2	-LogEC50 rep3	-LogEC50 mean	Fold Change to 0 nm rep1	Fold Change to 0 nm rep2	Fold Change to 0 nm rep3	Fold Change to 0 nm mean	Log2(Fold Change) rep1	Log2(Fold Change) rep2	Log2(Fold Change rep3	Log2(Fold Change) mean
0 nm	6.492	6.468	6.528	6.496	1	1	1	1	0	0	0	0
5 nm	6.145	5.981	6.062	6.06267	0.94655	0.924706	0.928615	0.93329	-0.07925	-0.112933	-0.106847	-0.0996767
50 nm	4.852	4.732	4.767	4.78367	0.747381	0.731602	0.730239	0.736407	-0.420083	-0.45087	-0.453559	-0.441504
500 nm	3.945	3.812	3.9	3.88567	0.607671	0.589363	0.597426	0.598153	-0.718638	-0.762772	-0.743167	-0.741525
5 μm	3.89	5.187	4.635	4.57067	0.599199	0.801948	0.710018	0.703722	-0.738893	-0.318419	-0.494072	-0.517128
M292Y (α1AAR) silodosin
	-LogEC50 rep1	-LogEC50 rep2	-LogEC50 rep3	-LogEC50 mean	Fold Change to 0 nm rep1	Fold Change to 0 nm rep2	Fold Change to 0 nm rep3	Fold Change to 0 nm mean	Log2(Fold Change) rep1	Log2(Fold Change) rep2	Log2(Fold Change rep3	Log2(Fold Change) mean
0 nm	5.858	5.836	5.941	5.87833	1	1	1	1	0	0	0	0
5 nm	5.598	5.597	5.49	5.56167	0.955616	0.959047	0.924087	0.94625	-0.0654967	-0.0603261	-0.1139	-0.0799075
50 nm	3.711	3.991	4.053	3.91833	0.633493	0.683859	0.682208	0.66652	-0.6586	-0.54823	-0.551716	-0.586182
500 nm	3.744	3.724	3.373	3.61367	0.639126	0.638108	0.56775	0.614995	-0.645828	-0.648127	-0.816673	-0.703543
5 μm	4.463	4.256	4.122	4.28033	0.761864	0.729267	0.693823	0.728318	-0.392394	-0.455482	-0.527361	-0.458412
V185I (α1AAR) silodosin
	-LogEC50 rep1	-LogEC50 rep2	-LogEC50 rep3	-LogEC50 mean	Fold Change to 0 nm rep1	Fold Change to 0 nm rep2	Fold Change to 0 nm rep3	Fold Change to 0 nm mean	Log2(Fold Change) rep1	Log2(Fold Change) rep2	Log2(Fold Change rep3	Log2(Fold Change) mean
0 nm	6.518	6.276	6.188	6.32733	1	1	1	1	0	0	0	0
5 nm	4.789	4.283	4.394	4.48867	0.734735	0.682441	0.710084	0.709087	-0.444705	-0.551224	-0.493938	-0.496622
50 nm	4.741	3.901	4.397	4.34633	0.72737	0.621574	0.710569	0.686504	-0.459238	-0.686001	-0.492954	-0.546064
500 nm	4.678	4.811	4.901	4.79667	0.717705	0.766571	0.792017	0.758764	-0.478537	-0.383509	-0.336397	-0.399481
5 μm	4.189	4.572	3.858	4.20633	0.642682	0.728489	0.623465	0.664879	-0.637823	-0.45702	-0.68162	-0.592154
F86N (α1AAR) silodosin
	-LogEC50 rep1	-LogEC50 rep2	-LogEC50 rep3	-LogEC50 mean	Fold Change to 0 nm rep1	Fold Change to 0 nm rep2	Fold Change to 0 nm rep3	Fold Change to 0 nm mean	Log2(Fold Change) rep1	Log2(Fold Change) rep2	Log2(Fold Change rep3	Log2(Fold Change) mean
0 nm	6.291	6.193	6.143	6.209	1	1	1	1	0	0	0	0
5 nm	6.177	6.293	6.106	6.192	0.981879	1.01615	0.993977	0.997334	-0.026383	0.0231095	-0.00871579	-0.00399644
50 nm	6.35	6.085	6.206	6.21367	1.00938	0.982561	1.01026	1.00073	0.0134672	-0.0253812	0.0147203	0.000935453
500 nm	4.738	4.375	4.834	4.649	0.753139	0.706443	0.786912	0.748831	-0.409011	-0.501355	-0.345726	-0.418698
5 μm	4.752	5.086	4.871	4.903	0.755365	0.82125	0.792935	0.78985	-0.404755	-0.284107	-0.334725	-0.341196
WT (α1AAR) doxazosin
	-LogEC50 rep1	-LogEC50 rep2	-LogEC50 rep3	-LogEC50 mean	Fold Change to 0 nm rep1	Fold Change to 0 nm rep2	Fold Change to 0 nm rep3	Fold Change to 0 nm mean	Log2(Fold Change) rep1	Log2(Fold Change) rep2	Log2(Fold Change rep3	Log2(Fold Change) mean
0 nm	6.04	6.33	6.267	6.21233	1	1	1	1	0	0	0	0
5 nm	6.444	6.226	6.372	6.34733	1.06689	0.98357	1.01675	1.0224	0.0934079	-0.0238999	0.0239713	0.0311598
50 nm	5.353	5.395	5.368	5.372	0.886258	0.852291	0.85655	0.865033	-0.174201	-0.230583	-0.22339	-0.209391
500 nm	4.537	4.719	4.575	4.61033	0.751159	0.745498	0.730014	0.742224	-0.41281	-0.423724	-0.454003	-0.430179
5 μm	3.918	3.918	3.868	3.90133	0.648675	0.618957	0.617201	0.628278	-0.624431	-0.692088	-0.696187	-0.670902
M292L (α1AAR) doxazosin
	-LogEC50 rep1	-LogEC50 rep2	-LogEC50 rep3	-LogEC50 mean	Fold Change to 0 nm rep1	Fold Change to 0 nm rep2	Fold Change to 0 nm rep3	Fold Change to 0 nm mean	Log2(Fold Change) rep1	Log2(Fold Change) rep2	Log2(Fold Change rep3	Log2(Fold Change) mean
0 nm	6.733	6.593	6.886	6.73733	1	1	1	1	0	0	0	0
5 nm	6.397	6.332	6.873	6.534	0.950097	0.960413	0.998112	0.96954	-0.073854	-0.0582738	-0.00272622	-0.0449513
50 nm	6.306	5.776	5.832	5.97133	0.936581	0.876081	0.846936	0.886533	-0.0945243	-0.190864	-0.239675	-0.175021
500 nm	5.154	4.955	5.022	5.04367	0.765483	0.751555	0.729306	0.748781	-0.385557	-0.41205	-0.455404	-0.41767
5 μm	4.566	4.398	4.5	4.488	0.678152	0.667071	0.6535	0.666241	-0.560319	-0.584087	-0.613741	-0.586049
V185A (α1AAR) doxazosin
	-LogEC50 rep1	-LogEC50 rep2	-LogEC50 rep3	-LogEC50 mean	Fold Change to 0 nm rep1	Fold Change to 0 nm rep2	Fold Change to 0 nm rep3	Fold Change to 0 nm mean	Log2(Fold Change) rep1	Log2(Fold Change) rep2	Log2(Fold Change rep3	Log2(Fold Change) mean
0 nm	6.052	5.973	6.258	6.09433	1	1	1	1	0	0	0	0
5 nm	4.797	5.079	5.495	5.12367	0.792631	0.850326	0.878076	0.840344	-0.33528	-0.233911	-0.187582	-0.252258
50 nm	4.92	4.975	4.854	4.91633	0.812954	0.832915	0.775647	0.807172	-0.298754	-0.263759	-0.366528	-0.30968
500 nm	4	4.084	3.96	4.01467	0.660939	0.683744	0.63279	0.659157	-0.597412	-0.548473	-0.660201	-0.602029
5 μm	4.166	3.962	4.038	4.05533	0.688367	0.663318	0.645254	0.665647	-0.538749	-0.592227	-0.632061	-0.587679
F86L (α1AAR) doxazosin
	-LogEC50 rep1	-LogEC50 rep2	-LogEC50 rep3	-LogEC50 mean	Fold Change to 0 nm rep1	Fold Change to 0 nm rep2	Fold Change to 0 nm rep3	Fold Change to 0 nm mean	Log2(Fold Change) rep1	Log2(Fold Change) rep2	Log2(Fold Change rep3	Log2(Fold Change) mean
0 nm	5.874	5.641	5.817	5.77733	1	1	1	1	0	0	0	0
5 nm	5.64	5.753	5.715	5.70267	0.960163	1.01985	0.982465	0.987494	-0.0586481	0.0283635	-0.0255218	-0.0186021
50 nm	5.856	5.985	6.013	5.95133	0.996936	1.06098	1.03369	1.03054	-0.00442771	0.0854003	0.0478097	0.0429274
500 nm	5.869	6.267	6.052	6.06267	0.999149	1.11097	1.0404	1.05017	-0.00122856	0.151824	0.0571367	0.0692441
5 μm	3.931	4.081	3.972	3.99467	0.66922	0.723453	0.682826	0.691833	-0.579447	-0.467028	-0.55041	-0.532295
F86M (α1AAR) doxazosin
	-LogEC50 rep1	-LogEC50 rep2	-LogEC50 rep3	-LogEC50 mean	Fold Change to 0 nm rep1	Fold Change to 0 nm rep2	Fold Change to 0 nm rep3	Fold Change to 0 nm mean	Log2(Fold Change) rep1	Log2(Fold Change) rep2	Log2(Fold Change rep3	Log2(Fold Change) mean
0 nm	6.178	6.157	6.273	6.20267	1	1	1	1	0	0	0	0
5 nm	5.696	5.592	5.824	5.704	0.921981	0.908235	0.928423	0.919546	-0.117191	-0.138863	-0.107145	-0.121066
50 nm	5.872	5.797	6.102	5.92367	0.950469	0.94153	0.97274	0.954913	-0.0732879	-0.0869211	-0.0398734	-0.0666941
500 nm	6.295	6.027	6.409	6.24367	1.01894	0.978886	1.02168	1.0065	0.0270665	-0.0307875	0.0309437	0.00907424
5 μm	4.329	4.198	3.711	4.07933	0.700712	0.681826	0.591583	0.65804	-0.513106	-0.552525	-0.757348	-0.60766
WT (α1BAR) doxazosin
	-LogEC50 rep1	-LogEC50 rep2	-LogEC50 rep3	-LogEC50 mean	Fold Change to 0 nm rep1	Fold Change to 0 nm rep2	Fold Change to 0 nm rep3	Fold Change to 0 nm mean	Log2(Fold Change) rep1	Log2(Fold Change) rep2	Log2(Fold Change rep3	Log2(Fold Change) mean
0 nm	6.389	6.185	6.314	6.296	1	1	1	1	0	0	0	0
5 nm	5.444	5.531	5.73	5.56833	0.85209	0.89426	0.907507	0.884619	-0.230923	-0.161233	-0.140019	-0.177392
50 nm	5.004	4.887	4.991	4.96067	0.783221	0.790137	0.790466	0.787941	-0.352508	-0.339824	-0.339225	-0.343853
500 nm	3.932	3.649	3.637	3.73933	0.615433	0.589976	0.576022	0.59381	-0.700327	-0.761272	-0.795805	-0.752468
5 μm	3.584	3.654	3.697	3.645	0.560964	0.590784	0.585524	0.579091	-0.83402	-0.759297	-0.772199	-0.788505
L314M (α1BAR) doxazosin
	-LogEC50 rep1	-LogEC50 rep2	-LogEC50 rep3	-LogEC50 mean	Fold Change to 0 nm rep1	Fold Change to 0 nm rep2	Fold Change to 0 nm rep3	Fold Change to 0 nm mean	Log2(Fold Change) rep1	Log2(Fold Change) rep2	Log2(Fold Change rep3	Log2(Fold Change) mean
0 nm	5.734	5.676	5.648	5.686	1	1	1	1	0	0	0	0
5 nm	5.7	5.686	5.822	5.736	0.99407	1.00176	1.03081	1.00888	-0.00857999	0.00253951	0.0437748	0.0125781
50 nm	4.833	4.995	4.892	4.90667	0.842867	0.880021	0.866147	0.863012	-0.246623	-0.18439	-0.207316	-0.212776
500 nm	3.975	3.885	3.983	3.94767	0.693233	0.684461	0.705205	0.6943	-0.528587	-0.54696	-0.503885	-0.526477
5 μm	3.11	3.454	3.307	3.29033	0.542379	0.608527	0.585517	0.578808	-0.882627	-0.716607	-0.772217	-0.790484
A204V (α1BAR) doxazosin
	-LogEC50 rep1	-LogEC50 rep2	-LogEC50 rep3	-LogEC50 mean	Fold Change to 0 nm rep1	Fold Change to 0 nm rep2	Fold Change to 0 nm rep3	Fold Change to 0 nm mean	Log2(Fold Change) rep1	Log2(Fold Change) rep2	Log2(Fold Change rep3	Log2(Fold Change) mean
0 nm	6.263	6.362	6.633	6.41933	1	1	1	1	0	0	0	0
5 nm	6.957	7.09	7.252	7.09967	1.11081	1.11443	1.09332	1.10619	0.151611	0.156305	0.128717	0.145545
50 nm	6.829	6.732	6.684	6.74833	1.09037	1.05816	1.00769	1.05207	0.12482	0.0815548	0.0110502	0.0724752
500 nm	5.558	5.471	5.739	5.58933	0.887434	0.85995	0.865219	0.870868	-0.172288	-0.217676	-0.208862	-0.199609
5 μm	4.143	4.119	4.736	4.33267	0.661504	0.647438	0.714006	0.674316	-0.596178	-0.627186	-0.485992	-0.569786
A204V/L314M (α1BAR) doxazosin
	-LogEC50 rep1	-LogEC50 rep2	-LogEC50 rep3	-LogEC50 mean	Fold Change to 0 nm rep1	Fold Change to 0 nm rep2	Fold Change to 0 nm rep3	Fold Change to 0 nm mean	Log2(Fold Change) rep1	Log2(Fold Change) rep2	Log2(Fold Change rep3	Log2(Fold Change) mean
0 nm	6.492	6.468	6.528	6.496	1	1	1	1	0	0	0	0
5 nm	6.165	6.045	6.174	6.128	0.94963	0.934601	0.945772	0.943334	-0.0745621	-0.0975773	-0.0804356	-0.0841917
50 nm	5.891	5.869	5.834	5.86467	0.907425	0.90739	0.893689	0.902834	-0.14015	-0.140205	-0.162156	-0.147504
500 nm	5.167	4.962	5.065	5.06467	0.795903	0.767161	0.775888	0.779651	-0.329336	-0.382398	-0.366079	-0.359271
5 μm	4.406	4.375	4.348	4.37633	0.678681	0.676407	0.666054	0.673714	-0.559194	-0.564037	-0.586289	-0.56984
M292Y (α1AAR) doxazosin
	-LogEC50 rep1	-LogEC50 rep2	-LogEC50 rep3	-LogEC50 mean	Fold Change to 0 nm rep1	Fold Change to 0 nm rep2	Fold Change to 0 nm rep3	Fold Change to 0 nm mean	Log2(Fold Change) rep1	Log2(Fold Change) rep2	Log2(Fold Change rep3	Log2(Fold Change) mean
0 nm	5.858	5.836	5.941	5.87833	1	1	1	1	0	0	0	0
5 nm	5.956	6.091	5.88	5.97567	1.01673	1.04369	0.989732	1.01672	0.0239356	0.0616992	-0.0148896	0.0235817
50 nm	4.382	4.092	4.917	4.46367	0.748037	0.701165	0.827638	0.758947	-0.418819	-0.512174	-0.272927	-0.401307
500 nm	3.564	4.292	3.746	3.86733	0.608399	0.735435	0.630534	0.658123	-0.716911	-0.44333	-0.665355	-0.608532
5 μm	3.785	3.733	3.599	3.70567	0.646125	0.63965	0.60579	0.630522	-0.630115	-0.644644	-0.72311	-0.665956
V185I (α1AAR) doxazosin
	-LogEC50 rep1	-LogEC50 rep2	-LogEC50 rep3	-LogEC50 mean	Fold Change to 0 nm rep1	Fold Change to 0 nm rep2	Fold Change to 0 nm rep3	Fold Change to 0 nm mean	Log2(Fold Change) rep1	Log2(Fold Change) rep2	Log2(Fold Change rep3	Log2(Fold Change) mean
0 nm	6.518	6.276	6.188	6.32733	1	1	1	1	0	0	0	0
5 nm	6.803	6.571	6.27	6.548	1.04373	1.047	1.01325	1.03466	0.0617417	0.0662676	0.0189922	0.0490005
50 nm	5.404	5.51	5.37	5.428	0.829089	0.877948	0.867809	0.858282	-0.270402	-0.187793	-0.204551	-0.220915
500 nm	4.658	4.827	4.886	4.79033	0.714636	0.76912	0.789593	0.757783	-0.484719	-0.378719	-0.340819	-0.401419
5 μm	3.779	3.575	3.902	3.752	0.579779	0.56963	0.630575	0.593328	-0.786425	-0.811902	-0.665259	-0.754529
F86N (α1AAR) doxazosin
	-LogEC50 rep1	-LogEC50 rep2	-LogEC50 rep3	-LogEC50 mean	Fold Change to 0 nm rep1	Fold Change to 0 nm rep2	Fold Change to 0 nm rep3	Fold Change to 0 nm mean	Log2(Fold Change) rep1	Log2(Fold Change) rep2	Log2(Fold Change rep3	Log2(Fold Change) mean
0 nm	6.177	6.293	6.106	6.192	1	1	1	1	0	0	0	0
5 nm	5.937	6.168	6.145	6.08333	0.961146	0.980137	1.00639	0.982557	-0.0571722	-0.0289452	0.00918542	-0.025644
50 nm	6.068	5.933	6.004	6.00167	0.982354	0.942794	0.983295	0.969481	-0.0256852	-0.0849862	-0.0243036	-0.0449917
500 nm	5.612	5.935	5.84	5.79567	0.908532	0.943111	0.956436	0.936026	-0.138391	-0.0844999	-0.0642592	-0.0957168
5 μm	4.127	3.832	3.897	3.952	0.668124	0.608931	0.638225	0.638426	-0.581813	-0.71565	-0.647864	-0.648442
