# Supplementary material for: Molecular mechanism of antagonist recognition and regulation of the α1A-adrenoceptor
Source: J Biol Chem. 2025 Jun 6;301(7):110348. doi: 10.1016/j.jbc.2025.110348 (PMC12269490; doi:10.1016/j.jbc.2025.110348)
Supplement: Supplementary Data 2 [file mmc3.xlsx]

## Sheet: Sheet1
Data S2. Bar plots statistical analysis results.
WT (α1AAR) silodosin
(ANOVA p = 2.85e-15)	mean difference	lwr.ci	upr.ci	p-value
5 nm - 0 nm	-2.34867	-2.68095	-2.01639	4e-05
M292L (α1AAR) silodosin
(ANOVA p = 3.92e-07)	mean difference	lwr.ci	upr.ci	p-value
5 nm - 0 nm	-0.909	-1.5391	-0.278898	0.00633
50 nm - 0 nm	-1.32867	-1.95877	-0.698564	0.00064
500 nm - 0 nm	-2.59067	-3.22077	-1.96056	1.6e-07
5 μm - 0 nm	-3.05533	-3.68544	-2.42523	2.5e-10
V185A (α1AAR) silodosin
(ANOVA p = 2.48e-07)	mean difference	lwr.ci	upr.ci	p-value
5 nm - 0 nm	-1.16467	-1.59847	-0.730859	8.2e-05
50 nm - 0 nm	-1.21867	-1.65247	-0.784859	5.7e-05
500 nm - 0 nm	-2.338	-2.77181	-1.90419	2.3e-09
5 μm - 0 nm	-1.97167	-2.40547	-1.53786	3.2e-09
F86L (α1AAR) silodosin
(ANOVA p = 2.3e-07)	mean difference	lwr.ci	upr.ci	p-value
5 nm - 0 nm	-0.0883333	-0.530289	0.353623	0.9379
50 nm - 0 nm	-0.418333	-0.860289	0.0236226	0.0641
500 nm - 0 nm	-1.15433	-1.59629	-0.712377	7.3e-05
5 μm - 0 nm	-2.214	-2.65596	-1.77204	4.6e-11
F86M (α1AAR) silodosin
(ANOVA p = 2.72e-07)	mean difference	lwr.ci	upr.ci	p-value
5 nm - 0 nm	0.00466667	-0.545797	0.555131	1
50 nm - 0 nm	-0.59	-1.14046	-0.0395361	0.0353
500 nm - 0 nm	-1.94133	-2.4918	-1.39087	2.3e-07
5 μm - 0 nm	-2.43133	-2.9818	-1.88087	3.4e-08
WT (α1BAR) silodosin
(ANOVA p = 1.86e-07)	mean difference	lwr.ci	upr.ci	p-value
5 nm - 0 nm	0.0763333	-0.42587	0.578537	0.9752
50 nm - 0 nm	-0.192	-0.694204	0.310204	0.6509
500 nm - 0 nm	-1.346	-1.8482	-0.843796	6.2e-05
5 μm - 0 nm	-2.392	-2.8942	-1.8898	1.3e-07
L314M (α1BAR) silodosin
(ANOVA p = 2.5e-12)	mean difference	lwr.ci	upr.ci	p-value
5 nm - 0 nm	-0.313667	-0.441999	-0.185335	8.2e-05
50 nm - 0 nm	-1.13933	-1.26767	-1.011	< 2E-16
500 nm - 0 nm	-1.58133	-1.70967	-1.453	< 2E-16
5 μm - 0 nm	-2.05133	-2.17967	-1.923	< 2E-16
A204V (α1BAR) silodosin
(ANOVA p = 5.79e-10)	mean difference	lwr.ci	upr.ci	p-value
5 nm - 0 nm	-0.0286667	-0.290422	0.233089	0.9924
50 nm - 0 nm	-0.3	-0.561756	-0.0382444	0.0251
500 nm - 0 nm	-1.62267	-1.88442	-1.36091	1.6e-14
5 μm - 0 nm	-2.184	-2.44576	-1.92224	< 2E-16
A204V/L314M (α1BAR) silodosin
(ANOVA p = 3.93e-06)	mean difference	lwr.ci	upr.ci	p-value
5 nm - 0 nm	-0.433333	-1.13394	0.26727	0.27977
50 nm - 0 nm	-1.71233	-2.41294	-1.01173	0.00014
500 nm - 0 nm	-2.61033	-3.31094	-1.90973	7.8e-08
5 μm - 0 nm	-1.92533	-2.62594	-1.22473	7.9e-05
M292Y (α1AAR) silodosin
(ANOVA p = 1.16e-08)	mean difference	lwr.ci	upr.ci	p-value
5 nm - 0 nm	-0.316667	-0.672118	0.0387842	0.0831
50 nm - 0 nm	-1.96	-2.31545	-1.60455	6.7e-12
500 nm - 0 nm	-2.26467	-2.62012	-1.90922	6.6e-12
5 μm - 0 nm	-1.598	-1.95345	-1.24255	2.1e-08
V185I (α1AAR) silodosin
(ANOVA p = 2.55e-05)	mean difference	lwr.ci	upr.ci	p-value
5 nm - 0 nm	-1.83867	-2.5222	-1.15513	2.1e-05
50 nm - 0 nm	-1.981	-2.66454	-1.29746	4.5e-05
500 nm - 0 nm	-1.53067	-2.2142	-0.84713	0.00032
5 μm - 0 nm	-2.121	-2.80454	-1.43746	1.6e-06
F86N (α1AAR) silodosin
(ANOVA p = 1.69e-07)	mean difference	lwr.ci	upr.ci	p-value
5 nm - 0 nm	-0.017	-0.382169	0.348168	0.9997
50 nm - 0 nm	0.00466667	-0.360502	0.369835	1
500 nm - 0 nm	-1.56	-1.92517	-1.19483	1.1e-07
5 μm - 0 nm	-1.306	-1.67117	-0.940832	5.5e-07
WT (α1AAR) doxazosin
(ANOVA p = 9.97e-11)	mean difference	lwr.ci	upr.ci	p-value
5 nm - 0 nm	0.135	-0.0918768	0.361877	0.3082
50 nm - 0 nm	-0.840333	-1.06721	-0.613457	3.5e-05
500 nm - 0 nm	-1.602	-1.82888	-1.37512	8.2e-14
5 μm - 0 nm	-2.311	-2.53788	-2.08412	< 2E-16
M292L (α1AAR) doxazosin
(ANOVA p = 3.68e-07)	mean difference	lwr.ci	upr.ci	p-value
5 nm - 0 nm	-0.203333	-0.688587	0.281921	0.5833
50 nm - 0 nm	-0.766	-1.25125	-0.280746	0.0037
500 nm - 0 nm	-1.69367	-2.17892	-1.20841	3.1e-07
5 μm - 0 nm	-2.24933	-2.73459	-1.76408	6.7e-08
V185A (α1AAR) doxazosin
(ANOVA p = 3.29e-07)	mean difference	lwr.ci	upr.ci	p-value
5 nm - 0 nm	-0.970667	-1.39758	-0.543758	0.00018
50 nm - 0 nm	-1.178	-1.60491	-0.751091	1.8e-05
500 nm - 0 nm	-2.07967	-2.50658	-1.65276	1.4e-09
5 μm - 0 nm	-2.039	-2.46591	-1.61209	1.4e-08
F86L (α1AAR) doxazosin
(ANOVA p = 6.18e-09)	mean difference	lwr.ci	upr.ci	p-value
5 nm - 0 nm	-0.0746667	-0.355742	0.206408	0.8545
50 nm - 0 nm	0.174	-0.107075	0.455075	0.2792
500 nm - 0 nm	0.285333	0.00425818	0.566408	0.0463
5 μm - 0 nm	-1.78267	-2.06374	-1.50159	5.3e-14
F86M (α1AAR) doxazosin
(ANOVA p = 4.31e-07)	mean difference	lwr.ci	upr.ci	p-value
5 nm - 0 nm	-0.498667	-0.955672	-0.0416612	0.032
50 nm - 0 nm	-0.279	-0.736005	0.178005	0.2891
500 nm - 0 nm	0.041	-0.416005	0.498005	0.9964
5 μm - 0 nm	-2.12333	-2.58034	-1.66633	2.3e-09
WT (α1BAR) doxazosin
(ANOVA p = 3.29e-07)	mean difference	lwr.ci	upr.ci	p-value
5 nm - 0 nm	-0.727667	-1.00194	-0.453396	7.6e-05
50 nm - 0 nm	-1.33533	-1.6096	-1.06106	1e-08
500 nm - 0 nm	-2.55667	-2.83094	-2.2824	< 2E-16
5 μm - 0 nm	-2.651	-2.92527	-2.37673	< 2E-16
L314M (α1BAR) doxazosin
(ANOVA p = 8.09e-11)	mean difference	lwr.ci	upr.ci	p-value
5 nm - 0 nm	0.05	-0.179053	0.279053	0.9181
50 nm - 0 nm	-0.779333	-1.00839	-0.550281	1e-06
500 nm - 0 nm	-1.73833	-1.96739	-1.50928	< 2E-16
5 μm - 0 nm	-2.39567	-2.62472	-2.16661	< 2E-16
A204V (α1BAR) doxazosin
(ANOVA p = 8.7e-08)	mean difference	lwr.ci	upr.ci	p-value
5 nm - 0 nm	0.680333	0.202156	1.15851	0.0067
50 nm - 0 nm	0.329	-0.149177	0.807177	0.2086
500 nm - 0 nm	-0.83	-1.30818	-0.351823	0.0018
5 μm - 0 nm	-2.08667	-2.56484	-1.60849	6.8e-09
A204V/L314M (α1BAR) doxazosin
(ANOVA p = 7.22e-12)	mean difference	lwr.ci	upr.ci	p-value
5 nm - 0 nm	-0.368	-0.510831	-0.225169	4.2e-05
50 nm - 0 nm	-0.631333	-0.774164	-0.488503	4.5e-09
500 nm - 0 nm	-1.43133	-1.57416	-1.2885	< 2E-16
5 μm - 0 nm	-2.11967	-2.2625	-1.97684	< 2E-16
M292Y (α1AAR) doxazosin
(ANOVA p = 1.2e-06)	mean difference	lwr.ci	upr.ci	p-value
5 nm - 0 nm	0.0973333	-0.52092	0.715587	0.97197
50 nm - 0 nm	-1.41467	-2.03292	-0.796413	0.00026
500 nm - 0 nm	-2.011	-2.62925	-1.39275	1e-06
5 μm - 0 nm	-2.17267	-2.79092	-1.55441	3.1e-06
V185I (α1AAR) doxazosin
(ANOVA p = 1.22e-08)	mean difference	lwr.ci	upr.ci	p-value
5 nm - 0 nm	0.220667	-0.184759	0.626093	0.37593
50 nm - 0 nm	-0.899333	-1.30476	-0.493907	0.00018
500 nm - 0 nm	-1.537	-1.94243	-1.13157	6.3e-07
5 μm - 0 nm	-2.57533	-2.98076	-2.16991	1.1e-13
F86N (α1AAR) doxazosin
(ANOVA p = 4.87e-09)	mean difference	lwr.ci	upr.ci	p-value
5 nm - 0 nm	-0.108667	-0.409831	0.192498	0.6908
50 nm - 0 nm	-0.190333	-0.491497	0.110831	0.2645
500 nm - 0 nm	-0.396333	-0.697497	-0.0951691	0.0114
5 μm - 0 nm	-2.24	-2.54116	-1.93884	4.6e-11
