# Supplementary material for: Molecular mechanism of antagonist recognition and regulation of the α1A-adrenoceptor
Source: J Biol Chem. 2025 Jun 6;301(7):110348. doi: 10.1016/j.jbc.2025.110348 (PMC12269490; doi:10.1016/j.jbc.2025.110348)
Supplement: Supplementary Data 3 [file mmc4.xlsx]

## Sheet: Sheet1
Data S3. Line plots statistical analysis results.
Fig. S8c silodosin 5nm
(ANOVA p = 2.41e-10)	mean difference	lwr.ci	upr.ci	p-value
F86L(α1AAR) - WT(α1AAR)	0.66344	0.597417	0.729463	< 2E-16
F86M(α1AAR) - WT(α1AAR)	0.686523	0.6205	0.752547	< 2E-16
M292L(α1AAR) - WT(α1AAR)	0.476547	0.410524	0.54257	3.3e-16
V185A(α1AAR) - WT(α1AAR)	0.379747	0.313724	0.44577	8.3e-13
Fig. S8c silodosin 50nm
(ANOVA p = 5.5e-09)	mean difference	lwr.ci	upr.ci	p-value
F86L(α1AAR) - WT(α1AAR)	1.39034	1.20162	1.57906	< 2E-16
F86M(α1AAR) - WT(α1AAR)	1.35479	1.16608	1.54351	2.2e-16
M292L(α1AAR) - WT(α1AAR)	1.18064	0.991926	1.36936	2e-14
V185A(α1AAR) - WT(α1AAR)	1.1784	0.989678	1.36712	3.9e-14
Fig. S8c silodosin 500nm
(ANOVA p = 2.34e-07)	mean difference	lwr.ci	upr.ci	p-value
F86L(α1AAR) - WT(α1AAR)	1.17726	0.963985	1.39053	3.5e-09
F86M(α1AAR) - WT(α1AAR)	0.954942	0.741668	1.16822	3.2e-07
M292L(α1AAR) - WT(α1AAR)	0.79866	0.585386	1.01193	1.7e-07
V185A(α1AAR) - WT(α1AAR)	0.797794	0.58452	1.01107	7.2e-07
Fig. S8c silodosin 5μm
(ANOVA p = 3.64e-07)	mean difference	lwr.ci	upr.ci	p-value
F86L(α1AAR) - WT(α1AAR)	0.802739	0.617808	0.987669	7.1e-09
F86M(α1AAR) - WT(α1AAR)	0.78042	0.59549	0.965351	1.5e-07
M292L(α1AAR) - WT(α1AAR)	0.624341	0.439411	0.809272	6.9e-06
V185A(α1AAR) - WT(α1AAR)	0.935845	0.750914	1.12078	3.5e-09
Fig. S8d doxazosin 5nm
(ANOVA p = 0.000384)	mean difference	lwr.ci	upr.ci	p-value
F86L(α1AAR) - WT(α1AAR)	-0.0497619	-0.169182	0.0696579	0.58745
F86M(α1AAR) - WT(α1AAR)	-0.152226	-0.271646	-0.0328064	0.01357
M292L(α1AAR) - WT(α1AAR)	-0.0761111	-0.195531	0.0433087	0.25857
V185A(α1AAR) - WT(α1AAR)	-0.283417	-0.402837	-0.163998	0.00021
Fig. S8d doxazosin 50nm
(ANOVA p = 4.54e-05)	mean difference	lwr.ci	upr.ci	p-value
F86L(α1AAR) - WT(α1AAR)	0.252319	0.137796	0.366841	0.00022
F86M(α1AAR) - WT(α1AAR)	0.142697	0.0281748	0.257219	0.0159
M292L(α1AAR) - WT(α1AAR)	0.0343699	-0.0801524	0.148892	0.79918
V185A(α1AAR) - WT(α1AAR)	-0.100289	-0.214811	0.0142334	0.08898
Fig. S8d doxazosin 500nm
(ANOVA p = 3.25e-08)	mean difference	lwr.ci	upr.ci	p-value
F86L(α1AAR) - WT(α1AAR)	0.499423	0.383693	0.615153	1.4e-08
F86M(α1AAR) - WT(α1AAR)	0.439253	0.323523	0.554984	1.7e-06
M292L(α1AAR) - WT(α1AAR)	0.0125088	-0.103221	0.128239	0.9928
V185A(α1AAR) - WT(α1AAR)	-0.17185	-0.28758	-0.0561193	0.0055
Fig. S8d doxazosin 5μm
(ANOVA p = 0.278)	mean difference	lwr.ci	upr.ci	p-value
F86L(α1AAR) - WT(α1AAR)	0.138607	-0.0288924	0.306107	0.1115
F86M(α1AAR) - WT(α1AAR)	0.0632425	-0.104257	0.230742	0.6597
M292L(α1AAR) - WT(α1AAR)	0.0848531	-0.0826465	0.252353	0.4333
V185A(α1AAR) - WT(α1AAR)	0.0832232	-0.0842763	0.250723	0.4487
Fig. S8e silodosin 5nm
(ANOVA p = 0.00573)	mean difference	lwr.ci	upr.ci	p-value
A204V(α1BAR) - WT(α1BAR)	-0.0233072	-0.0998461	0.0532317	0.7206
A204V/L314M(α1AAR) - WT(α1BAR)	-0.1169	-0.193439	-0.0403615	0.0059
L314M(α1BAR) - WT(α1BAR)	-0.0990966	-0.175636	-0.0225577	0.0147
Fig. S8e silodosin 50nm
(ANOVA p = 4.68e-05)	mean difference	lwr.ci	upr.ci	p-value
A204V(α1BAR) - WT(α1BAR)	-0.022182	-0.151199	0.106835	0.92459
A204V/L314M(α1AAR) - WT(α1BAR)	-0.394973	-0.523989	-0.265956	0.00011
L314M(α1BAR) - WT(α1BAR)	-0.276079	-0.405095	-0.147062	0.00072
Fig. S8e silodosin 500nm
(ANOVA p = 8.11e-08)	mean difference	lwr.ci	upr.ci	p-value
A204V(α1BAR) - WT(α1BAR)	-0.0733357	-0.12357	-0.0231016	0.00754
A204V/L314M(α1AAR) - WT(α1BAR)	-0.394631	-0.444865	-0.344397	2.2e-16
L314M(α1BAR) - WT(α1BAR)	-0.123296	-0.17353	-0.0730619	0.00031
Fig. S8e silodosin 5μm
(ANOVA p = 0.346)	mean difference	lwr.ci	upr.ci	p-value
A204V(α1BAR) - WT(α1BAR)	0.0908376	-0.176063	0.357738	0.656
A204V/L314M(α1AAR) - WT(α1BAR)	0.173254	-0.0936466	0.440155	0.2198
L314M(α1BAR) - WT(α1BAR)	0.0445743	-0.222326	0.311475	0.93
Fig. S9h silodosin 5nm
(ANOVA p = 3.14e-08)	mean difference	lwr.ci	upr.ci	p-value
F86N(α1AAR) - WT(α1AAR)	0.681515	0.596699	0.766332	< 2E-16
M292Y(α1AAR) - WT(α1AAR)	0.605604	0.520788	0.690421	2.7e-15
V185I(α1AAR) - WT(α1AAR)	0.188889	0.104073	0.273706	0.00057
Fig. S9h silodosin 50nm
(ANOVA p = 3.63e-08)	mean difference	lwr.ci	upr.ci	p-value
F86N(α1AAR) - WT(α1AAR)	1.50094	1.33699	1.66488	< 2E-16
M292Y(α1AAR) - WT(α1AAR)	0.913818	0.749869	1.07777	9e-07
V185I(α1AAR) - WT(α1AAR)	0.953936	0.789986	1.11789	2.5e-10
Fig. S9h silodosin 500nm
(ANOVA p = 2.16e-07)	mean difference	lwr.ci	upr.ci	p-value
F86N(α1AAR) - WT(α1AAR)	1.0813	0.910975	1.25163	7.9e-12
M292Y(α1AAR) - WT(α1AAR)	0.796457	0.62613	0.966785	2.1e-07
V185I(α1AAR) - WT(α1AAR)	1.10052	0.930191	1.27085	5e-11
Fig. S9h silodosin 5μm
(ANOVA p = 2.31e-07)	mean difference	lwr.ci	upr.ci	p-value
F86N(α1AAR) - WT(α1AAR)	1.1588	0.982732	1.33488	2.5e-11
M292Y(α1AAR) - WT(α1AAR)	1.04159	0.865515	1.21766	3.1e-10
V185I(α1AAR) - WT(α1AAR)	0.907845	0.731773	1.08392	3.8e-10
Fig. S9i doxazosin 5nm
(ANOVA p = 0.222)	mean difference	lwr.ci	upr.ci	p-value
F86N(α1AAR) - WT(α1AAR)	-0.0568038	-0.153337	0.0397298	0.2801
M292Y(α1AAR) - WT(α1AAR)	-0.00757805	-0.104112	0.0889555	0.9914
V185I(α1AAR) - WT(α1AAR)	0.0178408	-0.0786928	0.114374	0.9095
Fig. S9i doxazosin 50nm
(ANOVA p = 0.00162)	mean difference	lwr.ci	upr.ci	p-value
F86N(α1AAR) - WT(α1AAR)	0.1644	0.00402788	0.324771	0.0449
M292Y(α1AAR) - WT(α1AAR)	-0.191915	-0.352287	-0.0315437	0.022
V185I(α1AAR) - WT(α1AAR)	-0.011524	-0.171896	0.148848	0.9933
Fig. S9i doxazosin 500nm
(ANOVA p = 0.000536)	mean difference	lwr.ci	upr.ci	p-value
F86N(α1AAR) - WT(α1AAR)	0.334462	0.135467	0.533458	0.0032
M292Y(α1AAR) - WT(α1AAR)	-0.178353	-0.377348	0.0206427	0.0775
V185I(α1AAR) - WT(α1AAR)	0.0287603	-0.170235	0.227756	0.9522
Fig. S9i doxazosin 5μm
(ANOVA p = 0.22)	mean difference	lwr.ci	upr.ci	p-value
F86N(α1AAR) - WT(α1AAR)	0.0224598	-0.120368	0.165288	0.9402
M292Y(α1AAR) - WT(α1AAR)	0.00494583	-0.137882	0.147774	0.9992
V185I(α1AAR) - WT(α1AAR)	-0.0836266	-0.226455	0.0592012	0.2831
Fig. S9j doxazosin 5nm
(ANOVA p = 5.01e-06)	mean difference	lwr.ci	upr.ci	p-value
A204V(α1BAR) - WT(α1BAR)	0.322937	0.254516	0.391357	4.5e-08
A204V/L314M(α1AAR) - WT(α1BAR)	0.0932001	0.0247799	0.16162	0.0109
L314M(α1BAR) - WT(α1BAR)	0.18997	0.12155	0.25839	6.9e-05
Fig. S9j doxazosin 50nm
(ANOVA p = 2.56e-06)	mean difference	lwr.ci	upr.ci	p-value
A204V(α1BAR) - WT(α1BAR)	0.416328	0.337372	0.495284	6.7e-08
A204V/L314M(α1AAR) - WT(α1BAR)	0.196349	0.117393	0.275305	9.6e-05
L314M(α1BAR) - WT(α1BAR)	0.131077	0.0521207	0.210032	0.0034
Fig. S9j doxazosin 500nm
(ANOVA p = 1.64e-07)	mean difference	lwr.ci	upr.ci	p-value
A204V(α1BAR) - WT(α1BAR)	0.552859	0.477337	0.628382	1.8e-10
A204V/L314M(α1AAR) - WT(α1BAR)	0.393197	0.317675	0.468719	8.6e-08
L314M(α1BAR) - WT(α1BAR)	0.225991	0.150469	0.301513	3.3e-05
Fig. S9j doxazosin 5μm
(ANOVA p = 0.00176)	mean difference	lwr.ci	upr.ci	p-value
A204V(α1BAR) - WT(α1BAR)	0.21872	0.0773158	0.360123	0.0054
A204V/L314M(α1AAR) - WT(α1BAR)	0.218665	0.0772616	0.360069	0.0056
L314M(α1BAR) - WT(α1BAR)	-0.0019784	-0.143382	0.139426	0.9999
