# Supplementary material for: Molecular mechanism of antagonist recognition and regulation of the α1A-adrenoceptor
Source: J Biol Chem. 2025 Jun 6;301(7):110348. doi: 10.1016/j.jbc.2025.110348 (PMC12269490; doi:10.1016/j.jbc.2025.110348)
Supplement: Supplementary Data 5 [file mmc6.zip › jbc_110348_a1asilodosin_mmc6.pdb]

CRYST1  247.800  247.800  247.800  90.00  90.00  90.00 P 1           1
ATOM      1  N   ALA A  19     120.713 153.954 169.716  1.00165.25           N  
ATOM      2  CA  ALA A  19     122.131 154.154 169.304  1.00165.25           C  
ATOM      3  C   ALA A  19     122.234 154.326 167.792  1.00165.25           C  
ATOM      4  O   ALA A  19     122.578 153.383 167.080  1.00165.25           O  
ATOM      5  CB  ALA A  19     122.985 152.983 169.763  1.00165.25           C  
ATOM      6  HA  ALA A  19     122.477 154.954 169.730  1.00165.25           H  
ATOM      7  HB1 ALA A  19     123.903 153.137 169.490  1.00165.25           H  
ATOM      8  HB2 ALA A  19     122.934 152.915 170.729  1.00165.25           H  
ATOM      9  HB3 ALA A  19     122.650 152.169 169.355  1.00165.25           H  
ATOM     10  H1  ALA A  19     120.664 153.912 170.603  1.00165.25           H  
ATOM     11  H2  ALA A  19     120.220 154.635 169.423  1.00165.25           H  
ATOM     12  H3  ALA A  19     120.407 153.195 169.366  1.00165.25           H  
ATOM     13  N   PRO A  20     121.938 155.532 167.296  1.00161.12           N  
ATOM     14  CA  PRO A  20     122.018 155.767 165.848  1.00161.12           C  
ATOM     15  C   PRO A  20     123.453 155.803 165.350  1.00161.12           C  
ATOM     16  O   PRO A  20     124.190 156.758 165.617  1.00161.12           O  
ATOM     17  CB  PRO A  20     121.323 157.123 165.673  1.00161.12           C  
ATOM     18  CG  PRO A  20     121.500 157.810 166.980  1.00161.12           C  
ATOM     19  CD  PRO A  20     121.508 156.735 168.032  1.00161.12           C  
ATOM     20  HA  PRO A  20     121.524 155.086 165.366  1.00161.12           H  
ATOM     21  HB2 PRO A  20     121.753 157.622 164.961  1.00161.12           H  
ATOM     22  HB3 PRO A  20     120.382 156.987 165.481  1.00161.12           H  
ATOM     23  HG2 PRO A  20     122.343 158.290 166.981  1.00161.12           H  
ATOM     24  HG3 PRO A  20     120.762 158.421 167.126  1.00161.12           H  
ATOM     25  HD2 PRO A  20     122.148 156.952 168.728  1.00161.12           H  
ATOM     26  HD3 PRO A  20     120.617 156.610 168.394  1.00161.12           H  
ATOM     27  N   VAL A  21     123.859 154.762 164.623  1.00148.54           N  
ATOM     28  CA  VAL A  21     125.219 154.694 164.105  1.00148.54           C  
ATOM     29  C   VAL A  21     125.444 155.823 163.109  1.00148.54           C  
ATOM     30  O   VAL A  21     124.539 156.201 162.352  1.00148.54           O  
ATOM     31  CB  VAL A  21     125.485 153.323 163.460  1.00148.54           C  
ATOM     32  CG1 VAL A  21     125.488 152.230 164.519  1.00148.54           C  
ATOM     33  CG2 VAL A  21     124.455 153.024 162.375  1.00148.54           C  
ATOM     34  H   VAL A  21     123.367 154.087 164.423  1.00148.54           H  
ATOM     35  HA  VAL A  21     125.845 154.809 164.838  1.00148.54           H  
ATOM     36  HB  VAL A  21     126.361 153.336 163.043  1.00148.54           H  
ATOM     37 HG11 VAL A  21     125.658 151.376 164.090  1.00148.54           H  
ATOM     38 HG12 VAL A  21     126.186 152.420 165.166  1.00148.54           H  
ATOM     39 HG13 VAL A  21     124.624 152.214 164.958  1.00148.54           H  
ATOM     40 HG21 VAL A  21     124.725 152.220 161.905  1.00148.54           H  
ATOM     41 HG22 VAL A  21     123.587 152.888 162.786  1.00148.54           H  
ATOM     42 HG23 VAL A  21     124.416 153.768 161.754  1.00148.54           H  
ATOM     43  N   ASN A  22     126.657 156.371 163.108  1.00147.93           N  
ATOM     44  CA  ASN A  22     126.985 157.457 162.196  1.00147.93           C  
ATOM     45  C   ASN A  22     126.800 157.012 160.751  1.00147.93           C  
ATOM     46  O   ASN A  22     127.249 155.932 160.356  1.00147.93           O  
ATOM     47  CB  ASN A  22     128.423 157.921 162.425  1.00147.93           C  
ATOM     48  CG  ASN A  22     128.794 159.116 161.570  1.00147.93           C  
ATOM     49  ND2 ASN A  22     130.088 159.299 161.338  1.00147.93           N  
ATOM     50  OD1 ASN A  22     127.927 159.866 161.122  1.00147.93           O  
ATOM     51  H   ASN A  22     127.303 156.132 163.624  1.00147.93           H  
ATOM     52  HA  ASN A  22     126.393 158.207 162.363  1.00147.93           H  
ATOM     53  HB2 ASN A  22     128.530 158.172 163.356  1.00147.93           H  
ATOM     54  HB3 ASN A  22     129.029 157.195 162.205  1.00147.93           H  
ATOM     55 HD21 ASN A  22     130.666 158.754 161.668  1.00147.93           H  
ATOM     56 HD22 ASN A  22     130.349 159.964 160.858  1.00147.93           H  
ATOM     57  N   ILE A  23     126.131 157.854 159.961  1.00146.59           N  
ATOM     58  CA  ILE A  23     125.911 157.534 158.553  1.00146.59           C  
ATOM     59  C   ILE A  23     127.237 157.483 157.807  1.00146.59           C  
ATOM     60  O   ILE A  23     127.468 156.591 156.981  1.00146.59           O  
ATOM     61  CB  ILE A  23     124.943 158.551 157.920  1.00146.59           C  
ATOM     62  CG1 ILE A  23     123.551 158.416 158.542  1.00146.59           C  
ATOM     63  CG2 ILE A  23     124.878 158.353 156.410  1.00146.59           C  
ATOM     64  CD1 ILE A  23     122.620 159.568 158.225  1.00146.59           C  
ATOM     65  H   ILE A  23     125.800 158.607 160.213  1.00146.59           H  
ATOM     66  HA  ILE A  23     125.502 156.657 158.492  1.00146.59           H  
ATOM     67  HB  ILE A  23     125.275 159.445 158.099  1.00146.59           H  
ATOM     68 HG12 ILE A  23     123.139 157.603 158.210  1.00146.59           H  
ATOM     69 HG13 ILE A  23     123.641 158.367 159.506  1.00146.59           H  
ATOM     70 HG21 ILE A  23     124.101 158.817 156.061  1.00146.59           H  
ATOM     71 HG22 ILE A  23     125.683 158.714 156.006  1.00146.59           H  
ATOM     72 HG23 ILE A  23     124.807 157.405 156.220  1.00146.59           H  
ATOM     73 HD11 ILE A  23     121.825 159.491 158.776  1.00146.59           H  
ATOM     74 HD12 ILE A  23     123.075 160.403 158.417  1.00146.59           H  
ATOM     75 HD13 ILE A  23     122.377 159.532 157.287  1.00146.59           H  
ATOM     76  N   SER A  24     128.128 158.440 158.078  1.00144.52           N  
ATOM     77  CA  SER A  24     129.401 158.486 157.367  1.00144.52           C  
ATOM     78  C   SER A  24     130.240 157.244 157.647  1.00144.52           C  
ATOM     79  O   SER A  24     130.858 156.685 156.735  1.00144.52           O  
ATOM     80  CB  SER A  24     130.170 159.749 157.755  1.00144.52           C  
ATOM     81  OG  SER A  24     131.391 159.841 157.042  1.00144.52           O  
ATOM     82  H   SER A  24     128.019 159.063 158.661  1.00144.52           H  
ATOM     83  HA  SER A  24     129.229 158.521 156.413  1.00144.52           H  
ATOM     84  HB2 SER A  24     129.625 160.525 157.549  1.00144.52           H  
ATOM     85  HB3 SER A  24     130.361 159.722 158.705  1.00144.52           H  
ATOM     86  HG  SER A  24     131.801 160.539 157.265  1.00144.52           H  
ATOM     87  N   LYS A  25     130.285 156.804 158.906  1.00142.46           N  
ATOM     88  CA  LYS A  25     131.090 155.635 159.246  1.00142.46           C  
ATOM     89  C   LYS A  25     130.553 154.376 158.575  1.00142.46           C  
ATOM     90  O   LYS A  25     131.328 153.566 158.054  1.00142.46           O  
ATOM     91  CB  LYS A  25     131.137 155.457 160.765  1.00142.46           C  
ATOM     92  CG  LYS A  25     131.875 154.208 161.231  1.00142.46           C  
ATOM     93  CD  LYS A  25     130.926 153.047 161.500  1.00142.46           C  
ATOM     94  CE  LYS A  25     131.679 151.815 161.979  1.00142.46           C  
ATOM     95  NZ  LYS A  25     130.759 150.720 162.393  1.00142.46           N1+
ATOM     96  H   LYS A  25     129.866 157.158 159.569  1.00142.46           H  
ATOM     97  HA  LYS A  25     131.997 155.776 158.934  1.00142.46           H  
ATOM     98  HB2 LYS A  25     131.583 156.225 161.153  1.00142.46           H  
ATOM     99  HB3 LYS A  25     130.228 155.404 161.099  1.00142.46           H  
ATOM    100  HG2 LYS A  25     132.502 153.933 160.543  1.00142.46           H  
ATOM    101  HG3 LYS A  25     132.349 154.407 162.054  1.00142.46           H  
ATOM    102  HD2 LYS A  25     130.295 153.303 162.190  1.00142.46           H  
ATOM    103  HD3 LYS A  25     130.455 152.813 160.686  1.00142.46           H  
ATOM    104  HE2 LYS A  25     132.237 151.484 161.258  1.00142.46           H  
ATOM    105  HE3 LYS A  25     132.227 152.055 162.742  1.00142.46           H  
ATOM    106  HZ1 LYS A  25     131.229 150.016 162.669  1.00142.46           H  
ATOM    107  HZ2 LYS A  25     130.236 150.997 163.058  1.00142.46           H  
ATOM    108  HZ3 LYS A  25     130.248 150.476 161.707  1.00142.46           H  
ATOM    109  N   ALA A  26     129.234 154.196 158.575  1.00135.57           N  
ATOM    110  CA  ALA A  26     128.612 152.984 158.062  1.00135.57           C  
ATOM    111  C   ALA A  26     128.340 153.035 156.564  1.00135.57           C  
ATOM    112  O   ALA A  26     127.876 152.037 156.001  1.00135.57           O  
ATOM    113  CB  ALA A  26     127.302 152.714 158.807  1.00135.57           C  
ATOM    114  H   ALA A  26     128.671 154.774 158.873  1.00135.57           H  
ATOM    115  HA  ALA A  26     129.206 152.235 158.228  1.00135.57           H  
ATOM    116  HB1 ALA A  26     126.899 151.905 158.455  1.00135.57           H  
ATOM    117  HB2 ALA A  26     127.493 152.604 159.752  1.00135.57           H  
ATOM    118  HB3 ALA A  26     126.703 153.466 158.675  1.00135.57           H  
ATOM    119  N   ILE A  27     128.607 154.165 155.907  1.00131.47           N  
ATOM    120  CA  ILE A  27     128.355 154.255 154.473  1.00131.47           C  
ATOM    121  C   ILE A  27     129.262 153.296 153.716  1.00131.47           C  
ATOM    122  O   ILE A  27     128.852 152.685 152.723  1.00131.47           O  
ATOM    123  CB  ILE A  27     128.531 155.706 153.985  1.00131.47           C  
ATOM    124  CG1 ILE A  27     127.926 155.890 152.588  1.00131.47           C  
ATOM    125  CG2 ILE A  27     130.001 156.088 153.956  1.00131.47           C  
ATOM    126  CD1 ILE A  27     126.457 155.525 152.484  1.00131.47           C  
ATOM    127  H   ILE A  27     128.928 154.880 156.262  1.00131.47           H  
ATOM    128  HA  ILE A  27     127.439 153.984 154.311  1.00131.47           H  
ATOM    129  HB  ILE A  27     128.070 156.297 154.600  1.00131.47           H  
ATOM    130 HG12 ILE A  27     128.016 156.821 152.332  1.00131.47           H  
ATOM    131 HG13 ILE A  27     128.413 155.331 151.963  1.00131.47           H  
ATOM    132 HG21 ILE A  27     130.080 157.051 154.043  1.00131.47           H  
ATOM    133 HG22 ILE A  27     130.455 155.650 154.691  1.00131.47           H  
ATOM    134 HG23 ILE A  27     130.386 155.798 153.114  1.00131.47           H  
ATOM    135 HD11 ILE A  27     126.090 155.925 151.679  1.00131.47           H  
ATOM    136 HD12 ILE A  27     126.371 154.560 152.440  1.00131.47           H  
ATOM    137 HD13 ILE A  27     125.990 155.866 153.263  1.00131.47           H  
ATOM    138  N   LEU A  28     130.509 153.151 154.167  1.00124.81           N  
ATOM    139  CA  LEU A  28     131.424 152.222 153.514  1.00124.81           C  
ATOM    140  C   LEU A  28     130.897 150.795 153.599  1.00124.81           C  
ATOM    141  O   LEU A  28     130.880 150.064 152.600  1.00124.81           O  
ATOM    142  CB  LEU A  28     132.812 152.329 154.147  1.00124.81           C  
ATOM    143  CG  LEU A  28     133.876 151.355 153.634  1.00124.81           C  
ATOM    144  CD1 LEU A  28     135.219 152.056 153.504  1.00124.81           C  
ATOM    145  CD2 LEU A  28     133.994 150.148 154.551  1.00124.81           C  
ATOM    146  H   LEU A  28     130.843 153.571 154.839  1.00124.81           H  
ATOM    147  HA  LEU A  28     131.501 152.459 152.577  1.00124.81           H  
ATOM    148  HB2 LEU A  28     133.146 153.227 153.992  1.00124.81           H  
ATOM    149  HB3 LEU A  28     132.722 152.182 155.102  1.00124.81           H  
ATOM    150  HG  LEU A  28     133.617 151.039 152.755  1.00124.81           H  
ATOM    151 HD11 LEU A  28     135.880 151.415 153.199  1.00124.81           H  
ATOM    152 HD12 LEU A  28     135.137 152.778 152.862  1.00124.81           H  
ATOM    153 HD13 LEU A  28     135.476 152.409 154.370  1.00124.81           H  
ATOM    154 HD21 LEU A  28     134.733 149.596 154.252  1.00124.81           H  
ATOM    155 HD22 LEU A  28     134.156 150.453 155.458  1.00124.81           H  
ATOM    156 HD23 LEU A  28     133.168 149.641 154.515  1.00124.81           H  
ATOM    157  N   LEU A  29     130.451 150.383 154.788  1.00123.12           N  
ATOM    158  CA  LEU A  29     129.903 149.041 154.943  1.00123.12           C  
ATOM    159  C   LEU A  29     128.659 148.857 154.085  1.00123.12           C  
ATOM    160  O   LEU A  29     128.493 147.820 153.432  1.00123.12           O  
ATOM    161  CB  LEU A  29     129.579 148.772 156.413  1.00123.12           C  
ATOM    162  CG  LEU A  29     130.604 147.942 157.188  1.00123.12           C  
ATOM    163  CD1 LEU A  29     131.930 148.679 157.291  1.00123.12           C  
ATOM    164  CD2 LEU A  29     130.073 147.592 158.569  1.00123.12           C  
ATOM    165  H   LEU A  29     130.457 150.856 155.506  1.00123.12           H  
ATOM    166  HA  LEU A  29     130.565 148.392 154.657  1.00123.12           H  
ATOM    167  HB2 LEU A  29     129.492 149.624 156.870  1.00123.12           H  
ATOM    168  HB3 LEU A  29     128.733 148.298 156.456  1.00123.12           H  
ATOM    169  HG  LEU A  29     130.761 147.112 156.711  1.00123.12           H  
ATOM    170 HD11 LEU A  29     132.536 148.161 157.844  1.00123.12           H  
ATOM    171 HD12 LEU A  29     132.302 148.784 156.402  1.00123.12           H  
ATOM    172 HD13 LEU A  29     131.778 149.549 157.692  1.00123.12           H  
ATOM    173 HD21 LEU A  29     130.739 147.066 159.038  1.00123.12           H  
ATOM    174 HD22 LEU A  29     129.897 148.412 159.056  1.00123.12           H  
ATOM    175 HD23 LEU A  29     129.255 147.081 158.473  1.00123.12           H  
ATOM    176  N   GLY A  30     127.772 149.853 154.075  1.00120.29           N  
ATOM    177  CA  GLY A  30     126.569 149.743 153.269  1.00120.29           C  
ATOM    178  C   GLY A  30     126.876 149.606 151.791  1.00120.29           C  
ATOM    179  O   GLY A  30     126.281 148.779 151.097  1.00120.29           O  
ATOM    180  H   GLY A  30     127.845 150.586 154.519  1.00120.29           H  
ATOM    181  HA2 GLY A  30     126.062 148.966 153.551  1.00120.29           H  
ATOM    182  HA3 GLY A  30     126.020 150.532 153.397  1.00120.29           H  
ATOM    183  N   VAL A  31     127.818 150.408 151.292  1.00122.24           N  
ATOM    184  CA  VAL A  31     128.187 150.337 149.883  1.00122.24           C  
ATOM    185  C   VAL A  31     128.821 148.990 149.567  1.00122.24           C  
ATOM    186  O   VAL A  31     128.547 148.391 148.521  1.00122.24           O  
ATOM    187  CB  VAL A  31     129.122 151.503 149.516  1.00122.24           C  
ATOM    188  CG1 VAL A  31     129.674 151.321 148.110  1.00122.24           C  
ATOM    189  CG2 VAL A  31     128.384 152.829 149.629  1.00122.24           C  
ATOM    190  H   VAL A  31     128.253 150.996 151.746  1.00122.24           H  
ATOM    191  HA  VAL A  31     127.384 150.420 149.345  1.00122.24           H  
ATOM    192  HB  VAL A  31     129.869 151.519 150.134  1.00122.24           H  
ATOM    193 HG11 VAL A  31     130.026 152.169 147.798  1.00122.24           H  
ATOM    194 HG12 VAL A  31     130.382 150.658 148.129  1.00122.24           H  
ATOM    195 HG13 VAL A  31     128.958 151.027 147.525  1.00122.24           H  
ATOM    196 HG21 VAL A  31     129.021 153.554 149.527  1.00122.24           H  
ATOM    197 HG22 VAL A  31     127.714 152.877 148.930  1.00122.24           H  
ATOM    198 HG23 VAL A  31     127.959 152.884 150.498  1.00122.24           H  
ATOM    199  N   ILE A  32     129.685 148.494 150.456  1.00114.78           N  
ATOM    200  CA  ILE A  32     130.325 147.203 150.219  1.00114.78           C  
ATOM    201  C   ILE A  32     129.274 146.104 150.133  1.00114.78           C  
ATOM    202  O   ILE A  32     129.290 145.271 149.218  1.00114.78           O  
ATOM    203  CB  ILE A  32     131.358 146.908 151.320  1.00114.78           C  
ATOM    204  CG1 ILE A  32     132.569 147.831 151.167  1.00114.78           C  
ATOM    205  CG2 ILE A  32     131.782 145.444 151.271  1.00114.78           C  
ATOM    206  CD1 ILE A  32     133.545 147.766 152.325  1.00114.78           C  
ATOM    207  H   ILE A  32     129.913 148.879 151.190  1.00114.78           H  
ATOM    208  HA  ILE A  32     130.794 147.234 149.370  1.00114.78           H  
ATOM    209  HB  ILE A  32     130.947 147.080 152.182  1.00114.78           H  
ATOM    210 HG12 ILE A  32     133.050 147.582 150.362  1.00114.78           H  
ATOM    211 HG13 ILE A  32     132.257 148.746 151.093  1.00114.78           H  
ATOM    212 HG21 ILE A  32     132.602 145.331 151.775  1.00114.78           H  
ATOM    213 HG22 ILE A  32     131.082 144.898 151.663  1.00114.78           H  
ATOM    214 HG23 ILE A  32     131.926 145.188 150.347  1.00114.78           H  
ATOM    215 HD11 ILE A  32     134.143 148.527 152.275  1.00114.78           H  
ATOM    216 HD12 ILE A  32     133.048 147.789 153.158  1.00114.78           H  
ATOM    217 HD13 ILE A  32     134.053 146.942 152.267  1.00114.78           H  
ATOM    218  N   LEU A  33     128.340 146.089 151.085  1.00107.88           N  
ATOM    219  CA  LEU A  33     127.308 145.058 151.082  1.00107.88           C  
ATOM    220  C   LEU A  33     126.420 145.172 149.851  1.00107.88           C  
ATOM    221  O   LEU A  33     126.064 144.159 149.240  1.00107.88           O  
ATOM    222  CB  LEU A  33     126.472 145.146 152.358  1.00107.88           C  
ATOM    223  CG  LEU A  33     127.211 144.906 153.677  1.00107.88           C  
ATOM    224  CD1 LEU A  33     126.218 144.782 154.820  1.00107.88           C  
ATOM    225  CD2 LEU A  33     128.098 143.674 153.606  1.00107.88           C  
ATOM    226  H   LEU A  33     128.284 146.653 151.733  1.00107.88           H  
ATOM    227  HA  LEU A  33     127.733 144.187 151.054  1.00107.88           H  
ATOM    228  HB2 LEU A  33     126.083 146.033 152.405  1.00107.88           H  
ATOM    229  HB3 LEU A  33     125.762 144.487 152.302  1.00107.88           H  
ATOM    230  HG  LEU A  33     127.781 145.666 153.864  1.00107.88           H  
ATOM    231 HD11 LEU A  33     126.706 144.643 155.647  1.00107.88           H  
ATOM    232 HD12 LEU A  33     125.698 145.599 154.875  1.00107.88           H  
ATOM    233 HD13 LEU A  33     125.634 144.027 154.648  1.00107.88           H  
ATOM    234 HD21 LEU A  33     128.405 143.457 154.500  1.00107.88           H  
ATOM    235 HD22 LEU A  33     127.583 142.936 153.245  1.00107.88           H  
ATOM    236 HD23 LEU A  33     128.856 143.862 153.032  1.00107.88           H  
ATOM    237  N   GLY A  34     126.048 146.395 149.469  1.00106.30           N  
ATOM    238  CA  GLY A  34     125.234 146.563 148.278  1.00106.30           C  
ATOM    239  C   GLY A  34     125.941 146.084 147.026  1.00106.30           C  
ATOM    240  O   GLY A  34     125.342 145.420 146.177  1.00106.30           O  
ATOM    241  H   GLY A  34     126.251 147.125 149.875  1.00106.30           H  
ATOM    242  HA2 GLY A  34     124.410 146.060 148.376  1.00106.30           H  
ATOM    243  HA3 GLY A  34     125.011 147.501 148.167  1.00106.30           H  
ATOM    244  N   GLY A  35     127.227 146.412 146.895  1.00106.02           N  
ATOM    245  CA  GLY A  35     127.982 145.941 145.748  1.00106.02           C  
ATOM    246  C   GLY A  35     128.083 144.430 145.710  1.00106.02           C  
ATOM    247  O   GLY A  35     127.943 143.816 144.650  1.00106.02           O  
ATOM    248  H   GLY A  35     127.673 146.896 147.448  1.00106.02           H  
ATOM    249  HA2 GLY A  35     127.553 146.241 144.932  1.00106.02           H  
ATOM    250  HA3 GLY A  35     128.879 146.308 145.779  1.00106.02           H  
ATOM    251  N   LEU A  36     128.322 143.808 146.866  1.00101.73           N  
ATOM    252  CA  LEU A  36     128.377 142.351 146.911  1.00101.73           C  
ATOM    253  C   LEU A  36     127.039 141.742 146.516  1.00101.73           C  
ATOM    254  O   LEU A  36     126.991 140.765 145.760  1.00101.73           O  
ATOM    255  CB  LEU A  36     128.781 141.885 148.310  1.00101.73           C  
ATOM    256  CG  LEU A  36     130.207 142.196 148.772  1.00101.73           C  
ATOM    257  CD1 LEU A  36     130.580 141.294 149.929  1.00101.73           C  
ATOM    258  CD2 LEU A  36     131.215 142.047 147.641  1.00101.73           C  
ATOM    259  H   LEU A  36     128.452 144.198 147.621  1.00101.73           H  
ATOM    260  HA  LEU A  36     129.036 142.037 146.274  1.00101.73           H  
ATOM    261  HB2 LEU A  36     128.179 142.296 148.949  1.00101.73           H  
ATOM    262  HB3 LEU A  36     128.675 140.922 148.347  1.00101.73           H  
ATOM    263  HG  LEU A  36     130.246 143.112 149.086  1.00101.73           H  
ATOM    264 HD11 LEU A  36     131.424 141.592 150.304  1.00101.73           H  
ATOM    265 HD12 LEU A  36     129.884 141.340 150.603  1.00101.73           H  
ATOM    266 HD13 LEU A  36     130.664 140.386 149.600  1.00101.73           H  
ATOM    267 HD21 LEU A  36     132.111 142.075 148.012  1.00101.73           H  
ATOM    268 HD22 LEU A  36     131.066 141.198 147.198  1.00101.73           H  
ATOM    269 HD23 LEU A  36     131.095 142.775 147.011  1.00101.73           H  
ATOM    270  N   ILE A  37     125.940 142.307 147.018  1.00100.17           N  
ATOM    271  CA  ILE A  37     124.621 141.777 146.691  1.00100.17           C  
ATOM    272  C   ILE A  37     124.352 141.902 145.199  1.00100.17           C  
ATOM    273  O   ILE A  37     123.850 140.967 144.565  1.00100.17           O  
ATOM    274  CB  ILE A  37     123.539 142.490 147.522  1.00100.17           C  
ATOM    275  CG1 ILE A  37     123.730 142.179 149.007  1.00100.17           C  
ATOM    276  CG2 ILE A  37     122.153 142.074 147.054  1.00100.17           C  
ATOM    277  CD1 ILE A  37     122.909 143.052 149.929  1.00100.17           C  
ATOM    278  H   ILE A  37     125.933 142.988 147.543  1.00100.17           H  
ATOM    279  HA  ILE A  37     124.596 140.835 146.919  1.00100.17           H  
ATOM    280  HB  ILE A  37     123.633 143.447 147.393  1.00100.17           H  
ATOM    281 HG12 ILE A  37     123.471 141.258 149.160  1.00100.17           H  
ATOM    282 HG13 ILE A  37     124.663 142.295 149.239  1.00100.17           H  
ATOM    283 HG21 ILE A  37     121.499 142.342 147.717  1.00100.17           H  
ATOM    284 HG22 ILE A  37     121.958 142.508 146.209  1.00100.17           H  
ATOM    285 HG23 ILE A  37     122.134 141.110 146.945  1.00100.17           H  
ATOM    286 HD11 ILE A  37     123.209 142.916 150.842  1.00100.17           H  
ATOM    287 HD12 ILE A  37     123.031 143.980 149.675  1.00100.17           H  
ATOM    288 HD13 ILE A  37     121.974 142.807 149.849  1.00100.17           H  
ATOM    289  N   LEU A  38     124.669 143.058 144.616  1.00100.44           N  
ATOM    290  CA  LEU A  38     124.451 143.232 143.184  1.00100.44           C  
ATOM    291  C   LEU A  38     125.319 142.277 142.374  1.00100.44           C  
ATOM    292  O   LEU A  38     124.859 141.705 141.381  1.00100.44           O  
ATOM    293  CB  LEU A  38     124.713 144.681 142.772  1.00100.44           C  
ATOM    294  CG  LEU A  38     123.576 145.695 142.966  1.00100.44           C  
ATOM    295  CD1 LEU A  38     122.388 145.328 142.084  1.00100.44           C  
ATOM    296  CD2 LEU A  38     123.131 145.841 144.417  1.00100.44           C  
ATOM    297  H   LEU A  38     125.001 143.742 145.018  1.00100.44           H  
ATOM    298  HA  LEU A  38     123.525 143.026 142.985  1.00100.44           H  
ATOM    299  HB2 LEU A  38     125.470 145.006 143.285  1.00100.44           H  
ATOM    300  HB3 LEU A  38     124.942 144.687 141.830  1.00100.44           H  
ATOM    301  HG  LEU A  38     123.893 146.565 142.674  1.00100.44           H  
ATOM    302 HD11 LEU A  38     121.757 146.064 142.084  1.00100.44           H  
ATOM    303 HD12 LEU A  38     122.703 145.164 141.181  1.00100.44           H  
ATOM    304 HD13 LEU A  38     121.967 144.529 142.437  1.00100.44           H  
ATOM    305 HD21 LEU A  38     122.206 146.133 144.432  1.00100.44           H  
ATOM    306 HD22 LEU A  38     123.209 144.991 144.871  1.00100.44           H  
ATOM    307 HD23 LEU A  38     123.692 146.501 144.853  1.00100.44           H  
ATOM    308  N   PHE A  39     126.578 142.092 142.776  1.00 96.32           N  
ATOM    309  CA  PHE A  39     127.435 141.149 142.066  1.00 96.32           C  
ATOM    310  C   PHE A  39     126.857 139.743 142.121  1.00 96.32           C  
ATOM    311  O   PHE A  39     126.789 139.049 141.099  1.00 96.32           O  
ATOM    312  CB  PHE A  39     128.845 141.169 142.657  1.00 96.32           C  
ATOM    313  CG  PHE A  39     129.795 140.203 142.001  1.00 96.32           C  
ATOM    314  CD1 PHE A  39     129.639 139.839 140.673  1.00 96.32           C  
ATOM    315  CD2 PHE A  39     130.843 139.654 142.719  1.00 96.32           C  
ATOM    316  CE1 PHE A  39     130.511 138.951 140.076  1.00 96.32           C  
ATOM    317  CE2 PHE A  39     131.718 138.766 142.127  1.00 96.32           C  
ATOM    318  CZ  PHE A  39     131.551 138.415 140.804  1.00 96.32           C  
ATOM    319  H   PHE A  39     126.951 142.491 143.441  1.00 96.32           H  
ATOM    320  HA  PHE A  39     127.489 141.419 141.135  1.00 96.32           H  
ATOM    321  HB2 PHE A  39     129.214 142.060 142.555  1.00 96.32           H  
ATOM    322  HB3 PHE A  39     128.793 140.940 143.598  1.00 96.32           H  
ATOM    323  HD1 PHE A  39     128.940 140.198 140.176  1.00 96.32           H  
ATOM    324  HD2 PHE A  39     130.960 139.888 143.612  1.00 96.32           H  
ATOM    325  HE1 PHE A  39     130.398 138.716 139.184  1.00 96.32           H  
ATOM    326  HE2 PHE A  39     132.418 138.405 142.620  1.00 96.32           H  
ATOM    327  HZ  PHE A  39     132.140 137.817 140.403  1.00 96.32           H  
ATOM    328  N   GLY A  40     126.434 139.307 143.307  1.00 95.98           N  
ATOM    329  CA  GLY A  40     125.853 137.982 143.425  1.00 95.98           C  
ATOM    330  C   GLY A  40     124.597 137.828 142.591  1.00 95.98           C  
ATOM    331  O   GLY A  40     124.402 136.809 141.925  1.00 95.98           O  
ATOM    332  H   GLY A  40     126.472 139.753 144.041  1.00 95.98           H  
ATOM    333  HA2 GLY A  40     126.498 137.319 143.134  1.00 95.98           H  
ATOM    334  HA3 GLY A  40     125.630 137.808 144.353  1.00 95.98           H  
ATOM    335  N   VAL A  41     123.732 138.842 142.608  1.00 92.68           N  
ATOM    336  CA  VAL A  41     122.492 138.768 141.844  1.00 92.68           C  
ATOM    337  C   VAL A  41     122.794 138.682 140.354  1.00 92.68           C  
ATOM    338  O   VAL A  41     122.229 137.851 139.636  1.00 92.68           O  
ATOM    339  CB  VAL A  41     121.590 139.971 142.170  1.00 92.68           C  
ATOM    340  CG1 VAL A  41     120.424 140.042 141.200  1.00 92.68           C  
ATOM    341  CG2 VAL A  41     121.084 139.877 143.599  1.00 92.68           C  
ATOM    342  H   VAL A  41     123.839 139.573 143.049  1.00 92.68           H  
ATOM    343  HA  VAL A  41     122.015 137.962 142.097  1.00 92.68           H  
ATOM    344  HB  VAL A  41     122.105 140.788 142.085  1.00 92.68           H  
ATOM    345 HG11 VAL A  41     119.758 140.649 141.557  1.00 92.68           H  
ATOM    346 HG12 VAL A  41     120.739 140.367 140.342  1.00 92.68           H  
ATOM    347 HG13 VAL A  41     120.042 139.156 141.103  1.00 92.68           H  
ATOM    348 HG21 VAL A  41     120.672 140.721 143.843  1.00 92.68           H  
ATOM    349 HG22 VAL A  41     120.431 139.162 143.656  1.00 92.68           H  
ATOM    350 HG23 VAL A  41     121.830 139.691 144.189  1.00 92.68           H  
ATOM    351  N   LEU A  42     123.683 139.544 139.861  1.00 95.17           N  
ATOM    352  CA  LEU A  42     124.003 139.512 138.439  1.00 95.17           C  
ATOM    353  C   LEU A  42     124.618 138.176 138.051  1.00 95.17           C  
ATOM    354  O   LEU A  42     124.271 137.606 137.010  1.00 95.17           O  
ATOM    355  CB  LEU A  42     124.937 140.666 138.071  1.00 95.17           C  
ATOM    356  CG  LEU A  42     124.303 142.039 137.795  1.00 95.17           C  
ATOM    357  CD1 LEU A  42     123.398 141.964 136.570  1.00 95.17           C  
ATOM    358  CD2 LEU A  42     123.538 142.605 138.987  1.00 95.17           C  
ATOM    359  H   LEU A  42     124.105 140.140 140.317  1.00 95.17           H  
ATOM    360  HA  LEU A  42     123.182 139.616 137.934  1.00 95.17           H  
ATOM    361  HB2 LEU A  42     125.565 140.787 138.800  1.00 95.17           H  
ATOM    362  HB3 LEU A  42     125.424 140.413 137.272  1.00 95.17           H  
ATOM    363  HG  LEU A  42     125.015 142.665 137.589  1.00 95.17           H  
ATOM    364 HD11 LEU A  42     123.138 142.863 136.314  1.00 95.17           H  
ATOM    365 HD12 LEU A  42     123.883 141.543 135.843  1.00 95.17           H  
ATOM    366 HD13 LEU A  42     122.611 141.442 136.788  1.00 95.17           H  
ATOM    367 HD21 LEU A  42     122.878 143.237 138.661  1.00 95.17           H  
ATOM    368 HD22 LEU A  42     123.095 141.888 139.462  1.00 95.17           H  
ATOM    369 HD23 LEU A  42     124.163 143.056 139.575  1.00 95.17           H  
ATOM    370  N   GLY A  43     125.520 137.649 138.879  1.00 90.10           N  
ATOM    371  CA  GLY A  43     126.080 136.340 138.595  1.00 90.10           C  
ATOM    372  C   GLY A  43     125.021 135.256 138.549  1.00 90.10           C  
ATOM    373  O   GLY A  43     125.064 134.366 137.697  1.00 90.10           O  
ATOM    374  H   GLY A  43     125.816 138.023 139.595  1.00 90.10           H  
ATOM    375  HA2 GLY A  43     126.535 136.362 137.738  1.00 90.10           H  
ATOM    376  HA3 GLY A  43     126.727 136.109 139.280  1.00 90.10           H  
ATOM    377  N   ASN A  44     124.052 135.316 139.464  1.00 87.39           N  
ATOM    378  CA  ASN A  44     123.012 134.298 139.498  1.00 87.39           C  
ATOM    379  C   ASN A  44     122.080 134.380 138.297  1.00 87.39           C  
ATOM    380  O   ASN A  44     121.736 133.338 137.730  1.00 87.39           O  
ATOM    381  CB  ASN A  44     122.217 134.416 140.795  1.00 87.39           C  
ATOM    382  CG  ASN A  44     123.059 134.118 142.016  1.00 87.39           C  
ATOM    383  ND2 ASN A  44     123.149 135.083 142.923  1.00 87.39           N  
ATOM    384  OD1 ASN A  44     123.623 133.034 142.144  1.00 87.39           O  
ATOM    385  H   ASN A  44     123.978 135.926 140.065  1.00 87.39           H  
ATOM    386  HA  ASN A  44     123.432 133.424 139.487  1.00 87.39           H  
ATOM    387  HB2 ASN A  44     121.877 135.321 140.877  1.00 87.39           H  
ATOM    388  HB3 ASN A  44     121.481 133.784 140.775  1.00 87.39           H  
ATOM    389 HD21 ASN A  44     122.740 135.829 142.800  1.00 87.39           H  
ATOM    390 HD22 ASN A  44     123.616 134.961 143.635  1.00 87.39           H  
ATOM    391  N   ILE A  45     121.668 135.581 137.887  1.00 89.42           N  
ATOM    392  CA  ILE A  45     120.913 135.673 136.638  1.00 89.42           C  
ATOM    393  C   ILE A  45     121.753 135.202 135.461  1.00 89.42           C  
ATOM    394  O   ILE A  45     121.221 134.589 134.533  1.00 89.42           O  
ATOM    395  CB  ILE A  45     120.356 137.085 136.370  1.00 89.42           C  
ATOM    396  CG1 ILE A  45     119.285 137.473 137.394  1.00 89.42           C  
ATOM    397  CG2 ILE A  45     119.794 137.177 134.955  1.00 89.42           C  
ATOM    398  CD1 ILE A  45     119.784 138.181 138.587  1.00 89.42           C  
ATOM    399  H   ILE A  45     121.804 136.327 138.293  1.00 89.42           H  
ATOM    400  HA  ILE A  45     120.152 135.074 136.702  1.00 89.42           H  
ATOM    401  HB  ILE A  45     121.089 137.716 136.444  1.00 89.42           H  
ATOM    402 HG12 ILE A  45     118.635 138.051 136.966  1.00 89.42           H  
ATOM    403 HG13 ILE A  45     118.845 136.664 137.700  1.00 89.42           H  
ATOM    404 HG21 ILE A  45     119.246 137.974 134.882  1.00 89.42           H  
ATOM    405 HG22 ILE A  45     120.527 137.230 134.322  1.00 89.42           H  
ATOM    406 HG23 ILE A  45     119.256 136.390 134.777  1.00 89.42           H  
ATOM    407 HD11 ILE A  45     119.049 138.664 138.997  1.00 89.42           H  
ATOM    408 HD12 ILE A  45     120.127 137.522 139.203  1.00 89.42           H  
ATOM    409 HD13 ILE A  45     120.481 138.801 138.324  1.00 89.42           H  
ATOM    410  N   LEU A  46     123.055 135.487 135.453  1.00 89.60           N  
ATOM    411  CA  LEU A  46     123.883 135.044 134.338  1.00 89.60           C  
ATOM    412  C   LEU A  46     123.936 133.524 134.264  1.00 89.60           C  
ATOM    413  O   LEU A  46     123.846 132.945 133.175  1.00 89.60           O  
ATOM    414  CB  LEU A  46     125.290 135.626 134.472  1.00 89.60           C  
ATOM    415  CG  LEU A  46     126.200 135.561 133.241  1.00 89.60           C  
ATOM    416  CD1 LEU A  46     125.455 135.920 131.967  1.00 89.60           C  
ATOM    417  CD2 LEU A  46     127.399 136.473 133.427  1.00 89.60           C  
ATOM    418  H   LEU A  46     123.472 135.924 136.065  1.00 89.60           H  
ATOM    419  HA  LEU A  46     123.486 135.370 133.517  1.00 89.60           H  
ATOM    420  HB2 LEU A  46     125.206 136.561 134.714  1.00 89.60           H  
ATOM    421  HB3 LEU A  46     125.744 135.152 135.186  1.00 89.60           H  
ATOM    422  HG  LEU A  46     126.529 134.654 133.145  1.00 89.60           H  
ATOM    423 HD11 LEU A  46     126.100 136.071 131.259  1.00 89.60           H  
ATOM    424 HD12 LEU A  46     124.866 135.188 131.727  1.00 89.60           H  
ATOM    425 HD13 LEU A  46     124.939 136.727 132.120  1.00 89.60           H  
ATOM    426 HD21 LEU A  46     127.969 136.406 132.645  1.00 89.60           H  
ATOM    427 HD22 LEU A  46     127.088 137.385 133.533  1.00 89.60           H  
ATOM    428 HD23 LEU A  46     127.888 136.195 134.218  1.00 89.60           H  
ATOM    429  N   VAL A  47     124.081 132.862 135.414  1.00 86.95           N  
ATOM    430  CA  VAL A  47     124.145 131.406 135.447  1.00 86.95           C  
ATOM    431  C   VAL A  47     122.874 130.752 134.935  1.00 86.95           C  
ATOM    432  O   VAL A  47     122.940 129.660 134.362  1.00 86.95           O  
ATOM    433  CB  VAL A  47     124.433 130.904 136.877  1.00 86.95           C  
ATOM    434  CG1 VAL A  47     124.324 129.393 136.940  1.00 86.95           C  
ATOM    435  CG2 VAL A  47     125.812 131.348 137.328  1.00 86.95           C  
ATOM    436  H   VAL A  47     124.143 133.235 136.187  1.00 86.95           H  
ATOM    437  HA  VAL A  47     124.876 131.115 134.880  1.00 86.95           H  
ATOM    438  HB  VAL A  47     123.778 131.281 137.485  1.00 86.95           H  
ATOM    439 HG11 VAL A  47     124.807 129.078 137.721  1.00 86.95           H  
ATOM    440 HG12 VAL A  47     123.390 129.141 137.009  1.00 86.95           H  
ATOM    441 HG13 VAL A  47     124.715 129.014 136.137  1.00 86.95           H  
ATOM    442 HG21 VAL A  47     125.852 131.312 138.297  1.00 86.95           H  
ATOM    443 HG22 VAL A  47     126.475 130.751 136.948  1.00 86.95           H  
ATOM    444 HG23 VAL A  47     125.972 132.255 137.026  1.00 86.95           H  
ATOM    445  N   ILE A  48     121.721 131.391 135.119  1.00 86.77           N  
ATOM    446  CA  ILE A  48     120.451 130.829 134.677  1.00 86.77           C  
ATOM    447  C   ILE A  48     120.244 131.164 133.208  1.00 86.77           C  
ATOM    448  O   ILE A  48     119.750 130.337 132.432  1.00 86.77           O  
ATOM    449  CB  ILE A  48     119.282 131.351 135.532  1.00 86.77           C  
ATOM    450  CG1 ILE A  48     119.470 130.938 136.993  1.00 86.77           C  
ATOM    451  CG2 ILE A  48     117.958 130.829 134.993  1.00 86.77           C  
ATOM    452  CD1 ILE A  48     118.526 131.626 137.953  1.00 86.77           C  
ATOM    453  H   ILE A  48     121.649 132.157 135.502  1.00 86.77           H  
ATOM    454  HA  ILE A  48     120.481 129.863 134.766  1.00 86.77           H  
ATOM    455  HB  ILE A  48     119.274 132.320 135.484  1.00 86.77           H  
ATOM    456 HG12 ILE A  48     119.324 129.982 137.069  1.00 86.77           H  
ATOM    457 HG13 ILE A  48     120.375 131.153 137.267  1.00 86.77           H  
ATOM    458 HG21 ILE A  48     117.259 131.004 135.641  1.00 86.77           H  
ATOM    459 HG22 ILE A  48     117.753 131.282 134.160  1.00 86.77           H  
ATOM    460 HG23 ILE A  48     118.035 129.874 134.842  1.00 86.77           H  
ATOM    461 HD11 ILE A  48     118.822 131.458 138.861  1.00 86.77           H  
ATOM    462 HD12 ILE A  48     118.533 132.579 137.773  1.00 86.77           H  
ATOM    463 HD13 ILE A  48     117.632 131.272 137.827  1.00 86.77           H  
ATOM    464  N   LEU A  49     120.618 132.383 132.818  1.00 91.46           N  
ATOM    465  CA  LEU A  49     120.428 132.812 131.439  1.00 91.46           C  
ATOM    466  C   LEU A  49     121.304 132.010 130.489  1.00 91.46           C  
ATOM    467  O   LEU A  49     120.886 131.697 129.370  1.00 91.46           O  
ATOM    468  CB  LEU A  49     120.728 134.306 131.316  1.00 91.46           C  
ATOM    469  CG  LEU A  49     120.304 134.989 130.015  1.00 91.46           C  
ATOM    470  CD1 LEU A  49     118.815 134.807 129.757  1.00 91.46           C  
ATOM    471  CD2 LEU A  49     120.664 136.466 130.054  1.00 91.46           C  
ATOM    472  H   LEU A  49     120.981 132.972 133.328  1.00 91.46           H  
ATOM    473  HA  LEU A  49     119.503 132.663 131.192  1.00 91.46           H  
ATOM    474  HB2 LEU A  49     120.276 134.765 132.041  1.00 91.46           H  
ATOM    475  HB3 LEU A  49     121.686 134.430 131.406  1.00 91.46           H  
ATOM    476  HG  LEU A  49     120.786 134.585 129.277  1.00 91.46           H  
ATOM    477 HD11 LEU A  49     118.549 135.390 129.029  1.00 91.46           H  
ATOM    478 HD12 LEU A  49     118.646 133.882 129.518  1.00 91.46           H  
ATOM    479 HD13 LEU A  49     118.326 135.038 130.562  1.00 91.46           H  
ATOM    480 HD21 LEU A  49     120.400 136.877 129.216  1.00 91.46           H  
ATOM    481 HD22 LEU A  49     120.194 136.885 130.791  1.00 91.46           H  
ATOM    482 HD23 LEU A  49     121.622 136.554 130.178  1.00 91.46           H  
ATOM    483  N   SER A  50     122.522 131.671 130.911  1.00 91.87           N  
ATOM    484  CA  SER A  50     123.393 130.872 130.058  1.00 91.87           C  
ATOM    485  C   SER A  50     122.760 129.523 129.751  1.00 91.87           C  
ATOM    486  O   SER A  50     122.774 129.061 128.604  1.00 91.87           O  
ATOM    487  CB  SER A  50     124.754 130.691 130.727  1.00 91.87           C  
ATOM    488  OG  SER A  50     125.448 131.923 130.797  1.00 91.87           O  
ATOM    489  H   SER A  50     122.860 131.887 131.672  1.00 91.87           H  
ATOM    490  HA  SER A  50     123.529 131.337 129.218  1.00 91.87           H  
ATOM    491  HB2 SER A  50     124.621 130.353 131.626  1.00 91.87           H  
ATOM    492  HB3 SER A  50     125.279 130.060 130.212  1.00 91.87           H  
ATOM    493  HG  SER A  50     126.268 131.784 130.907  1.00 91.87           H  
ATOM    494  N   VAL A  51     122.192 128.876 130.769  1.00 91.45           N  
ATOM    495  CA  VAL A  51     121.539 127.590 130.553  1.00 91.45           C  
ATOM    496  C   VAL A  51     120.292 127.759 129.694  1.00 91.45           C  
ATOM    497  O   VAL A  51     120.058 126.985 128.758  1.00 91.45           O  
ATOM    498  CB  VAL A  51     121.211 126.932 131.905  1.00 91.45           C  
ATOM    499  CG1 VAL A  51     120.338 125.705 131.702  1.00 91.45           C  
ATOM    500  CG2 VAL A  51     122.490 126.568 132.636  1.00 91.45           C  
ATOM    501  H   VAL A  51     122.171 129.157 131.581  1.00 91.45           H  
ATOM    502  HA  VAL A  51     122.150 127.005 130.079  1.00 91.45           H  
ATOM    503  HB  VAL A  51     120.720 127.563 132.454  1.00 91.45           H  
ATOM    504 HG11 VAL A  51     120.369 125.162 132.505  1.00 91.45           H  
ATOM    505 HG12 VAL A  51     119.426 125.987 131.531  1.00 91.45           H  
ATOM    506 HG13 VAL A  51     120.678 125.198 130.949  1.00 91.45           H  
ATOM    507 HG21 VAL A  51     122.263 126.129 133.471  1.00 91.45           H  
ATOM    508 HG22 VAL A  51     123.012 125.970 132.079  1.00 91.45           H  
ATOM    509 HG23 VAL A  51     122.993 127.378 132.815  1.00 91.45           H  
ATOM    510  N   ALA A  52     119.474 128.770 129.991  1.00 96.96           N  
ATOM    511  CA  ALA A  52     118.199 128.914 129.295  1.00 96.96           C  
ATOM    512  C   ALA A  52     118.405 129.235 127.820  1.00 96.96           C  
ATOM    513  O   ALA A  52     117.829 128.578 126.945  1.00 96.96           O  
ATOM    514  CB  ALA A  52     117.358 129.997 129.968  1.00 96.96           C  
ATOM    515  H   ALA A  52     119.632 129.376 130.581  1.00 96.96           H  
ATOM    516  HA  ALA A  52     117.713 128.077 129.354  1.00 96.96           H  
ATOM    517  HB1 ALA A  52     116.516 130.082 129.495  1.00 96.96           H  
ATOM    518  HB2 ALA A  52     117.195 129.743 130.890  1.00 96.96           H  
ATOM    519  HB3 ALA A  52     117.842 130.838 129.937  1.00 96.96           H  
ATOM    520  N   CYS A  53     119.227 130.243 127.522  1.00 97.60           N  
ATOM    521  CA  CYS A  53     119.404 130.668 126.137  1.00 97.60           C  
ATOM    522  C   CYS A  53     120.024 129.562 125.293  1.00 97.60           C  
ATOM    523  O   CYS A  53     119.611 129.339 124.149  1.00 97.60           O  
ATOM    524  CB  CYS A  53     120.268 131.927 126.083  1.00 97.60           C  
ATOM    525  SG  CYS A  53     119.482 133.395 126.786  1.00 97.60           S  
ATOM    526  H   CYS A  53     119.686 130.690 128.095  1.00 97.60           H  
ATOM    527  HA  CYS A  53     118.537 130.882 125.759  1.00 97.60           H  
ATOM    528  HB2 CYS A  53     121.086 131.765 126.578  1.00 97.60           H  
ATOM    529  HB3 CYS A  53     120.478 132.121 125.156  1.00 97.60           H  
ATOM    530  HG  CYS A  53     120.238 134.323 126.698  1.00 97.60           H  
ATOM    531  N   HIS A  54     121.012 128.861 125.838  1.00 97.32           N  
ATOM    532  CA  HIS A  54     121.723 127.824 125.103  1.00 97.32           C  
ATOM    533  C   HIS A  54     121.011 126.490 125.290  1.00 97.32           C  
ATOM    534  O   HIS A  54     120.939 125.970 126.408  1.00 97.32           O  
ATOM    535  CB  HIS A  54     123.173 127.728 125.573  1.00 97.32           C  
ATOM    536  CG  HIS A  54     123.958 128.985 125.364  1.00 97.32           C  
ATOM    537  CD2 HIS A  54     125.082 129.225 124.649  1.00 97.32           C  
ATOM    538  ND1 HIS A  54     123.600 130.189 125.931  1.00 97.32           N  
ATOM    539  CE1 HIS A  54     124.471 131.116 125.575  1.00 97.32           C  
ATOM    540  NE2 HIS A  54     125.381 130.557 124.797  1.00 97.32           N  
ATOM    541  H   HIS A  54     121.294 128.970 126.643  1.00 97.32           H  
ATOM    542  HA  HIS A  54     121.722 128.041 124.157  1.00 97.32           H  
ATOM    543  HB2 HIS A  54     123.181 127.528 126.522  1.00 97.32           H  
ATOM    544  HB3 HIS A  54     123.614 127.018 125.082  1.00 97.32           H  
ATOM    545  HD1 HIS A  54     122.917 130.317 126.437  1.00 97.32           H  
ATOM    546  HD2 HIS A  54     125.563 128.603 124.152  1.00 97.32           H  
ATOM    547  HE1 HIS A  54     124.448 132.011 125.828  1.00 97.32           H  
ATOM    548  N   ARG A  55     120.488 125.942 124.197  1.00 98.85           N  
ATOM    549  CA  ARG A  55     119.895 124.613 124.204  1.00 98.85           C  
ATOM    550  C   ARG A  55     120.924 123.520 123.959  1.00 98.85           C  
ATOM    551  O   ARG A  55     120.549 122.353 123.813  1.00 98.85           O  
ATOM    552  CB  ARG A  55     118.778 124.524 123.158  1.00 98.85           C  
ATOM    553  CG  ARG A  55     117.566 125.395 123.468  1.00 98.85           C  
ATOM    554  CD  ARG A  55     116.854 124.937 124.737  1.00 98.85           C  
ATOM    555  NE  ARG A  55     115.654 125.717 125.013  1.00 98.85           N  
ATOM    556  CZ  ARG A  55     114.934 125.617 126.123  1.00 98.85           C  
ATOM    557  NH1 ARG A  55     115.268 124.778 127.091  1.00 98.85           N1+
ATOM    558  NH2 ARG A  55     113.854 126.379 126.267  1.00 98.85           N  
ATOM    559  H   ARG A  55     120.466 126.327 123.428  1.00 98.85           H  
ATOM    560  HA  ARG A  55     119.505 124.455 125.076  1.00 98.85           H  
ATOM    561  HB2 ARG A  55     119.132 124.804 122.300  1.00 98.85           H  
ATOM    562  HB3 ARG A  55     118.475 123.604 123.104  1.00 98.85           H  
ATOM    563  HG2 ARG A  55     117.856 126.312 123.598  1.00 98.85           H  
ATOM    564  HG3 ARG A  55     116.937 125.343 122.732  1.00 98.85           H  
ATOM    565  HD2 ARG A  55     116.594 124.008 124.637  1.00 98.85           H  
ATOM    566  HD3 ARG A  55     117.451 125.037 125.494  1.00 98.85           H  
ATOM    567  HE  ARG A  55     115.440 126.334 124.453  1.00 98.85           H  
ATOM    568 HH11 ARG A  55     115.964 124.280 127.010  1.00 98.85           H  
ATOM    569 HH12 ARG A  55     114.786 124.730 127.802  1.00 98.85           H  
ATOM    570 HH21 ARG A  55     113.629 126.928 125.645  1.00 98.85           H  
ATOM    571 HH22 ARG A  55     113.381 126.323 126.983  1.00 98.85           H  
ATOM    572  N   HIS A  56     122.203 123.875 123.881  1.00 97.32           N  
ATOM    573  CA  HIS A  56     123.284 122.902 123.887  1.00 97.32           C  
ATOM    574  C   HIS A  56     123.790 122.602 125.291  1.00 97.32           C  
ATOM    575  O   HIS A  56     124.693 121.774 125.446  1.00 97.32           O  
ATOM    576  CB  HIS A  56     124.445 123.409 123.024  1.00 97.32           C  
ATOM    577  CG  HIS A  56     125.545 122.411 122.842  1.00 97.32           C  
ATOM    578  CD2 HIS A  56     125.767 121.493 121.872  1.00 97.32           C  
ATOM    579  ND1 HIS A  56     126.585 122.281 123.738  1.00 97.32           N  
ATOM    580  CE1 HIS A  56     127.401 121.328 123.326  1.00 97.32           C  
ATOM    581  NE2 HIS A  56     126.928 120.833 122.196  1.00 97.32           N  
ATOM    582  H   HIS A  56     122.475 124.688 123.823  1.00 97.32           H  
ATOM    583  HA  HIS A  56     122.965 122.072 123.500  1.00 97.32           H  
ATOM    584  HB2 HIS A  56     124.105 123.637 122.145  1.00 97.32           H  
ATOM    585  HB3 HIS A  56     124.826 124.197 123.443  1.00 97.32           H  
ATOM    586  HD2 HIS A  56     125.235 121.339 121.126  1.00 97.32           H  
ATOM    587  HE1 HIS A  56     128.177 121.052 123.758  1.00 97.32           H  
ATOM    588  HE2 HIS A  56     127.288 120.201 121.738  1.00 97.32           H  
ATOM    589  N   LEU A  57     123.224 123.243 126.315  1.00 92.59           N  
ATOM    590  CA  LEU A  57     123.744 123.172 127.674  1.00 92.59           C  
ATOM    591  C   LEU A  57     122.634 122.885 128.682  1.00 92.59           C  
ATOM    592  O   LEU A  57     122.669 123.376 129.811  1.00 92.59           O  
ATOM    593  CB  LEU A  57     124.475 124.472 128.015  1.00 92.59           C  
ATOM    594  CG  LEU A  57     125.178 124.630 129.366  1.00 92.59           C  
ATOM    595  CD1 LEU A  57     126.297 123.618 129.508  1.00 92.59           C  
ATOM    596  CD2 LEU A  57     125.715 126.043 129.505  1.00 92.59           C  
ATOM    597  H   LEU A  57     122.522 123.735 126.244  1.00 92.59           H  
ATOM    598  HA  LEU A  57     124.386 122.447 127.728  1.00 92.59           H  
ATOM    599  HB2 LEU A  57     125.154 124.609 127.336  1.00 92.59           H  
ATOM    600  HB3 LEU A  57     123.828 125.192 127.957  1.00 92.59           H  
ATOM    601  HG  LEU A  57     124.553 124.488 130.089  1.00 92.59           H  
ATOM    602 HD11 LEU A  57     126.663 123.676 130.405  1.00 92.59           H  
ATOM    603 HD12 LEU A  57     125.941 122.730 129.352  1.00 92.59           H  
ATOM    604 HD13 LEU A  57     126.986 123.817 128.856  1.00 92.59           H  
ATOM    605 HD21 LEU A  57     126.151 126.131 130.367  1.00 92.59           H  
ATOM    606 HD22 LEU A  57     126.352 126.209 128.793  1.00 92.59           H  
ATOM    607 HD23 LEU A  57     124.977 126.669 129.442  1.00 92.59           H  
ATOM    608  N   HIS A  58     121.637 122.095 128.293  1.00 91.76           N  
ATOM    609  CA  HIS A  58     120.565 121.696 129.196  1.00 91.76           C  
ATOM    610  C   HIS A  58     120.645 120.199 129.454  1.00 91.76           C  
ATOM    611  O   HIS A  58     120.853 119.408 128.529  1.00 91.76           O  
ATOM    612  CB  HIS A  58     119.187 122.049 128.632  1.00 91.76           C  
ATOM    613  CG  HIS A  58     118.856 121.347 127.353  1.00 91.76           C  
ATOM    614  CD2 HIS A  58     118.998 121.730 126.063  1.00 91.76           C  
ATOM    615  ND1 HIS A  58     118.285 120.093 127.320  1.00 91.76           N  
ATOM    616  CE1 HIS A  58     118.101 119.729 126.064  1.00 91.76           C  
ATOM    617  NE2 HIS A  58     118.525 120.704 125.281  1.00 91.76           N  
ATOM    618  H   HIS A  58     121.559 121.772 127.500  1.00 91.76           H  
ATOM    619  HA  HIS A  58     120.668 122.154 130.044  1.00 91.76           H  
ATOM    620  HB2 HIS A  58     118.512 121.808 129.285  1.00 91.76           H  
ATOM    621  HB3 HIS A  58     119.153 123.004 128.462  1.00 91.76           H  
ATOM    622  HD1 HIS A  58     118.086 119.619 128.010  1.00 91.76           H  
ATOM    623  HD2 HIS A  58     119.355 122.533 125.764  1.00 91.76           H  
ATOM    624  HE1 HIS A  58     117.734 118.923 125.779  1.00 91.76           H  
ATOM    625  N   SER A  59     120.479 119.821 130.716  1.00 81.49           N  
ATOM    626  CA  SER A  59     120.529 118.431 131.150  1.00 81.49           C  
ATOM    627  C   SER A  59     120.160 118.416 132.626  1.00 81.49           C  
ATOM    628  O   SER A  59     120.028 119.467 133.260  1.00 81.49           O  
ATOM    629  CB  SER A  59     121.903 117.803 130.922  1.00 81.49           C  
ATOM    630  OG  SER A  59     122.882 118.417 131.740  1.00 81.49           O  
ATOM    631  H   SER A  59     120.329 120.370 131.360  1.00 81.49           H  
ATOM    632  HA  SER A  59     119.869 117.914 130.661  1.00 81.49           H  
ATOM    633  HB2 SER A  59     121.858 116.859 131.141  1.00 81.49           H  
ATOM    634  HB3 SER A  59     122.154 117.915 129.992  1.00 81.49           H  
ATOM    635  HG  SER A  59     123.632 118.064 131.605  1.00 81.49           H  
ATOM    636  N   VAL A  60     120.009 117.210 133.174  1.00 77.17           N  
ATOM    637  CA  VAL A  60     119.564 117.088 134.559  1.00 77.17           C  
ATOM    638  C   VAL A  60     120.515 117.826 135.490  1.00 77.17           C  
ATOM    639  O   VAL A  60     120.085 118.580 136.372  1.00 77.17           O  
ATOM    640  CB  VAL A  60     119.431 115.605 134.949  1.00 77.17           C  
ATOM    641  CG1 VAL A  60     119.071 115.476 136.419  1.00 77.17           C  
ATOM    642  CG2 VAL A  60     118.390 114.922 134.083  1.00 77.17           C  
ATOM    643  H   VAL A  60     120.157 116.463 132.775  1.00 77.17           H  
ATOM    644  HA  VAL A  60     118.687 117.495 134.644  1.00 77.17           H  
ATOM    645  HB  VAL A  60     120.282 115.161 134.806  1.00 77.17           H  
ATOM    646 HG11 VAL A  60     118.736 114.581 136.582  1.00 77.17           H  
ATOM    647 HG12 VAL A  60     119.863 115.634 136.955  1.00 77.17           H  
ATOM    648 HG13 VAL A  60     118.387 116.128 136.634  1.00 77.17           H  
ATOM    649 HG21 VAL A  60     118.284 114.005 134.381  1.00 77.17           H  
ATOM    650 HG22 VAL A  60     117.549 115.396 134.169  1.00 77.17           H  
ATOM    651 HG23 VAL A  60     118.685 114.938 133.159  1.00 77.17           H  
ATOM    652  N   THR A  61     121.823 117.631 135.309  1.00 73.23           N  
ATOM    653  CA  THR A  61     122.782 118.340 136.147  1.00 73.23           C  
ATOM    654  C   THR A  61     122.735 119.839 135.890  1.00 73.23           C  
ATOM    655  O   THR A  61     122.873 120.639 136.820  1.00 73.23           O  
ATOM    656  CB  THR A  61     124.194 117.813 135.916  1.00 73.23           C  
ATOM    657  CG2 THR A  61     125.163 118.519 136.851  1.00 73.23           C  
ATOM    658  OG1 THR A  61     124.229 116.403 136.167  1.00 73.23           O  
ATOM    659  H   THR A  61     122.170 117.105 134.724  1.00 73.23           H  
ATOM    660  HA  THR A  61     122.557 118.189 137.079  1.00 73.23           H  
ATOM    661  HB  THR A  61     124.462 117.990 135.001  1.00 73.23           H  
ATOM    662  HG1 THR A  61     124.999 116.101 136.017  1.00 73.23           H  
ATOM    663 HG21 THR A  61     125.893 117.928 137.090  1.00 73.23           H  
ATOM    664 HG22 THR A  61     125.524 119.312 136.424  1.00 73.23           H  
ATOM    665 HG23 THR A  61     124.703 118.786 137.661  1.00 73.23           H  
ATOM    666  N   HIS A  62     122.561 120.244 134.632  1.00 80.01           N  
ATOM    667  CA  HIS A  62     122.457 121.669 134.343  1.00 80.01           C  
ATOM    668  C   HIS A  62     121.184 122.257 134.936  1.00 80.01           C  
ATOM    669  O   HIS A  62     121.190 123.389 135.433  1.00 80.01           O  
ATOM    670  CB  HIS A  62     122.520 121.903 132.837  1.00 80.01           C  
ATOM    671  CG  HIS A  62     123.857 121.592 132.242  1.00 80.01           C  
ATOM    672  CD2 HIS A  62     125.076 122.138 132.458  1.00 80.01           C  
ATOM    673  ND1 HIS A  62     124.044 120.594 131.310  1.00 80.01           N  
ATOM    674  CE1 HIS A  62     125.320 120.545 130.972  1.00 80.01           C  
ATOM    675  NE2 HIS A  62     125.968 121.471 131.655  1.00 80.01           N  
ATOM    676  H   HIS A  62     122.502 119.727 133.947  1.00 80.01           H  
ATOM    677  HA  HIS A  62     123.212 122.126 134.746  1.00 80.01           H  
ATOM    678  HB2 HIS A  62     121.862 121.337 132.404  1.00 80.01           H  
ATOM    679  HB3 HIS A  62     122.323 122.835 132.656  1.00 80.01           H  
ATOM    680  HD1 HIS A  62     123.426 120.086 130.994  1.00 80.01           H  
ATOM    681  HD2 HIS A  62     125.272 122.837 133.040  1.00 80.01           H  
ATOM    682  HE1 HIS A  62     125.698 119.958 130.358  1.00 80.01           H  
ATOM    683  N   TYR A  63     120.083 121.506 134.906  1.00 79.69           N  
ATOM    684  CA  TYR A  63     118.886 121.959 135.601  1.00 79.69           C  
ATOM    685  C   TYR A  63     119.110 122.068 137.101  1.00 79.69           C  
ATOM    686  O   TYR A  63     118.575 122.984 137.729  1.00 79.69           O  
ATOM    687  CB  TYR A  63     117.707 121.028 135.316  1.00 79.69           C  
ATOM    688  CG  TYR A  63     117.385 120.877 133.848  1.00 79.69           C  
ATOM    689  CD1 TYR A  63     117.253 121.991 133.031  1.00 79.69           C  
ATOM    690  CD2 TYR A  63     117.193 119.625 133.283  1.00 79.69           C  
ATOM    691  CE1 TYR A  63     116.955 121.861 131.690  1.00 79.69           C  
ATOM    692  CE2 TYR A  63     116.895 119.486 131.943  1.00 79.69           C  
ATOM    693  CZ  TYR A  63     116.776 120.606 131.151  1.00 79.69           C  
ATOM    694  OH  TYR A  63     116.477 120.473 129.815  1.00 79.69           O  
ATOM    695  H   TYR A  63     120.006 120.751 134.502  1.00 79.69           H  
ATOM    696  HA  TYR A  63     118.653 122.843 135.275  1.00 79.69           H  
ATOM    697  HB2 TYR A  63     117.914 120.147 135.665  1.00 79.69           H  
ATOM    698  HB3 TYR A  63     116.918 121.379 135.758  1.00 79.69           H  
ATOM    699  HD1 TYR A  63     117.375 122.839 133.391  1.00 79.69           H  
ATOM    700  HD2 TYR A  63     117.275 118.867 133.815  1.00 79.69           H  
ATOM    701  HE1 TYR A  63     116.874 122.616 131.153  1.00 79.69           H  
ATOM    702  HE2 TYR A  63     116.773 118.639 131.577  1.00 79.69           H  
ATOM    703  HH  TYR A  63     116.404 119.660 129.617  1.00 79.69           H  
ATOM    704  N   TYR A  64     119.894 121.168 137.692  1.00 73.42           N  
ATOM    705  CA  TYR A  64     120.193 121.289 139.115  1.00 73.42           C  
ATOM    706  C   TYR A  64     121.080 122.497 139.396  1.00 73.42           C  
ATOM    707  O   TYR A  64     120.938 123.153 140.434  1.00 73.42           O  
ATOM    708  CB  TYR A  64     120.863 120.012 139.616  1.00 73.42           C  
ATOM    709  CG  TYR A  64     119.966 118.795 139.628  1.00 73.42           C  
ATOM    710  CD1 TYR A  64     118.589 118.913 139.505  1.00 73.42           C  
ATOM    711  CD2 TYR A  64     120.501 117.523 139.761  1.00 73.42           C  
ATOM    712  CE1 TYR A  64     117.776 117.804 139.516  1.00 73.42           C  
ATOM    713  CE2 TYR A  64     119.695 116.408 139.772  1.00 73.42           C  
ATOM    714  CZ  TYR A  64     118.333 116.554 139.649  1.00 73.42           C  
ATOM    715  OH  TYR A  64     117.522 115.443 139.660  1.00 73.42           O  
ATOM    716  H   TYR A  64     120.258 120.494 137.301  1.00 73.42           H  
ATOM    717  HA  TYR A  64     119.368 121.422 139.605  1.00 73.42           H  
ATOM    718  HB2 TYR A  64     121.629 119.816 139.054  1.00 73.42           H  
ATOM    719  HB3 TYR A  64     121.150 120.166 140.527  1.00 73.42           H  
ATOM    720  HD1 TYR A  64     118.206 119.755 139.415  1.00 73.42           H  
ATOM    721  HD2 TYR A  64     121.421 117.422 139.844  1.00 73.42           H  
ATOM    722  HE1 TYR A  64     116.854 117.899 139.433  1.00 73.42           H  
ATOM    723  HE2 TYR A  64     120.069 115.562 139.862  1.00 73.42           H  
ATOM    724  HH  TYR A  64     117.983 114.751 139.775  1.00 73.42           H  
ATOM    725  N   ILE A  65     122.006 122.801 138.487  1.00 75.13           N  
ATOM    726  CA  ILE A  65     122.808 124.013 138.626  1.00 75.13           C  
ATOM    727  C   ILE A  65     121.912 125.241 138.567  1.00 75.13           C  
ATOM    728  O   ILE A  65     122.095 126.201 139.322  1.00 75.13           O  
ATOM    729  CB  ILE A  65     123.904 124.062 137.547  1.00 75.13           C  
ATOM    730  CG1 ILE A  65     124.955 122.982 137.809  1.00 75.13           C  
ATOM    731  CG2 ILE A  65     124.546 125.438 137.509  1.00 75.13           C  
ATOM    732  CD1 ILE A  65     125.928 122.787 136.666  1.00 75.13           C  
ATOM    733  H   ILE A  65     122.188 122.328 137.792  1.00 75.13           H  
ATOM    734  HA  ILE A  65     123.243 124.004 139.493  1.00 75.13           H  
ATOM    735  HB  ILE A  65     123.495 123.889 136.685  1.00 75.13           H  
ATOM    736 HG12 ILE A  65     125.466 123.228 138.595  1.00 75.13           H  
ATOM    737 HG13 ILE A  65     124.504 122.136 137.962  1.00 75.13           H  
ATOM    738 HG21 ILE A  65     125.389 125.385 137.033  1.00 75.13           H  
ATOM    739 HG22 ILE A  65     123.953 126.054 137.052  1.00 75.13           H  
ATOM    740 HG23 ILE A  65     124.701 125.738 138.418  1.00 75.13           H  
ATOM    741 HD11 ILE A  65     126.373 121.932 136.773  1.00 75.13           H  
ATOM    742 HD12 ILE A  65     125.438 122.802 135.830  1.00 75.13           H  
ATOM    743 HD13 ILE A  65     126.581 123.504 136.679  1.00 75.13           H  
ATOM    744  N   VAL A  66     120.932 125.234 137.662  1.00 80.65           N  
ATOM    745  CA  VAL A  66     119.975 126.334 137.602  1.00 80.65           C  
ATOM    746  C   VAL A  66     119.159 126.399 138.884  1.00 80.65           C  
ATOM    747  O   VAL A  66     118.803 127.486 139.348  1.00 80.65           O  
ATOM    748  CB  VAL A  66     119.069 126.190 136.365  1.00 80.65           C  
ATOM    749  CG1 VAL A  66     117.850 127.089 136.490  1.00 80.65           C  
ATOM    750  CG2 VAL A  66     119.845 126.511 135.100  1.00 80.65           C  
ATOM    751  H   VAL A  66     120.801 124.614 137.081  1.00 80.65           H  
ATOM    752  HA  VAL A  66     120.462 127.169 137.516  1.00 80.65           H  
ATOM    753  HB  VAL A  66     118.761 125.272 136.304  1.00 80.65           H  
ATOM    754 HG11 VAL A  66     117.455 127.206 135.612  1.00 80.65           H  
ATOM    755 HG12 VAL A  66     117.207 126.674 137.086  1.00 80.65           H  
ATOM    756 HG13 VAL A  66     118.126 127.949 136.843  1.00 80.65           H  
ATOM    757 HG21 VAL A  66     119.257 126.410 134.336  1.00 80.65           H  
ATOM    758 HG22 VAL A  66     120.169 127.424 135.151  1.00 80.65           H  
ATOM    759 HG23 VAL A  66     120.593 125.897 135.025  1.00 80.65           H  
ATOM    760  N   ASN A  67     118.835 125.245 139.467  1.00 76.07           N  
ATOM    761  CA  ASN A  67     118.149 125.229 140.756  1.00 76.07           C  
ATOM    762  C   ASN A  67     118.986 125.904 141.833  1.00 76.07           C  
ATOM    763  O   ASN A  67     118.472 126.698 142.631  1.00 76.07           O  
ATOM    764  CB  ASN A  67     117.836 123.789 141.155  1.00 76.07           C  
ATOM    765  CG  ASN A  67     117.310 123.679 142.567  1.00 76.07           C  
ATOM    766  ND2 ASN A  67     116.033 123.359 142.698  1.00 76.07           N  
ATOM    767  OD1 ASN A  67     118.051 123.860 143.532  1.00 76.07           O  
ATOM    768  H   ASN A  67     119.001 124.467 139.141  1.00 76.07           H  
ATOM    769  HA  ASN A  67     117.311 125.712 140.677  1.00 76.07           H  
ATOM    770  HB2 ASN A  67     117.160 123.434 140.557  1.00 76.07           H  
ATOM    771  HB3 ASN A  67     118.643 123.257 141.095  1.00 76.07           H  
ATOM    772 HD21 ASN A  67     115.546 123.235 142.001  1.00 76.07           H  
ATOM    773 HD22 ASN A  67     115.690 123.281 143.482  1.00 76.07           H  
ATOM    774  N   LEU A  68     120.278 125.588 141.879  1.00 74.91           N  
ATOM    775  CA  LEU A  68     121.161 126.235 142.842  1.00 74.91           C  
ATOM    776  C   LEU A  68     121.246 127.733 142.579  1.00 74.91           C  
ATOM    777  O   LEU A  68     121.287 128.539 143.516  1.00 74.91           O  
ATOM    778  CB  LEU A  68     122.549 125.599 142.786  1.00 74.91           C  
ATOM    779  CG  LEU A  68     123.406 125.675 144.050  1.00 74.91           C  
ATOM    780  CD1 LEU A  68     122.660 125.161 145.269  1.00 74.91           C  
ATOM    781  CD2 LEU A  68     124.691 124.898 143.844  1.00 74.91           C  
ATOM    782  H   LEU A  68     120.661 125.010 141.371  1.00 74.91           H  
ATOM    783  HA  LEU A  68     120.795 126.110 143.730  1.00 74.91           H  
ATOM    784  HB2 LEU A  68     122.441 124.659 142.571  1.00 74.91           H  
ATOM    785  HB3 LEU A  68     123.049 126.032 142.076  1.00 74.91           H  
ATOM    786  HG  LEU A  68     123.641 126.601 144.214  1.00 74.91           H  
ATOM    787 HD11 LEU A  68     123.301 124.974 145.973  1.00 74.91           H  
ATOM    788 HD12 LEU A  68     122.033 125.838 145.566  1.00 74.91           H  
ATOM    789 HD13 LEU A  68     122.187 124.349 145.031  1.00 74.91           H  
ATOM    790 HD21 LEU A  68     125.221 124.946 144.655  1.00 74.91           H  
ATOM    791 HD22 LEU A  68     124.471 123.975 143.643  1.00 74.91           H  
ATOM    792 HD23 LEU A  68     125.180 125.291 143.104  1.00 74.91           H  
ATOM    793  N   ALA A  69     121.279 128.122 141.305  1.00 80.42           N  
ATOM    794  CA  ALA A  69     121.300 129.538 140.963  1.00 80.42           C  
ATOM    795  C   ALA A  69     120.031 130.234 141.436  1.00 80.42           C  
ATOM    796  O   ALA A  69     120.080 131.371 141.910  1.00 80.42           O  
ATOM    797  CB  ALA A  69     121.476 129.711 139.456  1.00 80.42           C  
ATOM    798  H   ALA A  69     121.289 127.590 140.629  1.00 80.42           H  
ATOM    799  HA  ALA A  69     122.055 129.959 141.404  1.00 80.42           H  
ATOM    800  HB1 ALA A  69     121.493 130.658 139.247  1.00 80.42           H  
ATOM    801  HB2 ALA A  69     122.310 129.297 139.186  1.00 80.42           H  
ATOM    802  HB3 ALA A  69     120.732 129.285 139.001  1.00 80.42           H  
ATOM    803  N   VAL A  70     118.883 129.570 141.307  1.00 81.98           N  
ATOM    804  CA  VAL A  70     117.629 130.151 141.779  1.00 81.98           C  
ATOM    805  C   VAL A  70     117.628 130.261 143.298  1.00 81.98           C  
ATOM    806  O   VAL A  70     117.102 131.226 143.862  1.00 81.98           O  
ATOM    807  CB  VAL A  70     116.431 129.329 141.274  1.00 81.98           C  
ATOM    808  CG1 VAL A  70     115.141 129.872 141.859  1.00 81.98           C  
ATOM    809  CG2 VAL A  70     116.368 129.362 139.757  1.00 81.98           C  
ATOM    810  H   VAL A  70     118.804 128.790 140.954  1.00 81.98           H  
ATOM    811  HA  VAL A  70     117.545 131.047 141.419  1.00 81.98           H  
ATOM    812  HB  VAL A  70     116.530 128.407 141.557  1.00 81.98           H  
ATOM    813 HG11 VAL A  70     114.396 129.555 141.324  1.00 81.98           H  
ATOM    814 HG12 VAL A  70     115.048 129.559 142.772  1.00 81.98           H  
ATOM    815 HG13 VAL A  70     115.170 130.841 141.840  1.00 81.98           H  
ATOM    816 HG21 VAL A  70     115.793 128.643 139.451  1.00 81.98           H  
ATOM    817 HG22 VAL A  70     116.006 130.216 139.476  1.00 81.98           H  
ATOM    818 HG23 VAL A  70     117.259 129.247 139.396  1.00 81.98           H  
ATOM    819  N   ALA A  71     118.194 129.270 143.986  1.00 79.25           N  
ATOM    820  CA  ALA A  71     118.315 129.373 145.437  1.00 79.25           C  
ATOM    821  C   ALA A  71     119.181 130.565 145.826  1.00 79.25           C  
ATOM    822  O   ALA A  71     118.844 131.322 146.747  1.00 79.25           O  
ATOM    823  CB  ALA A  71     118.894 128.081 146.008  1.00 79.25           C  
ATOM    824  H   ALA A  71     118.508 128.545 143.646  1.00 79.25           H  
ATOM    825  HA  ALA A  71     117.434 129.504 145.821  1.00 79.25           H  
ATOM    826  HB1 ALA A  71     118.967 128.166 146.972  1.00 79.25           H  
ATOM    827  HB2 ALA A  71     118.302 127.345 145.785  1.00 79.25           H  
ATOM    828  HB3 ALA A  71     119.770 127.930 145.621  1.00 79.25           H  
ATOM    829  N   ASP A  72     120.300 130.754 145.125  1.00 85.26           N  
ATOM    830  CA  ASP A  72     121.149 131.911 145.390  1.00 85.26           C  
ATOM    831  C   ASP A  72     120.418 133.210 145.077  1.00 85.26           C  
ATOM    832  O   ASP A  72     120.585 134.210 145.781  1.00 85.26           O  
ATOM    833  CB  ASP A  72     122.442 131.812 144.582  1.00 85.26           C  
ATOM    834  CG  ASP A  72     123.346 130.693 145.062  1.00 85.26           C  
ATOM    835  OD1 ASP A  72     123.300 130.363 146.265  1.00 85.26           O  
ATOM    836  OD2 ASP A  72     124.110 130.149 144.237  1.00 85.26           O1-
ATOM    837  H   ASP A  72     120.584 130.235 144.501  1.00 85.26           H  
ATOM    838  HA  ASP A  72     121.383 131.920 146.332  1.00 85.26           H  
ATOM    839  HB2 ASP A  72     122.221 131.642 143.653  1.00 85.26           H  
ATOM    840  HB3 ASP A  72     122.929 132.647 144.660  1.00 85.26           H  
ATOM    841  N   LEU A  73     119.615 133.219 144.013  1.00 85.53           N  
ATOM    842  CA  LEU A  73     118.805 134.390 143.697  1.00 85.53           C  
ATOM    843  C   LEU A  73     117.834 134.709 144.822  1.00 85.53           C  
ATOM    844  O   LEU A  73     117.667 135.874 145.198  1.00 85.53           O  
ATOM    845  CB  LEU A  73     118.039 134.160 142.395  1.00 85.53           C  
ATOM    846  CG  LEU A  73     117.730 135.368 141.509  1.00 85.53           C  
ATOM    847  CD1 LEU A  73     118.959 136.183 141.180  1.00 85.53           C  
ATOM    848  CD2 LEU A  73     117.046 134.909 140.229  1.00 85.53           C  
ATOM    849  H   LEU A  73     119.523 132.564 143.463  1.00 85.53           H  
ATOM    850  HA  LEU A  73     119.393 135.151 143.589  1.00 85.53           H  
ATOM    851  HB2 LEU A  73     118.552 133.539 141.854  1.00 85.53           H  
ATOM    852  HB3 LEU A  73     117.188 133.753 142.621  1.00 85.53           H  
ATOM    853  HG  LEU A  73     117.111 135.947 141.980  1.00 85.53           H  
ATOM    854 HD11 LEU A  73     118.681 136.927 140.627  1.00 85.53           H  
ATOM    855 HD12 LEU A  73     119.357 136.519 141.997  1.00 85.53           H  
ATOM    856 HD13 LEU A  73     119.593 135.626 140.702  1.00 85.53           H  
ATOM    857 HD21 LEU A  73     116.862 135.683 139.674  1.00 85.53           H  
ATOM    858 HD22 LEU A  73     117.634 134.297 139.758  1.00 85.53           H  
ATOM    859 HD23 LEU A  73     116.217 134.461 140.459  1.00 85.53           H  
ATOM    860  N   LEU A  74     117.169 133.689 145.357  1.00 87.61           N  
ATOM    861  CA  LEU A  74     116.243 133.915 146.459  1.00 87.61           C  
ATOM    862  C   LEU A  74     116.980 134.457 147.675  1.00 87.61           C  
ATOM    863  O   LEU A  74     116.477 135.343 148.375  1.00 87.61           O  
ATOM    864  CB  LEU A  74     115.510 132.617 146.794  1.00 87.61           C  
ATOM    865  CG  LEU A  74     114.305 132.726 147.727  1.00 87.61           C  
ATOM    866  CD1 LEU A  74     113.447 131.477 147.620  1.00 87.61           C  
ATOM    867  CD2 LEU A  74     114.737 132.946 149.163  1.00 87.61           C  
ATOM    868  H   LEU A  74     117.237 132.868 145.106  1.00 87.61           H  
ATOM    869  HA  LEU A  74     115.583 134.573 146.187  1.00 87.61           H  
ATOM    870  HB2 LEU A  74     115.195 132.226 145.964  1.00 87.61           H  
ATOM    871  HB3 LEU A  74     116.144 132.011 147.209  1.00 87.61           H  
ATOM    872  HG  LEU A  74     113.764 133.484 147.457  1.00 87.61           H  
ATOM    873 HD11 LEU A  74     112.681 131.568 148.208  1.00 87.61           H  
ATOM    874 HD12 LEU A  74     113.148 131.376 146.702  1.00 87.61           H  
ATOM    875 HD13 LEU A  74     113.976 130.707 147.882  1.00 87.61           H  
ATOM    876 HD21 LEU A  74     114.221 132.361 149.738  1.00 87.61           H  
ATOM    877 HD22 LEU A  74     115.680 132.740 149.245  1.00 87.61           H  
ATOM    878 HD23 LEU A  74     114.582 133.873 149.402  1.00 87.61           H  
ATOM    879  N   LEU A  75     118.178 133.936 147.940  1.00 89.24           N  
ATOM    880  CA  LEU A  75     118.986 134.462 149.036  1.00 89.24           C  
ATOM    881  C   LEU A  75     119.377 135.918 148.805  1.00 89.24           C  
ATOM    882  O   LEU A  75     119.330 136.732 149.733  1.00 89.24           O  
ATOM    883  CB  LEU A  75     120.232 133.595 149.223  1.00 89.24           C  
ATOM    884  CG  LEU A  75     121.148 133.837 150.429  1.00 89.24           C  
ATOM    885  CD1 LEU A  75     120.423 133.954 151.762  1.00 89.24           C  
ATOM    886  CD2 LEU A  75     122.174 132.718 150.497  1.00 89.24           C  
ATOM    887  H   LEU A  75     118.539 133.285 147.509  1.00 89.24           H  
ATOM    888  HA  LEU A  75     118.458 134.422 149.846  1.00 89.24           H  
ATOM    889  HB2 LEU A  75     119.940 132.670 149.280  1.00 89.24           H  
ATOM    890  HB3 LEU A  75     120.782 133.701 148.432  1.00 89.24           H  
ATOM    891  HG  LEU A  75     121.636 134.663 150.283  1.00 89.24           H  
ATOM    892 HD11 LEU A  75     120.961 134.499 152.355  1.00 89.24           H  
ATOM    893 HD12 LEU A  75     119.557 134.367 151.637  1.00 89.24           H  
ATOM    894 HD13 LEU A  75     120.318 133.070 152.145  1.00 89.24           H  
ATOM    895 HD21 LEU A  75     122.882 132.973 151.109  1.00 89.24           H  
ATOM    896 HD22 LEU A  75     121.743 131.909 150.814  1.00 89.24           H  
ATOM    897 HD23 LEU A  75     122.539 132.574 149.610  1.00 89.24           H  
ATOM    898  N   THR A  76     119.762 136.268 147.581  1.00 91.63           N  
ATOM    899  CA  THR A  76     120.357 137.568 147.300  1.00 91.63           C  
ATOM    900  C   THR A  76     119.347 138.621 146.867  1.00 91.63           C  
ATOM    901  O   THR A  76     119.738 139.770 146.639  1.00 91.63           O  
ATOM    902  CB  THR A  76     121.430 137.434 146.215  1.00 91.63           C  
ATOM    903  CG2 THR A  76     122.474 136.401 146.608  1.00 91.63           C  
ATOM    904  OG1 THR A  76     120.818 137.045 144.980  1.00 91.63           O  
ATOM    905  H   THR A  76     119.688 135.763 146.890  1.00 91.63           H  
ATOM    906  HA  THR A  76     120.778 137.889 148.107  1.00 91.63           H  
ATOM    907  HB  THR A  76     121.876 138.287 146.098  1.00 91.63           H  
ATOM    908  HG1 THR A  76     121.406 136.936 144.391  1.00 91.63           H  
ATOM    909 HG21 THR A  76     122.495 135.687 145.953  1.00 91.63           H  
ATOM    910 HG22 THR A  76     123.350 136.816 146.647  1.00 91.63           H  
ATOM    911 HG23 THR A  76     122.266 136.024 147.478  1.00 91.63           H  
ATOM    912  N   SER A  77     118.071 138.267 146.743  1.00 94.46           N  
ATOM    913  CA  SER A  77     117.044 139.212 146.337  1.00 94.46           C  
ATOM    914  C   SER A  77     115.988 139.458 147.401  1.00 94.46           C  
ATOM    915  O   SER A  77     115.237 140.432 147.283  1.00 94.46           O  
ATOM    916  CB  SER A  77     116.349 138.727 145.055  1.00 94.46           C  
ATOM    917  OG  SER A  77     115.324 139.621 144.663  1.00 94.46           O  
ATOM    918  H   SER A  77     117.773 137.474 146.890  1.00 94.46           H  
ATOM    919  HA  SER A  77     117.461 140.065 146.137  1.00 94.46           H  
ATOM    920  HB2 SER A  77     117.006 138.670 144.344  1.00 94.46           H  
ATOM    921  HB3 SER A  77     115.961 137.853 145.220  1.00 94.46           H  
ATOM    922  HG  SER A  77     114.962 139.350 143.955  1.00 94.46           H  
ATOM    923  N   THR A  78     115.904 138.613 148.427  1.00 95.27           N  
ATOM    924  CA  THR A  78     114.884 138.768 149.455  1.00 95.27           C  
ATOM    925  C   THR A  78     115.488 138.707 150.851  1.00 95.27           C  
ATOM    926  O   THR A  78     114.890 139.204 151.809  1.00 95.27           O  
ATOM    927  CB  THR A  78     113.809 137.691 149.309  1.00 95.27           C  
ATOM    928  CG2 THR A  78     113.255 137.676 147.892  1.00 95.27           C  
ATOM    929  OG1 THR A  78     114.370 136.409 149.615  1.00 95.27           O  
ATOM    930  H   THR A  78     116.425 137.940 148.546  1.00 95.27           H  
ATOM    931  HA  THR A  78     114.456 139.633 149.356  1.00 95.27           H  
ATOM    932  HB  THR A  78     113.080 137.878 149.920  1.00 95.27           H  
ATOM    933  HG1 THR A  78     113.780 135.815 149.550  1.00 95.27           H  
ATOM    934 HG21 THR A  78     112.501 137.068 147.839  1.00 95.27           H  
ATOM    935 HG22 THR A  78     112.961 138.566 147.642  1.00 95.27           H  
ATOM    936 HG23 THR A  78     113.939 137.384 147.269  1.00 95.27           H  
ATOM    937  N   VAL A  79     116.661 138.099 150.982  1.00 93.95           N  
ATOM    938  CA  VAL A  79     117.304 137.921 152.278  1.00 93.95           C  
ATOM    939  C   VAL A  79     118.461 138.889 152.468  1.00 93.95           C  
ATOM    940  O   VAL A  79     118.542 139.573 153.489  1.00 93.95           O  
ATOM    941  CB  VAL A  79     117.771 136.459 152.446  1.00 93.95           C  
ATOM    942  CG1 VAL A  79     118.124 136.182 153.897  1.00 93.95           C  
ATOM    943  CG2 VAL A  79     116.701 135.506 151.958  1.00 93.95           C  
ATOM    944  H   VAL A  79     117.113 137.774 150.327  1.00 93.95           H  
ATOM    945  HA  VAL A  79     116.656 138.101 152.976  1.00 93.95           H  
ATOM    946  HB  VAL A  79     118.568 136.318 151.915  1.00 93.95           H  
ATOM    947 HG11 VAL A  79     118.392 135.254 153.981  1.00 93.95           H  
ATOM    948 HG12 VAL A  79     118.855 136.761 154.161  1.00 93.95           H  
ATOM    949 HG13 VAL A  79     117.347 136.354 154.451  1.00 93.95           H  
ATOM    950 HG21 VAL A  79     116.866 134.626 152.331  1.00 93.95           H  
ATOM    951 HG22 VAL A  79     115.836 135.833 152.250  1.00 93.95           H  
ATOM    952 HG23 VAL A  79     116.729 135.469 150.989  1.00 93.95           H  
ATOM    953  N   LEU A  80     119.376 138.957 151.500  1.00 95.09           N  
ATOM    954  CA  LEU A  80     120.552 139.791 151.702  1.00 95.09           C  
ATOM    955  C   LEU A  80     120.119 141.236 151.910  1.00 95.09           C  
ATOM    956  O   LEU A  80     120.325 141.768 153.002  1.00 95.09           O  
ATOM    957  CB  LEU A  80     121.542 139.686 150.540  1.00 95.09           C  
ATOM    958  CG  LEU A  80     122.225 138.334 150.342  1.00 95.09           C  
ATOM    959  CD1 LEU A  80     123.147 138.375 149.133  1.00 95.09           C  
ATOM    960  CD2 LEU A  80     122.992 137.919 151.573  1.00 95.09           C  
ATOM    961  H   LEU A  80     119.341 138.545 150.746  1.00 95.09           H  
ATOM    962  HA  LEU A  80     121.003 139.503 152.508  1.00 95.09           H  
ATOM    963  HB2 LEU A  80     121.090 139.891 149.711  1.00 95.09           H  
ATOM    964  HB3 LEU A  80     122.243 140.338 150.692  1.00 95.09           H  
ATOM    965  HG  LEU A  80     121.547 137.660 150.179  1.00 95.09           H  
ATOM    966 HD11 LEU A  80     123.392 137.468 148.893  1.00 95.09           H  
ATOM    967 HD12 LEU A  80     122.691 138.806 148.394  1.00 95.09           H  
ATOM    968 HD13 LEU A  80     123.943 138.880 149.363  1.00 95.09           H  
ATOM    969 HD21 LEU A  80     123.415 137.067 151.387  1.00 95.09           H  
ATOM    970 HD22 LEU A  80     123.663 138.590 151.772  1.00 95.09           H  
ATOM    971 HD23 LEU A  80     122.379 137.825 152.318  1.00 95.09           H  
ATOM    972  N   PRO A  81     119.448 141.881 150.942  1.00 99.65           N  
ATOM    973  CA  PRO A  81     119.148 143.313 151.100  1.00 99.65           C  
ATOM    974  C   PRO A  81     118.623 143.655 152.486  1.00 99.65           C  
ATOM    975  O   PRO A  81     119.116 144.578 153.144  1.00 99.65           O  
ATOM    976  CB  PRO A  81     118.086 143.569 150.024  1.00 99.65           C  
ATOM    977  CG  PRO A  81     118.311 142.514 149.013  1.00 99.65           C  
ATOM    978  CD  PRO A  81     118.741 141.306 149.783  1.00 99.65           C  
ATOM    979  HA  PRO A  81     119.935 143.847 150.911  1.00 99.65           H  
ATOM    980  HB2 PRO A  81     117.200 143.491 150.411  1.00 99.65           H  
ATOM    981  HB3 PRO A  81     118.217 144.449 149.638  1.00 99.65           H  
ATOM    982  HG2 PRO A  81     117.485 142.338 148.536  1.00 99.65           H  
ATOM    983  HG3 PRO A  81     119.008 142.794 148.399  1.00 99.65           H  
ATOM    984  HD2 PRO A  81     117.967 140.801 150.077  1.00 99.65           H  
ATOM    985  HD3 PRO A  81     119.329 140.767 149.238  1.00 99.65           H  
ATOM    986  N   PHE A  82     117.633 142.889 152.945  1.00102.88           N  
ATOM    987  CA  PHE A  82     117.041 143.149 154.253  1.00102.88           C  
ATOM    988  C   PHE A  82     118.052 142.923 155.371  1.00102.88           C  
ATOM    989  O   PHE A  82     118.106 143.697 156.333  1.00102.88           O  
ATOM    990  CB  PHE A  82     115.814 142.261 154.450  1.00102.88           C  
ATOM    991  CG  PHE A  82     114.741 142.464 153.414  1.00102.88           C  
ATOM    992  CD1 PHE A  82     114.721 143.598 152.619  1.00102.88           C  
ATOM    993  CD2 PHE A  82     113.760 141.507 153.226  1.00102.88           C  
ATOM    994  CE1 PHE A  82     113.738 143.776 151.667  1.00102.88           C  
ATOM    995  CE2 PHE A  82     112.776 141.679 152.273  1.00102.88           C  
ATOM    996  CZ  PHE A  82     112.764 142.815 151.494  1.00102.88           C  
ATOM    997  H   PHE A  82     117.290 142.222 152.523  1.00102.88           H  
ATOM    998  HA  PHE A  82     116.760 144.076 154.297  1.00102.88           H  
ATOM    999  HB2 PHE A  82     116.091 141.332 154.410  1.00102.88           H  
ATOM   1000  HB3 PHE A  82     115.427 142.451 155.318  1.00102.88           H  
ATOM   1001  HD1 PHE A  82     115.372 144.252 152.729  1.00102.88           H  
ATOM   1002  HD2 PHE A  82     113.762 140.738 153.749  1.00102.88           H  
ATOM   1003  HE1 PHE A  82     113.732 144.543 151.142  1.00102.88           H  
ATOM   1004  HE2 PHE A  82     112.120 141.029 152.159  1.00102.88           H  
ATOM   1005  HZ  PHE A  82     112.101 142.934 150.852  1.00102.88           H  
ATOM   1006  N   SER A  83     118.857 141.863 155.269  1.00101.47           N  
ATOM   1007  CA  SER A  83     119.847 141.589 156.306  1.00101.47           C  
ATOM   1008  C   SER A  83     120.892 142.695 156.379  1.00101.47           C  
ATOM   1009  O   SER A  83     121.286 143.121 157.469  1.00101.47           O  
ATOM   1010  CB  SER A  83     120.514 140.243 156.039  1.00101.47           C  
ATOM   1011  OG  SER A  83     121.167 140.252 154.782  1.00101.47           O  
ATOM   1012  H   SER A  83     118.849 141.298 154.620  1.00101.47           H  
ATOM   1013  HA  SER A  83     119.400 141.539 157.166  1.00101.47           H  
ATOM   1014  HB2 SER A  83     121.168 140.070 156.734  1.00101.47           H  
ATOM   1015  HB3 SER A  83     119.837 139.549 156.038  1.00101.47           H  
ATOM   1016  HG  SER A  83     121.525 139.505 154.639  1.00101.47           H  
ATOM   1017  N   ALA A  84     121.364 143.157 155.222  1.00103.36           N  
ATOM   1018  CA  ALA A  84     122.328 144.249 155.185  1.00103.36           C  
ATOM   1019  C   ALA A  84     121.730 145.524 155.761  1.00103.36           C  
ATOM   1020  O   ALA A  84     122.407 146.263 156.487  1.00103.36           O  
ATOM   1021  CB  ALA A  84     122.802 144.480 153.751  1.00103.36           C  
ATOM   1022  H   ALA A  84     121.141 142.854 154.449  1.00103.36           H  
ATOM   1023  HA  ALA A  84     123.099 144.009 155.722  1.00103.36           H  
ATOM   1024  HB1 ALA A  84     123.444 145.207 153.744  1.00103.36           H  
ATOM   1025  HB2 ALA A  84     123.219 143.668 153.423  1.00103.36           H  
ATOM   1026  HB3 ALA A  84     122.038 144.706 153.198  1.00103.36           H  
ATOM   1027  N   ILE A  85     120.466 145.807 155.439  1.00106.91           N  
ATOM   1028  CA  ILE A  85     119.803 146.973 156.017  1.00106.91           C  
ATOM   1029  C   ILE A  85     119.742 146.845 157.532  1.00106.91           C  
ATOM   1030  O   ILE A  85     120.032 147.798 158.265  1.00106.91           O  
ATOM   1031  CB  ILE A  85     118.400 147.146 155.408  1.00106.91           C  
ATOM   1032  CG1 ILE A  85     118.511 147.549 153.936  1.00106.91           C  
ATOM   1033  CG2 ILE A  85     117.605 148.181 156.194  1.00106.91           C  
ATOM   1034  CD1 ILE A  85     117.194 147.519 153.187  1.00106.91           C  
ATOM   1035  H   ILE A  85     119.979 145.348 154.899  1.00106.91           H  
ATOM   1036  HA  ILE A  85     120.319 147.765 155.804  1.00106.91           H  
ATOM   1037  HB  ILE A  85     117.934 146.297 155.460  1.00106.91           H  
ATOM   1038 HG12 ILE A  85     118.856 148.454 153.887  1.00106.91           H  
ATOM   1039 HG13 ILE A  85     119.121 146.943 153.488  1.00106.91           H  
ATOM   1040 HG21 ILE A  85     116.834 148.454 155.676  1.00106.91           H  
ATOM   1041 HG22 ILE A  85     117.312 147.789 157.032  1.00106.91           H  
ATOM   1042 HG23 ILE A  85     118.173 148.948 156.367  1.00106.91           H  
ATOM   1043 HD11 ILE A  85     117.371 147.570 152.235  1.00106.91           H  
ATOM   1044 HD12 ILE A  85     116.733 146.691 153.394  1.00106.91           H  
ATOM   1045 HD13 ILE A  85     116.654 148.276 153.464  1.00106.91           H  
ATOM   1046  N   PHE A  86     119.372 145.664 158.026  1.00104.31           N  
ATOM   1047  CA  PHE A  86     119.308 145.451 159.466  1.00104.31           C  
ATOM   1048  C   PHE A  86     120.675 145.649 160.107  1.00104.31           C  
ATOM   1049  O   PHE A  86     120.788 146.258 161.177  1.00104.31           O  
ATOM   1050  CB  PHE A  86     118.778 144.048 159.757  1.00104.31           C  
ATOM   1051  CG  PHE A  86     118.786 143.683 161.212  1.00104.31           C  
ATOM   1052  CD1 PHE A  86     118.413 144.604 162.175  1.00104.31           C  
ATOM   1053  CD2 PHE A  86     119.166 142.416 161.616  1.00104.31           C  
ATOM   1054  CE1 PHE A  86     118.420 144.268 163.513  1.00104.31           C  
ATOM   1055  CE2 PHE A  86     119.174 142.074 162.952  1.00104.31           C  
ATOM   1056  CZ  PHE A  86     118.801 143.001 163.902  1.00104.31           C  
ATOM   1057  H   PHE A  86     119.155 144.979 157.553  1.00104.31           H  
ATOM   1058  HA  PHE A  86     118.696 146.095 159.855  1.00104.31           H  
ATOM   1059  HB2 PHE A  86     117.862 143.989 159.442  1.00104.31           H  
ATOM   1060  HB3 PHE A  86     119.329 143.402 159.287  1.00104.31           H  
ATOM   1061  HD1 PHE A  86     118.155 145.460 161.918  1.00104.31           H  
ATOM   1062  HD2 PHE A  86     119.419 141.787 160.979  1.00104.31           H  
ATOM   1063  HE1 PHE A  86     118.168 144.894 164.152  1.00104.31           H  
ATOM   1064  HE2 PHE A  86     119.432 141.219 163.212  1.00104.31           H  
ATOM   1065  HZ  PHE A  86     118.806 142.772 164.803  1.00104.31           H  
ATOM   1066  N   GLU A  87     121.726 145.139 159.464  1.00103.39           N  
ATOM   1067  CA  GLU A  87     123.068 145.263 160.020  1.00103.39           C  
ATOM   1068  C   GLU A  87     123.507 146.719 160.080  1.00103.39           C  
ATOM   1069  O   GLU A  87     123.951 147.199 161.130  1.00103.39           O  
ATOM   1070  CB  GLU A  87     124.051 144.443 159.184  1.00103.39           C  
ATOM   1071  CG  GLU A  87     125.493 144.464 159.681  1.00103.39           C  
ATOM   1072  CD  GLU A  87     125.614 144.256 161.178  1.00103.39           C  
ATOM   1073  OE1 GLU A  87     126.094 143.180 161.590  1.00103.39           O  
ATOM   1074  OE2 GLU A  87     125.239 145.168 161.944  1.00103.39           O1-
ATOM   1075  H   GLU A  87     121.687 144.722 158.713  1.00103.39           H  
ATOM   1076  HA  GLU A  87     123.062 144.910 160.923  1.00103.39           H  
ATOM   1077  HB2 GLU A  87     123.757 143.518 159.181  1.00103.39           H  
ATOM   1078  HB3 GLU A  87     124.049 144.788 158.278  1.00103.39           H  
ATOM   1079  HG2 GLU A  87     125.987 143.754 159.241  1.00103.39           H  
ATOM   1080  HG3 GLU A  87     125.886 145.324 159.466  1.00103.39           H  
ATOM   1081  N   VAL A  88     123.385 147.444 158.967  1.00108.30           N  
ATOM   1082  CA  VAL A  88     123.850 148.827 158.938  1.00108.30           C  
ATOM   1083  C   VAL A  88     123.035 149.681 159.903  1.00108.30           C  
ATOM   1084  O   VAL A  88     123.589 150.468 160.679  1.00108.30           O  
ATOM   1085  CB  VAL A  88     123.805 149.386 157.504  1.00108.30           C  
ATOM   1086  CG1 VAL A  88     124.761 148.616 156.607  1.00108.30           C  
ATOM   1087  CG2 VAL A  88     122.392 149.356 156.944  1.00108.30           C  
ATOM   1088  H   VAL A  88     123.047 147.159 158.230  1.00108.30           H  
ATOM   1089  HA  VAL A  88     124.774 148.850 159.234  1.00108.30           H  
ATOM   1090  HB  VAL A  88     124.096 150.311 157.521  1.00108.30           H  
ATOM   1091 HG11 VAL A  88     124.735 148.998 155.716  1.00108.30           H  
ATOM   1092 HG12 VAL A  88     125.658 148.684 156.970  1.00108.30           H  
ATOM   1093 HG13 VAL A  88     124.487 147.686 156.576  1.00108.30           H  
ATOM   1094 HG21 VAL A  88     122.431 149.495 155.985  1.00108.30           H  
ATOM   1095 HG22 VAL A  88     121.988 148.499 157.136  1.00108.30           H  
ATOM   1096 HG23 VAL A  88     121.876 150.064 157.358  1.00108.30           H  
ATOM   1097  N   LEU A  89     121.707 149.540 159.874  1.00109.51           N  
ATOM   1098  CA  LEU A  89     120.873 150.267 160.825  1.00109.51           C  
ATOM   1099  C   LEU A  89     121.089 149.764 162.246  1.00109.51           C  
ATOM   1100  O   LEU A  89     121.112 150.557 163.195  1.00109.51           O  
ATOM   1101  CB  LEU A  89     119.400 150.144 160.436  1.00109.51           C  
ATOM   1102  CG  LEU A  89     118.853 151.222 159.496  1.00109.51           C  
ATOM   1103  CD1 LEU A  89     119.439 151.085 158.102  1.00109.51           C  
ATOM   1104  CD2 LEU A  89     117.335 151.158 159.445  1.00109.51           C  
ATOM   1105  H   LEU A  89     121.276 149.038 159.325  1.00109.51           H  
ATOM   1106  HA  LEU A  89     121.112 151.207 160.800  1.00109.51           H  
ATOM   1107  HB2 LEU A  89     119.268 149.287 160.002  1.00109.51           H  
ATOM   1108  HB3 LEU A  89     118.869 150.176 161.247  1.00109.51           H  
ATOM   1109  HG  LEU A  89     119.103 152.093 159.840  1.00109.51           H  
ATOM   1110 HD11 LEU A  89     118.877 151.569 157.477  1.00109.51           H  
ATOM   1111 HD12 LEU A  89     120.333 151.460 158.100  1.00109.51           H  
ATOM   1112 HD13 LEU A  89     119.469 150.146 157.861  1.00109.51           H  
ATOM   1113 HD21 LEU A  89     117.009 151.870 158.872  1.00109.51           H  
ATOM   1114 HD22 LEU A  89     117.068 150.297 159.088  1.00109.51           H  
ATOM   1115 HD23 LEU A  89     116.984 151.269 160.342  1.00109.51           H  
ATOM   1116  N   GLY A  90     121.247 148.452 162.414  1.00106.73           N  
ATOM   1117  CA  GLY A  90     121.394 147.856 163.722  1.00106.73           C  
ATOM   1118  C   GLY A  90     120.091 147.522 164.415  1.00106.73           C  
ATOM   1119  O   GLY A  90     120.121 146.955 165.515  1.00106.73           O  
ATOM   1120  H   GLY A  90     121.272 147.884 161.770  1.00106.73           H  
ATOM   1121  HA2 GLY A  90     121.906 147.037 163.639  1.00106.73           H  
ATOM   1122  HA3 GLY A  90     121.889 148.464 164.293  1.00106.73           H  
ATOM   1123  N   TYR A  91     118.952 147.854 163.812  1.00109.44           N  
ATOM   1124  CA  TYR A  91     117.647 147.555 164.381  1.00109.44           C  
ATOM   1125  C   TYR A  91     116.687 147.218 163.250  1.00109.44           C  
ATOM   1126  O   TYR A  91     116.887 147.629 162.105  1.00109.44           O  
ATOM   1127  CB  TYR A  91     117.107 148.731 165.205  1.00109.44           C  
ATOM   1128  CG  TYR A  91     116.854 149.981 164.394  1.00109.44           C  
ATOM   1129  CD1 TYR A  91     117.852 150.929 164.216  1.00109.44           C  
ATOM   1130  CD2 TYR A  91     115.617 150.214 163.809  1.00109.44           C  
ATOM   1131  CE1 TYR A  91     117.626 152.073 163.476  1.00109.44           C  
ATOM   1132  CE2 TYR A  91     115.381 151.355 163.067  1.00109.44           C  
ATOM   1133  CZ  TYR A  91     116.389 152.282 162.904  1.00109.44           C  
ATOM   1134  OH  TYR A  91     116.159 153.420 162.166  1.00109.44           O  
ATOM   1135  H   TYR A  91     118.910 148.263 163.056  1.00109.44           H  
ATOM   1136  HA  TYR A  91     117.717 146.783 164.963  1.00109.44           H  
ATOM   1137  HB2 TYR A  91     116.268 148.468 165.611  1.00109.44           H  
ATOM   1138  HB3 TYR A  91     117.752 148.951 165.895  1.00109.44           H  
ATOM   1139  HD1 TYR A  91     118.687 150.791 164.600  1.00109.44           H  
ATOM   1140  HD2 TYR A  91     114.936 149.590 163.917  1.00109.44           H  
ATOM   1141  HE1 TYR A  91     118.304 152.700 163.365  1.00109.44           H  
ATOM   1142  HE2 TYR A  91     114.547 151.498 162.680  1.00109.44           H  
ATOM   1143  HH  TYR A  91     115.376 153.412 161.862  1.00109.44           H  
ATOM   1144  N   TRP A  92     115.641 146.465 163.581  1.00110.41           N  
ATOM   1145  CA  TRP A  92     114.689 145.983 162.583  1.00110.41           C  
ATOM   1146  C   TRP A  92     113.553 146.993 162.479  1.00110.41           C  
ATOM   1147  O   TRP A  92     112.627 146.990 163.293  1.00110.41           O  
ATOM   1148  CB  TRP A  92     114.167 144.603 162.959  1.00110.41           C  
ATOM   1149  CG  TRP A  92     113.388 143.961 161.867  1.00110.41           C  
ATOM   1150  CD1 TRP A  92     112.034 143.864 161.770  1.00110.41           C  
ATOM   1151  CD2 TRP A  92     113.922 143.310 160.711  1.00110.41           C  
ATOM   1152  CE2 TRP A  92     112.834 142.846 159.952  1.00110.41           C  
ATOM   1153  CE3 TRP A  92     115.218 143.077 160.243  1.00110.41           C  
ATOM   1154  NE1 TRP A  92     111.690 143.200 160.617  1.00110.41           N  
ATOM   1155  CZ2 TRP A  92     113.001 142.162 158.752  1.00110.41           C  
ATOM   1156  CZ3 TRP A  92     115.381 142.400 159.052  1.00110.41           C  
ATOM   1157  CH2 TRP A  92     114.279 141.950 158.320  1.00110.41           C  
ATOM   1158  H   TRP A  92     115.460 146.217 164.384  1.00110.41           H  
ATOM   1159  HA  TRP A  92     115.126 145.921 161.720  1.00110.41           H  
ATOM   1160  HB2 TRP A  92     114.919 144.028 163.169  1.00110.41           H  
ATOM   1161  HB3 TRP A  92     113.587 144.685 163.732  1.00110.41           H  
ATOM   1162  HD1 TRP A  92     111.429 144.204 162.389  1.00110.41           H  
ATOM   1163  HE1 TRP A  92     110.888 143.027 160.360  1.00110.41           H  
ATOM   1164  HE3 TRP A  92     115.956 143.373 160.725  1.00110.41           H  
ATOM   1165  HZ2 TRP A  92     112.272 141.861 158.262  1.00110.41           H  
ATOM   1166  HZ3 TRP A  92     116.239 142.239 158.732  1.00110.41           H  
ATOM   1167  HH2 TRP A  92     114.419 141.496 157.521  1.00110.41           H  
ATOM   1168  N   ALA A  93     113.616 147.855 161.464  1.00116.77           N  
ATOM   1169  CA  ALA A  93     112.600 148.892 161.314  1.00116.77           C  
ATOM   1170  C   ALA A  93     111.226 148.291 161.045  1.00116.77           C  
ATOM   1171  O   ALA A  93     110.214 148.778 161.562  1.00116.77           O  
ATOM   1172  CB  ALA A  93     112.994 149.850 160.190  1.00116.77           C  
ATOM   1173  H   ALA A  93     114.227 147.861 160.858  1.00116.77           H  
ATOM   1174  HA  ALA A  93     112.547 149.402 162.138  1.00116.77           H  
ATOM   1175  HB1 ALA A  93     112.310 150.532 160.103  1.00116.77           H  
ATOM   1176  HB2 ALA A  93     113.845 150.260 160.410  1.00116.77           H  
ATOM   1177  HB3 ALA A  93     113.071 149.350 159.363  1.00116.77           H  
ATOM   1178  N   PHE A  94     111.169 147.232 160.242  1.00114.54           N  
ATOM   1179  CA  PHE A  94     109.895 146.678 159.816  1.00114.54           C  
ATOM   1180  C   PHE A  94     109.197 145.967 160.975  1.00114.54           C  
ATOM   1181  O   PHE A  94     109.693 145.910 162.104  1.00114.54           O  
ATOM   1182  CB  PHE A  94     110.097 145.715 158.649  1.00114.54           C  
ATOM   1183  CG  PHE A  94     110.873 146.302 157.505  1.00114.54           C  
ATOM   1184  CD1 PHE A  94     112.257 146.280 157.504  1.00114.54           C  
ATOM   1185  CD2 PHE A  94     110.218 146.875 156.429  1.00114.54           C  
ATOM   1186  CE1 PHE A  94     112.973 146.819 156.454  1.00114.54           C  
ATOM   1187  CE2 PHE A  94     110.930 147.415 155.376  1.00114.54           C  
ATOM   1188  CZ  PHE A  94     112.309 147.387 155.388  1.00114.54           C  
ATOM   1189  H   PHE A  94     111.857 146.816 159.939  1.00114.54           H  
ATOM   1190  HA  PHE A  94     109.320 147.399 159.515  1.00114.54           H  
ATOM   1191  HB2 PHE A  94     110.584 144.941 158.971  1.00114.54           H  
ATOM   1192  HB3 PHE A  94     109.229 145.442 158.312  1.00114.54           H  
ATOM   1193  HD1 PHE A  94     112.711 145.898 158.220  1.00114.54           H  
ATOM   1194  HD2 PHE A  94     109.289 146.896 156.416  1.00114.54           H  
ATOM   1195  HE1 PHE A  94     113.903 146.798 156.465  1.00114.54           H  
ATOM   1196  HE2 PHE A  94     110.479 147.798 154.658  1.00114.54           H  
ATOM   1197  HZ  PHE A  94     112.789 147.750 154.680  1.00114.54           H  
ATOM   1198  N   GLY A  95     108.018 145.415 160.675  1.00112.81           N  
ATOM   1199  CA  GLY A  95     107.193 144.797 161.689  1.00112.81           C  
ATOM   1200  C   GLY A  95     107.615 143.379 162.030  1.00112.81           C  
ATOM   1201  O   GLY A  95     108.498 142.786 161.412  1.00112.81           O  
ATOM   1202  H   GLY A  95     107.680 145.390 159.884  1.00112.81           H  
ATOM   1203  HA2 GLY A  95     107.230 145.328 162.500  1.00112.81           H  
ATOM   1204  HA3 GLY A  95     106.273 144.774 161.382  1.00112.81           H  
ATOM   1205  N   ARG A  96     106.949 142.832 163.050  1.00114.05           N  
ATOM   1206  CA  ARG A  96     107.283 141.494 163.526  1.00114.05           C  
ATOM   1207  C   ARG A  96     106.988 140.438 162.469  1.00114.05           C  
ATOM   1208  O   ARG A  96     107.782 139.511 162.271  1.00114.05           O  
ATOM   1209  CB  ARG A  96     106.512 141.190 164.810  1.00114.05           C  
ATOM   1210  CG  ARG A  96     106.748 139.791 165.365  1.00114.05           C  
ATOM   1211  CD  ARG A  96     108.221 139.537 165.651  1.00114.05           C  
ATOM   1212  NE  ARG A  96     108.836 140.638 166.382  1.00114.05           N  
ATOM   1213  CZ  ARG A  96     108.568 140.941 167.645  1.00114.05           C  
ATOM   1214  NH1 ARG A  96     107.692 140.247 168.352  1.00114.05           N1+
ATOM   1215  NH2 ARG A  96     109.194 141.969 168.212  1.00114.05           N  
ATOM   1216  H   ARG A  96     106.304 143.210 163.474  1.00114.05           H  
ATOM   1217  HA  ARG A  96     108.231 141.460 163.727  1.00114.05           H  
ATOM   1218  HB2 ARG A  96     106.771 141.830 165.490  1.00114.05           H  
ATOM   1219  HB3 ARG A  96     105.563 141.275 164.627  1.00114.05           H  
ATOM   1220  HG2 ARG A  96     106.257 139.695 166.196  1.00114.05           H  
ATOM   1221  HG3 ARG A  96     106.445 139.131 164.723  1.00114.05           H  
ATOM   1222  HD2 ARG A  96     108.306 138.734 166.188  1.00114.05           H  
ATOM   1223  HD3 ARG A  96     108.694 139.429 164.812  1.00114.05           H  
ATOM   1224  HE  ARG A  96     109.425 141.112 165.972  1.00114.05           H  
ATOM   1225 HH11 ARG A  96     107.283 139.580 167.997  1.00114.05           H  
ATOM   1226 HH12 ARG A  96     107.534 140.460 169.169  1.00114.05           H  
ATOM   1227 HH21 ARG A  96     109.765 142.427 167.761  1.00114.05           H  
ATOM   1228 HH22 ARG A  96     109.027 142.175 169.030  1.00114.05           H  
ATOM   1229  N   VAL A  97     105.844 140.549 161.791  1.00110.39           N  
ATOM   1230  CA  VAL A  97     105.492 139.562 160.775  1.00110.39           C  
ATOM   1231  C   VAL A  97     106.508 139.580 159.644  1.00110.39           C  
ATOM   1232  O   VAL A  97     106.867 138.527 159.100  1.00110.39           O  
ATOM   1233  CB  VAL A  97     104.064 139.816 160.252  1.00110.39           C  
ATOM   1234  CG1 VAL A  97     103.070 139.838 161.405  1.00110.39           C  
ATOM   1235  CG2 VAL A  97     104.006 141.117 159.462  1.00110.39           C  
ATOM   1236  H   VAL A  97     105.266 141.177 161.899  1.00110.39           H  
ATOM   1237  HA  VAL A  97     105.509 138.679 161.176  1.00110.39           H  
ATOM   1238  HB  VAL A  97     103.815 139.093 159.656  1.00110.39           H  
ATOM   1239 HG11 VAL A  97     102.171 139.882 161.044  1.00110.39           H  
ATOM   1240 HG12 VAL A  97     103.177 139.028 161.927  1.00110.39           H  
ATOM   1241 HG13 VAL A  97     103.242 140.615 161.959  1.00110.39           H  
ATOM   1242 HG21 VAL A  97     103.079 141.389 159.372  1.00110.39           H  
ATOM   1243 HG22 VAL A  97     104.505 141.799 159.938  1.00110.39           H  
ATOM   1244 HG23 VAL A  97     104.397 140.973 158.586  1.00110.39           H  
ATOM   1245  N   PHE A  98     106.982 140.766 159.266  1.00109.50           N  
ATOM   1246  CA  PHE A  98     107.975 140.871 158.209  1.00109.50           C  
ATOM   1247  C   PHE A  98     109.291 140.209 158.602  1.00109.50           C  
ATOM   1248  O   PHE A  98     109.891 139.510 157.778  1.00109.50           O  
ATOM   1249  CB  PHE A  98     108.192 142.344 157.857  1.00109.50           C  
ATOM   1250  CG  PHE A  98     109.164 142.567 156.737  1.00109.50           C  
ATOM   1251  CD1 PHE A  98     108.789 142.328 155.426  1.00109.50           C  
ATOM   1252  CD2 PHE A  98     110.440 143.031 156.987  1.00109.50           C  
ATOM   1253  CE1 PHE A  98     109.675 142.539 154.389  1.00109.50           C  
ATOM   1254  CE2 PHE A  98     111.330 143.244 155.955  1.00109.50           C  
ATOM   1255  CZ  PHE A  98     110.947 142.999 154.655  1.00109.50           C  
ATOM   1256  H   PHE A  98     106.743 141.520 159.605  1.00109.50           H  
ATOM   1257  HA  PHE A  98     107.635 140.432 157.416  1.00109.50           H  
ATOM   1258  HB2 PHE A  98     107.343 142.730 157.593  1.00109.50           H  
ATOM   1259  HB3 PHE A  98     108.533 142.804 158.640  1.00109.50           H  
ATOM   1260  HD1 PHE A  98     107.931 142.018 155.242  1.00109.50           H  
ATOM   1261  HD2 PHE A  98     110.704 143.198 157.862  1.00109.50           H  
ATOM   1262  HE1 PHE A  98     109.414 142.373 153.512  1.00109.50           H  
ATOM   1263  HE2 PHE A  98     112.188 143.554 156.136  1.00109.50           H  
ATOM   1264  HZ  PHE A  98     111.546 143.142 153.959  1.00109.50           H  
ATOM   1265  N   CYS A  99     109.738 140.383 159.847  1.00107.65           N  
ATOM   1266  CA  CYS A  99     110.907 139.663 160.335  1.00107.65           C  
ATOM   1267  C   CYS A  99     110.688 138.160 160.374  1.00107.65           C  
ATOM   1268  O   CYS A  99     111.599 137.398 160.031  1.00107.65           O  
ATOM   1269  CB  CYS A  99     111.286 140.134 161.741  1.00107.65           C  
ATOM   1270  SG  CYS A  99     112.714 139.262 162.429  1.00107.65           S  
ATOM   1271  H   CYS A  99     109.380 140.911 160.424  1.00107.65           H  
ATOM   1272  HA  CYS A  99     111.657 139.842 159.746  1.00107.65           H  
ATOM   1273  HB2 CYS A  99     111.500 141.076 161.719  1.00107.65           H  
ATOM   1274  HB3 CYS A  99     110.534 139.983 162.334  1.00107.65           H  
ATOM   1275  N   ASN A 100     109.506 137.717 160.805  1.00104.32           N  
ATOM   1276  CA  ASN A 100     109.218 136.291 160.845  1.00104.32           C  
ATOM   1277  C   ASN A 100     109.257 135.666 159.461  1.00104.32           C  
ATOM   1278  O   ASN A 100     109.795 134.565 159.308  1.00104.32           O  
ATOM   1279  CB  ASN A 100     107.850 136.048 161.484  1.00104.32           C  
ATOM   1280  CG  ASN A 100     107.937 135.801 162.977  1.00104.32           C  
ATOM   1281  ND2 ASN A 100     106.791 135.823 163.646  1.00104.32           N  
ATOM   1282  OD1 ASN A 100     109.019 135.593 163.525  1.00104.32           O  
ATOM   1283  H   ASN A 100     108.863 138.220 161.076  1.00104.32           H  
ATOM   1284  HA  ASN A 100     109.891 135.850 161.385  1.00104.32           H  
ATOM   1285  HB2 ASN A 100     107.290 136.826 161.340  1.00104.32           H  
ATOM   1286  HB3 ASN A 100     107.445 135.267 161.074  1.00104.32           H  
ATOM   1287 HD21 ASN A 100     106.053 135.972 163.229  1.00104.32           H  
ATOM   1288 HD22 ASN A 100     106.785 135.689 164.495  1.00104.32           H  
ATOM   1289  N   ILE A 101     108.705 136.341 158.450  1.00 99.42           N  
ATOM   1290  CA  ILE A 101     108.805 135.835 157.083  1.00 99.42           C  
ATOM   1291  C   ILE A 101     110.228 135.906 156.551  1.00 99.42           C  
ATOM   1292  O   ILE A 101     110.655 134.982 155.843  1.00 99.42           O  
ATOM   1293  CB  ILE A 101     107.856 136.577 156.118  1.00 99.42           C  
ATOM   1294  CG1 ILE A 101     107.979 136.005 154.702  1.00 99.42           C  
ATOM   1295  CG2 ILE A 101     108.142 138.060 156.107  1.00 99.42           C  
ATOM   1296  CD1 ILE A 101     106.944 136.540 153.733  1.00 99.42           C  
ATOM   1297  H   ILE A 101     108.272 137.079 158.531  1.00 99.42           H  
ATOM   1298  HA  ILE A 101     108.543 134.901 157.085  1.00 99.42           H  
ATOM   1299  HB  ILE A 101     106.945 136.444 156.422  1.00 99.42           H  
ATOM   1300 HG12 ILE A 101     108.852 136.229 154.343  1.00 99.42           H  
ATOM   1301 HG13 ILE A 101     107.877 135.041 154.743  1.00 99.42           H  
ATOM   1302 HG21 ILE A 101     107.510 138.502 155.519  1.00 99.42           H  
ATOM   1303 HG22 ILE A 101     108.036 138.392 157.007  1.00 99.42           H  
ATOM   1304 HG23 ILE A 101     109.047 138.214 155.795  1.00 99.42           H  
ATOM   1305 HD11 ILE A 101     106.981 136.021 152.914  1.00 99.42           H  
ATOM   1306 HD12 ILE A 101     106.066 136.461 154.136  1.00 99.42           H  
ATOM   1307 HD13 ILE A 101     107.139 137.471 153.544  1.00 99.42           H  
ATOM   1308  N   TRP A 102     110.982 136.958 156.870  1.00 98.96           N  
ATOM   1309  CA  TRP A 102     112.366 137.053 156.419  1.00 98.96           C  
ATOM   1310  C   TRP A 102     113.224 135.922 156.977  1.00 98.96           C  
ATOM   1311  O   TRP A 102     114.010 135.313 156.243  1.00 98.96           O  
ATOM   1312  CB  TRP A 102     112.957 138.406 156.826  1.00 98.96           C  
ATOM   1313  CG  TRP A 102     114.450 138.461 156.742  1.00 98.96           C  
ATOM   1314  CD1 TRP A 102     115.203 138.574 155.612  1.00 98.96           C  
ATOM   1315  CD2 TRP A 102     115.374 138.409 157.835  1.00 98.96           C  
ATOM   1316  CE2 TRP A 102     116.669 138.495 157.291  1.00 98.96           C  
ATOM   1317  CE3 TRP A 102     115.232 138.297 159.220  1.00 98.96           C  
ATOM   1318  NE1 TRP A 102     116.538 138.596 155.931  1.00 98.96           N  
ATOM   1319  CZ2 TRP A 102     117.813 138.474 158.082  1.00 98.96           C  
ATOM   1320  CZ3 TRP A 102     116.370 138.275 160.004  1.00 98.96           C  
ATOM   1321  CH2 TRP A 102     117.643 138.363 159.433  1.00 98.96           C  
ATOM   1322  H   TRP A 102     110.716 137.626 157.342  1.00 98.96           H  
ATOM   1323  HA  TRP A 102     112.387 136.996 155.451  1.00 98.96           H  
ATOM   1324  HB2 TRP A 102     112.601 139.092 156.240  1.00 98.96           H  
ATOM   1325  HB3 TRP A 102     112.704 138.594 157.744  1.00 98.96           H  
ATOM   1326  HD1 TRP A 102     114.861 138.630 154.749  1.00 98.96           H  
ATOM   1327  HE1 TRP A 102     117.185 138.661 155.369  1.00 98.96           H  
ATOM   1328  HE3 TRP A 102     114.389 138.239 159.607  1.00 98.96           H  
ATOM   1329  HZ2 TRP A 102     118.662 138.531 157.705  1.00 98.96           H  
ATOM   1330  HZ3 TRP A 102     116.287 138.201 160.927  1.00 98.96           H  
ATOM   1331  HH2 TRP A 102     118.391 138.346 159.985  1.00 98.96           H  
ATOM   1332  N   ALA A 103     113.087 135.634 158.271  1.00 94.19           N  
ATOM   1333  CA  ALA A 103     113.875 134.563 158.871  1.00 94.19           C  
ATOM   1334  C   ALA A 103     113.543 133.221 158.235  1.00 94.19           C  
ATOM   1335  O   ALA A 103     114.443 132.428 157.930  1.00 94.19           O  
ATOM   1336  CB  ALA A 103     113.632 134.516 160.379  1.00 94.19           C  
ATOM   1337  H   ALA A 103     112.554 136.036 158.813  1.00 94.19           H  
ATOM   1338  HA  ALA A 103     114.816 134.741 158.723  1.00 94.19           H  
ATOM   1339  HB1 ALA A 103     114.163 133.801 160.762  1.00 94.19           H  
ATOM   1340  HB2 ALA A 103     113.893 135.367 160.766  1.00 94.19           H  
ATOM   1341  HB3 ALA A 103     112.690 134.353 160.541  1.00 94.19           H  
ATOM   1342  N   ALA A 104     112.254 132.949 158.025  1.00 91.34           N  
ATOM   1343  CA  ALA A 104     111.862 131.699 157.389  1.00 91.34           C  
ATOM   1344  C   ALA A 104     112.404 131.617 155.970  1.00 91.34           C  
ATOM   1345  O   ALA A 104     112.881 130.561 155.540  1.00 91.34           O  
ATOM   1346  CB  ALA A 104     110.340 131.563 157.389  1.00 91.34           C  
ATOM   1347  H   ALA A 104     111.600 133.466 158.238  1.00 91.34           H  
ATOM   1348  HA  ALA A 104     112.230 130.957 157.895  1.00 91.34           H  
ATOM   1349  HB1 ALA A 104     110.099 130.729 156.957  1.00 91.34           H  
ATOM   1350  HB2 ALA A 104     110.022 131.567 158.305  1.00 91.34           H  
ATOM   1351  HB3 ALA A 104     109.959 132.311 156.902  1.00 91.34           H  
ATOM   1352  N   VAL A 105     112.344 132.724 155.228  1.00 90.16           N  
ATOM   1353  CA  VAL A 105     112.864 132.724 153.867  1.00 90.16           C  
ATOM   1354  C   VAL A 105     114.355 132.430 153.869  1.00 90.16           C  
ATOM   1355  O   VAL A 105     114.842 131.662 153.034  1.00 90.16           O  
ATOM   1356  CB  VAL A 105     112.554 134.064 153.178  1.00 90.16           C  
ATOM   1357  CG1 VAL A 105     113.294 134.165 151.858  1.00 90.16           C  
ATOM   1358  CG2 VAL A 105     111.060 134.207 152.953  1.00 90.16           C  
ATOM   1359  H   VAL A 105     112.011 133.474 155.486  1.00 90.16           H  
ATOM   1360  HA  VAL A 105     112.421 132.026 153.363  1.00 90.16           H  
ATOM   1361  HB  VAL A 105     112.847 134.793 153.748  1.00 90.16           H  
ATOM   1362 HG11 VAL A 105     112.946 134.922 151.362  1.00 90.16           H  
ATOM   1363 HG12 VAL A 105     114.240 134.289 152.026  1.00 90.16           H  
ATOM   1364 HG13 VAL A 105     113.146 133.349 151.358  1.00 90.16           H  
ATOM   1365 HG21 VAL A 105     110.851 135.145 152.817  1.00 90.16           H  
ATOM   1366 HG22 VAL A 105     110.810 133.695 152.168  1.00 90.16           H  
ATOM   1367 HG23 VAL A 105     110.587 133.873 153.730  1.00 90.16           H  
ATOM   1368  N   ASP A 106     115.102 133.021 154.796  1.00 91.09           N  
ATOM   1369  CA  ASP A 106     116.531 132.754 154.898  1.00 91.09           C  
ATOM   1370  C   ASP A 106     116.792 131.280 155.183  1.00 91.09           C  
ATOM   1371  O   ASP A 106     117.591 130.627 154.494  1.00 91.09           O  
ATOM   1372  CB  ASP A 106     117.146 133.616 156.001  1.00 91.09           C  
ATOM   1373  CG  ASP A 106     118.657 133.542 156.027  1.00 91.09           C  
ATOM   1374  OD1 ASP A 106     119.232 132.795 155.209  1.00 91.09           O  
ATOM   1375  OD2 ASP A 106     119.271 134.227 156.872  1.00 91.09           O1-
ATOM   1376  H   ASP A 106     114.805 133.581 155.377  1.00 91.09           H  
ATOM   1377  HA  ASP A 106     116.961 132.982 154.058  1.00 91.09           H  
ATOM   1378  HB2 ASP A 106     116.894 134.542 155.857  1.00 91.09           H  
ATOM   1379  HB3 ASP A 106     116.815 133.312 156.861  1.00 91.09           H  
ATOM   1380  N   VAL A 107     116.117 130.755 156.205  1.00 88.58           N  
ATOM   1381  CA  VAL A 107     116.380 129.408 156.694  1.00 88.58           C  
ATOM   1382  C   VAL A 107     115.977 128.382 155.648  1.00 88.58           C  
ATOM   1383  O   VAL A 107     116.546 127.287 155.595  1.00 88.58           O  
ATOM   1384  CB  VAL A 107     115.651 129.147 158.024  1.00 88.58           C  
ATOM   1385  CG1 VAL A 107     115.884 127.720 158.477  1.00 88.58           C  
ATOM   1386  CG2 VAL A 107     116.130 130.116 159.091  1.00 88.58           C  
ATOM   1387  H   VAL A 107     115.495 131.165 156.634  1.00 88.58           H  
ATOM   1388  HA  VAL A 107     117.332 129.312 156.852  1.00 88.58           H  
ATOM   1389  HB  VAL A 107     114.698 129.275 157.898  1.00 88.58           H  
ATOM   1390 HG11 VAL A 107     115.648 127.647 159.415  1.00 88.58           H  
ATOM   1391 HG12 VAL A 107     115.329 127.124 157.950  1.00 88.58           H  
ATOM   1392 HG13 VAL A 107     116.820 127.499 158.355  1.00 88.58           H  
ATOM   1393 HG21 VAL A 107     115.519 130.079 159.844  1.00 88.58           H  
ATOM   1394 HG22 VAL A 107     117.020 129.855 159.376  1.00 88.58           H  
ATOM   1395 HG23 VAL A 107     116.151 131.013 158.727  1.00 88.58           H  
ATOM   1396  N   LEU A 108     114.999 128.714 154.810  1.00 88.10           N  
ATOM   1397  CA  LEU A 108     114.580 127.797 153.760  1.00 88.10           C  
ATOM   1398  C   LEU A 108     115.397 127.941 152.491  1.00 88.10           C  
ATOM   1399  O   LEU A 108     115.596 126.957 151.788  1.00 88.10           O  
ATOM   1400  CB  LEU A 108     113.095 127.984 153.428  1.00 88.10           C  
ATOM   1401  CG  LEU A 108     112.640 129.270 152.740  1.00 88.10           C  
ATOM   1402  CD1 LEU A 108     112.760 129.161 151.224  1.00 88.10           C  
ATOM   1403  CD2 LEU A 108     111.205 129.589 153.135  1.00 88.10           C  
ATOM   1404  H   LEU A 108     114.565 129.456 154.828  1.00 88.10           H  
ATOM   1405  HA  LEU A 108     114.696 126.888 154.078  1.00 88.10           H  
ATOM   1406  HB2 LEU A 108     112.827 127.247 152.858  1.00 88.10           H  
ATOM   1407  HB3 LEU A 108     112.603 127.931 154.262  1.00 88.10           H  
ATOM   1408  HG  LEU A 108     113.202 130.000 153.034  1.00 88.10           H  
ATOM   1409 HD11 LEU A 108     112.197 129.838 150.817  1.00 88.10           H  
ATOM   1410 HD12 LEU A 108     113.683 129.303 150.964  1.00 88.10           H  
ATOM   1411 HD13 LEU A 108     112.467 128.281 150.944  1.00 88.10           H  
ATOM   1412 HD21 LEU A 108     110.927 130.404 152.689  1.00 88.10           H  
ATOM   1413 HD22 LEU A 108     110.635 128.853 152.862  1.00 88.10           H  
ATOM   1414 HD23 LEU A 108     111.157 129.704 154.096  1.00 88.10           H  
ATOM   1415  N   CYS A 109     115.905 129.134 152.183  1.00 86.39           N  
ATOM   1416  CA  CYS A 109     116.738 129.285 150.997  1.00 86.39           C  
ATOM   1417  C   CYS A 109     118.103 128.639 151.196  1.00 86.39           C  
ATOM   1418  O   CYS A 109     118.624 127.980 150.287  1.00 86.39           O  
ATOM   1419  CB  CYS A 109     116.880 130.762 150.651  1.00 86.39           C  
ATOM   1420  SG  CYS A 109     118.084 131.622 151.658  1.00 86.39           S  
ATOM   1421  H   CYS A 109     115.785 129.856 152.637  1.00 86.39           H  
ATOM   1422  HA  CYS A 109     116.302 128.842 150.253  1.00 86.39           H  
ATOM   1423  HB2 CYS A 109     117.151 130.844 149.722  1.00 86.39           H  
ATOM   1424  HB3 CYS A 109     116.022 131.192 150.786  1.00 86.39           H  
ATOM   1425  HG  CYS A 109     117.970 132.792 151.422  1.00 86.39           H  
ATOM   1426  N   CYS A 110     118.702 128.808 152.377  1.00 82.11           N  
ATOM   1427  CA  CYS A 110     119.955 128.106 152.646  1.00 82.11           C  
ATOM   1428  C   CYS A 110     119.753 126.596 152.588  1.00 82.11           C  
ATOM   1429  O   CYS A 110     120.579 125.864 152.023  1.00 82.11           O  
ATOM   1430  CB  CYS A 110     120.512 128.520 154.006  1.00 82.11           C  
ATOM   1431  SG  CYS A 110     120.972 130.261 154.107  1.00 82.11           S  
ATOM   1432  H   CYS A 110     118.416 129.308 153.016  1.00 82.11           H  
ATOM   1433  HA  CYS A 110     120.604 128.348 151.967  1.00 82.11           H  
ATOM   1434  HB2 CYS A 110     119.840 128.348 154.685  1.00 82.11           H  
ATOM   1435  HB3 CYS A 110     121.306 127.995 154.190  1.00 82.11           H  
ATOM   1436  HG  CYS A 110     121.471 130.464 155.178  1.00 82.11           H  
ATOM   1437  N   THR A 111     118.650 126.114 153.164  1.00 78.27           N  
ATOM   1438  CA  THR A 111     118.343 124.692 153.105  1.00 78.27           C  
ATOM   1439  C   THR A 111     118.140 124.232 151.668  1.00 78.27           C  
ATOM   1440  O   THR A 111     118.586 123.146 151.291  1.00 78.27           O  
ATOM   1441  CB  THR A 111     117.105 124.391 153.942  1.00 78.27           C  
ATOM   1442  CG2 THR A 111     116.790 122.912 153.908  1.00 78.27           C  
ATOM   1443  OG1 THR A 111     117.336 124.791 155.298  1.00 78.27           O  
ATOM   1444  H   THR A 111     118.073 126.587 153.590  1.00 78.27           H  
ATOM   1445  HA  THR A 111     119.076 124.195 153.494  1.00 78.27           H  
ATOM   1446  HB  THR A 111     116.346 124.877 153.584  1.00 78.27           H  
ATOM   1447  HG1 THR A 111     116.652 124.641 155.762  1.00 78.27           H  
ATOM   1448 HG21 THR A 111     116.058 122.724 154.512  1.00 78.27           H  
ATOM   1449 HG22 THR A 111     116.535 122.640 153.013  1.00 78.27           H  
ATOM   1450 HG23 THR A 111     117.567 122.401 154.185  1.00 78.27           H  
ATOM   1451  N   ALA A 112     117.462 125.037 150.852  1.00 76.09           N  
ATOM   1452  CA  ALA A 112     117.263 124.671 149.457  1.00 76.09           C  
ATOM   1453  C   ALA A 112     118.591 124.579 148.724  1.00 76.09           C  
ATOM   1454  O   ALA A 112     118.799 123.668 147.917  1.00 76.09           O  
ATOM   1455  CB  ALA A 112     116.346 125.684 148.776  1.00 76.09           C  
ATOM   1456  H   ALA A 112     117.113 125.790 151.080  1.00 76.09           H  
ATOM   1457  HA  ALA A 112     116.835 123.802 149.415  1.00 76.09           H  
ATOM   1458  HB1 ALA A 112     116.219 125.423 147.851  1.00 76.09           H  
ATOM   1459  HB2 ALA A 112     115.493 125.698 149.238  1.00 76.09           H  
ATOM   1460  HB3 ALA A 112     116.759 126.561 148.820  1.00 76.09           H  
ATOM   1461  N   SER A 113     119.501 125.517 148.986  1.00 74.04           N  
ATOM   1462  CA  SER A 113     120.808 125.462 148.339  1.00 74.04           C  
ATOM   1463  C   SER A 113     121.566 124.203 148.738  1.00 74.04           C  
ATOM   1464  O   SER A 113     122.136 123.512 147.884  1.00 74.04           O  
ATOM   1465  CB  SER A 113     121.622 126.706 148.691  1.00 74.04           C  
ATOM   1466  OG  SER A 113     122.188 126.590 149.983  1.00 74.04           O  
ATOM   1467  H   SER A 113     119.390 126.181 149.521  1.00 74.04           H  
ATOM   1468  HA  SER A 113     120.684 125.445 147.378  1.00 74.04           H  
ATOM   1469  HB2 SER A 113     122.335 126.810 148.042  1.00 74.04           H  
ATOM   1470  HB3 SER A 113     121.039 127.480 148.670  1.00 74.04           H  
ATOM   1471  HG  SER A 113     122.623 127.285 150.169  1.00 74.04           H  
ATOM   1472  N   ILE A 114     121.577 123.877 150.031  1.00 73.13           N  
ATOM   1473  CA  ILE A 114     122.319 122.695 150.465  1.00 73.13           C  
ATOM   1474  C   ILE A 114     121.678 121.423 149.918  1.00 73.13           C  
ATOM   1475  O   ILE A 114     122.377 120.467 149.562  1.00 73.13           O  
ATOM   1476  CB  ILE A 114     122.439 122.655 151.998  1.00 73.13           C  
ATOM   1477  CG1 ILE A 114     123.213 121.415 152.452  1.00 73.13           C  
ATOM   1478  CG2 ILE A 114     121.085 122.658 152.633  1.00 73.13           C  
ATOM   1479  CD1 ILE A 114     124.651 121.382 152.004  1.00 73.13           C  
ATOM   1480  H   ILE A 114     121.181 124.315 150.655  1.00 73.13           H  
ATOM   1481  HA  ILE A 114     123.216 122.750 150.100  1.00 73.13           H  
ATOM   1482  HB  ILE A 114     122.919 123.446 152.290  1.00 73.13           H  
ATOM   1483 HG12 ILE A 114     123.208 121.391 153.422  1.00 73.13           H  
ATOM   1484 HG13 ILE A 114     122.778 120.621 152.107  1.00 73.13           H  
ATOM   1485 HG21 ILE A 114     121.191 122.701 153.592  1.00 73.13           H  
ATOM   1486 HG22 ILE A 114     120.612 123.439 152.325  1.00 73.13           H  
ATOM   1487 HG23 ILE A 114     120.605 121.852 152.385  1.00 73.13           H  
ATOM   1488 HD11 ILE A 114     125.063 120.570 152.338  1.00 73.13           H  
ATOM   1489 HD12 ILE A 114     124.688 121.394 151.035  1.00 73.13           H  
ATOM   1490 HD13 ILE A 114     125.111 122.155 152.364  1.00 73.13           H  
ATOM   1491  N   MET A 115     120.346 121.377 149.846  1.00 72.85           N  
ATOM   1492  CA  MET A 115     119.700 120.194 149.289  1.00 72.85           C  
ATOM   1493  C   MET A 115     119.976 120.065 147.796  1.00 72.85           C  
ATOM   1494  O   MET A 115     120.184 118.955 147.290  1.00 72.85           O  
ATOM   1495  CB  MET A 115     118.199 120.223 149.565  1.00 72.85           C  
ATOM   1496  CG  MET A 115     117.850 120.277 151.041  1.00 72.85           C  
ATOM   1497  SD  MET A 115     118.099 118.692 151.856  1.00 72.85           S  
ATOM   1498  CE  MET A 115     117.393 119.031 153.464  1.00 72.85           C  
ATOM   1499  H   MET A 115     119.811 121.999 150.102  1.00 72.85           H  
ATOM   1500  HA  MET A 115     120.055 119.425 149.748  1.00 72.85           H  
ATOM   1501  HB2 MET A 115     117.819 121.011 149.145  1.00 72.85           H  
ATOM   1502  HB3 MET A 115     117.795 119.423 149.194  1.00 72.85           H  
ATOM   1503  HG2 MET A 115     118.423 120.918 151.484  1.00 72.85           H  
ATOM   1504  HG3 MET A 115     116.919 120.529 151.145  1.00 72.85           H  
ATOM   1505  HE1 MET A 115     117.467 118.237 154.016  1.00 72.85           H  
ATOM   1506  HE2 MET A 115     117.876 119.766 153.875  1.00 72.85           H  
ATOM   1507  HE3 MET A 115     116.460 119.271 153.352  1.00 72.85           H  
ATOM   1508  N   GLY A 116     119.983 121.183 147.072  1.00 70.41           N  
ATOM   1509  CA  GLY A 116     120.412 121.137 145.688  1.00 70.41           C  
ATOM   1510  C   GLY A 116     121.821 120.599 145.561  1.00 70.41           C  
ATOM   1511  O   GLY A 116     122.120 119.808 144.663  1.00 70.41           O  
ATOM   1512  H   GLY A 116     119.749 121.960 147.356  1.00 70.41           H  
ATOM   1513  HA2 GLY A 116     119.813 120.567 145.179  1.00 70.41           H  
ATOM   1514  HA3 GLY A 116     120.385 122.029 145.310  1.00 70.41           H  
ATOM   1515  N   LEU A 117     122.702 120.999 146.475  1.00 70.91           N  
ATOM   1516  CA  LEU A 117     124.056 120.460 146.457  1.00 70.91           C  
ATOM   1517  C   LEU A 117     124.053 118.955 146.692  1.00 70.91           C  
ATOM   1518  O   LEU A 117     124.786 118.217 146.025  1.00 70.91           O  
ATOM   1519  CB  LEU A 117     124.922 121.165 147.499  1.00 70.91           C  
ATOM   1520  CG  LEU A 117     125.403 122.569 147.129  1.00 70.91           C  
ATOM   1521  CD1 LEU A 117     126.307 123.114 148.215  1.00 70.91           C  
ATOM   1522  CD2 LEU A 117     126.126 122.572 145.793  1.00 70.91           C  
ATOM   1523  H   LEU A 117     122.545 121.565 147.104  1.00 70.91           H  
ATOM   1524  HA  LEU A 117     124.440 120.612 145.581  1.00 70.91           H  
ATOM   1525  HB2 LEU A 117     124.413 121.240 148.321  1.00 70.91           H  
ATOM   1526  HB3 LEU A 117     125.711 120.623 147.654  1.00 70.91           H  
ATOM   1527  HG  LEU A 117     124.635 123.157 147.056  1.00 70.91           H  
ATOM   1528 HD11 LEU A 117     126.659 123.970 147.927  1.00 70.91           H  
ATOM   1529 HD12 LEU A 117     125.791 123.223 149.028  1.00 70.91           H  
ATOM   1530 HD13 LEU A 117     127.034 122.490 148.365  1.00 70.91           H  
ATOM   1531 HD21 LEU A 117     126.642 123.390 145.713  1.00 70.91           H  
ATOM   1532 HD22 LEU A 117     126.717 121.804 145.753  1.00 70.91           H  
ATOM   1533 HD23 LEU A 117     125.472 122.521 145.079  1.00 70.91           H  
ATOM   1534  N   CYS A 118     123.243 118.473 147.632  1.00 69.59           N  
ATOM   1535  CA  CYS A 118     123.280 117.045 147.930  1.00 69.59           C  
ATOM   1536  C   CYS A 118     122.603 116.207 146.857  1.00 69.59           C  
ATOM   1537  O   CYS A 118     122.862 115.002 146.789  1.00 69.59           O  
ATOM   1538  CB  CYS A 118     122.631 116.721 149.277  1.00 69.59           C  
ATOM   1539  SG  CYS A 118     120.877 117.042 149.382  1.00 69.59           S  
ATOM   1540  H   CYS A 118     122.685 118.933 148.097  1.00 69.59           H  
ATOM   1541  HA  CYS A 118     124.202 116.756 147.969  1.00 69.59           H  
ATOM   1542  HB2 CYS A 118     122.762 115.779 149.460  1.00 69.59           H  
ATOM   1543  HB3 CYS A 118     123.067 117.247 149.968  1.00 69.59           H  
ATOM   1544  HG  CYS A 118     120.482 116.676 150.454  1.00 69.59           H  
ATOM   1545  N   ILE A 119     121.740 116.795 146.032  1.00 69.51           N  
ATOM   1546  CA  ILE A 119     121.166 116.057 144.915  1.00 69.51           C  
ATOM   1547  C   ILE A 119     121.935 116.318 143.623  1.00 69.51           C  
ATOM   1548  O   ILE A 119     121.621 115.743 142.589  1.00 69.51           O  
ATOM   1549  CB  ILE A 119     119.667 116.361 144.740  1.00 69.51           C  
ATOM   1550  CG1 ILE A 119     119.439 117.832 144.383  1.00 69.51           C  
ATOM   1551  CG2 ILE A 119     118.915 115.965 145.996  1.00 69.51           C  
ATOM   1552  CD1 ILE A 119     118.214 118.058 143.530  1.00 69.51           C  
ATOM   1553  H   ILE A 119     121.475 117.611 146.096  1.00 69.51           H  
ATOM   1554  HA  ILE A 119     121.242 115.109 145.103  1.00 69.51           H  
ATOM   1555  HB  ILE A 119     119.334 115.819 144.008  1.00 69.51           H  
ATOM   1556 HG12 ILE A 119     119.324 118.343 145.197  1.00 69.51           H  
ATOM   1557 HG13 ILE A 119     120.202 118.173 143.893  1.00 69.51           H  
ATOM   1558 HG21 ILE A 119     118.100 115.507 145.740  1.00 69.51           H  
ATOM   1559 HG22 ILE A 119     119.473 115.371 146.521  1.00 69.51           H  
ATOM   1560 HG23 ILE A 119     118.706 116.759 146.512  1.00 69.51           H  
ATOM   1561 HD11 ILE A 119     118.108 119.011 143.378  1.00 69.51           H  
ATOM   1562 HD12 ILE A 119     118.331 117.600 142.683  1.00 69.51           H  
ATOM   1563 HD13 ILE A 119     117.437 117.707 143.993  1.00 69.51           H  
ATOM   1564  N   ILE A 120     122.930 117.200 143.668  1.00 67.07           N  
ATOM   1565  CA  ILE A 120     123.898 117.299 142.583  1.00 67.07           C  
ATOM   1566  C   ILE A 120     125.044 116.345 142.885  1.00 67.07           C  
ATOM   1567  O   ILE A 120     125.731 115.871 141.974  1.00 67.07           O  
ATOM   1568  CB  ILE A 120     124.412 118.737 142.410  1.00 67.07           C  
ATOM   1569  CG1 ILE A 120     123.289 119.647 141.927  1.00 67.07           C  
ATOM   1570  CG2 ILE A 120     125.545 118.764 141.415  1.00 67.07           C  
ATOM   1571  CD1 ILE A 120     123.516 121.108 142.233  1.00 67.07           C  
ATOM   1572  H   ILE A 120     123.066 117.753 144.312  1.00 67.07           H  
ATOM   1573  HA  ILE A 120     123.483 117.024 141.751  1.00 67.07           H  
ATOM   1574  HB  ILE A 120     124.735 119.060 143.265  1.00 67.07           H  
ATOM   1575 HG12 ILE A 120     123.221 119.559 140.964  1.00 67.07           H  
ATOM   1576 HG13 ILE A 120     122.455 119.376 142.341  1.00 67.07           H  
ATOM   1577 HG21 ILE A 120     125.532 119.616 140.954  1.00 67.07           H  
ATOM   1578 HG22 ILE A 120     126.386 118.652 141.886  1.00 67.07           H  
ATOM   1579 HG23 ILE A 120     125.422 118.046 140.775  1.00 67.07           H  
ATOM   1580 HD11 ILE A 120     122.743 121.616 141.939  1.00 67.07           H  
ATOM   1581 HD12 ILE A 120     123.636 121.214 143.189  1.00 67.07           H  
ATOM   1582 HD13 ILE A 120     124.310 121.410 141.764  1.00 67.07           H  
ATOM   1583  N   SER A 121     125.258 116.062 144.168  1.00 65.83           N  
ATOM   1584  CA  SER A 121     126.244 115.081 144.585  1.00 65.83           C  
ATOM   1585  C   SER A 121     125.840 113.657 144.244  1.00 65.83           C  
ATOM   1586  O   SER A 121     126.720 112.814 144.048  1.00 65.83           O  
ATOM   1587  CB  SER A 121     126.488 115.182 146.096  1.00 65.83           C  
ATOM   1588  OG  SER A 121     127.177 116.374 146.415  1.00 65.83           O  
ATOM   1589  H   SER A 121     124.842 116.434 144.822  1.00 65.83           H  
ATOM   1590  HA  SER A 121     127.082 115.268 144.135  1.00 65.83           H  
ATOM   1591  HB2 SER A 121     125.634 115.178 146.556  1.00 65.83           H  
ATOM   1592  HB3 SER A 121     127.022 114.424 146.381  1.00 65.83           H  
ATOM   1593  HG  SER A 121     127.119 116.523 147.238  1.00 65.83           H  
ATOM   1594  N   ILE A 122     124.546 113.368 144.168  1.00 62.70           N  
ATOM   1595  CA  ILE A 122     124.065 112.079 143.696  1.00 62.70           C  
ATOM   1596  C   ILE A 122     124.024 112.028 142.176  1.00 62.70           C  
ATOM   1597  O   ILE A 122     124.313 110.992 141.579  1.00 62.70           O  
ATOM   1598  CB  ILE A 122     122.677 111.777 144.299  1.00 62.70           C  
ATOM   1599  CG1 ILE A 122     122.794 111.557 145.809  1.00 62.70           C  
ATOM   1600  CG2 ILE A 122     122.061 110.565 143.624  1.00 62.70           C  
ATOM   1601  CD1 ILE A 122     121.469 111.586 146.537  1.00 62.70           C  
ATOM   1602  H   ILE A 122     123.918 113.912 144.389  1.00 62.70           H  
ATOM   1603  HA  ILE A 122     124.675 111.388 143.999  1.00 62.70           H  
ATOM   1604  HB  ILE A 122     122.101 112.542 144.144  1.00 62.70           H  
ATOM   1605 HG12 ILE A 122     123.200 110.690 145.967  1.00 62.70           H  
ATOM   1606 HG13 ILE A 122     123.353 112.254 146.185  1.00 62.70           H  
ATOM   1607 HG21 ILE A 122     121.346 110.220 144.180  1.00 62.70           H  
ATOM   1608 HG22 ILE A 122     121.705 110.829 142.761  1.00 62.70           H  
ATOM   1609 HG23 ILE A 122     122.745 109.887 143.508  1.00 62.70           H  
ATOM   1610 HD11 ILE A 122     121.635 111.607 147.492  1.00 62.70           H  
ATOM   1611 HD12 ILE A 122     120.979 112.379 146.268  1.00 62.70           H  
ATOM   1612 HD13 ILE A 122     120.962 110.792 146.307  1.00 62.70           H  
ATOM   1613  N   ASP A 123     123.671 113.145 141.539  1.00 64.87           N  
ATOM   1614  CA  ASP A 123     123.702 113.199 140.084  1.00 64.87           C  
ATOM   1615  C   ASP A 123     125.103 112.919 139.560  1.00 64.87           C  
ATOM   1616  O   ASP A 123     125.281 112.103 138.651  1.00 64.87           O  
ATOM   1617  CB  ASP A 123     123.213 114.566 139.607  1.00 64.87           C  
ATOM   1618  CG  ASP A 123     123.087 114.653 138.101  1.00 64.87           C  
ATOM   1619  OD1 ASP A 123     123.827 113.946 137.387  1.00 64.87           O  
ATOM   1620  OD2 ASP A 123     122.244 115.442 137.625  1.00 64.87           O1-
ATOM   1621  H   ASP A 123     123.414 113.871 141.921  1.00 64.87           H  
ATOM   1622  HA  ASP A 123     123.105 112.523 139.727  1.00 64.87           H  
ATOM   1623  HB2 ASP A 123     122.340 114.741 139.993  1.00 64.87           H  
ATOM   1624  HB3 ASP A 123     123.845 115.244 139.894  1.00 64.87           H  
ATOM   1625  N   ARG A 124     126.113 113.570 140.134  1.00 67.39           N  
ATOM   1626  CA  ARG A 124     127.492 113.378 139.704  1.00 67.39           C  
ATOM   1627  C   ARG A 124     128.140 112.136 140.295  1.00 67.39           C  
ATOM   1628  O   ARG A 124     129.298 111.855 139.970  1.00 67.39           O  
ATOM   1629  CB  ARG A 124     128.325 114.614 140.046  1.00 67.39           C  
ATOM   1630  CG  ARG A 124     128.287 115.700 138.979  1.00 67.39           C  
ATOM   1631  CD  ARG A 124     129.031 115.238 137.731  1.00 67.39           C  
ATOM   1632  NE  ARG A 124     128.179 114.559 136.763  1.00 67.39           N  
ATOM   1633  CZ  ARG A 124     127.391 115.170 135.890  1.00 67.39           C  
ATOM   1634  NH1 ARG A 124     127.358 116.488 135.793  1.00 67.39           N1+
ATOM   1635  NH2 ARG A 124     126.636 114.439 135.076  1.00 67.39           N  
ATOM   1636  H   ARG A 124     126.023 114.133 140.779  1.00 67.39           H  
ATOM   1637  HA  ARG A 124     127.495 113.270 138.742  1.00 67.39           H  
ATOM   1638  HB2 ARG A 124     127.988 114.999 140.871  1.00 67.39           H  
ATOM   1639  HB3 ARG A 124     129.249 114.346 140.166  1.00 67.39           H  
ATOM   1640  HG2 ARG A 124     127.365 115.883 138.737  1.00 67.39           H  
ATOM   1641  HG3 ARG A 124     128.716 116.502 139.315  1.00 67.39           H  
ATOM   1642  HD2 ARG A 124     129.429 116.008 137.296  1.00 67.39           H  
ATOM   1643  HD3 ARG A 124     129.724 114.615 137.994  1.00 67.39           H  
ATOM   1644  HE  ARG A 124     128.203 113.699 136.745  1.00 67.39           H  
ATOM   1645 HH11 ARG A 124     127.843 116.973 136.312  1.00 67.39           H  
ATOM   1646 HH12 ARG A 124     126.842 116.863 135.216  1.00 67.39           H  
ATOM   1647 HH21 ARG A 124     126.655 113.582 135.129  1.00 67.39           H  
ATOM   1648 HH22 ARG A 124     126.124 114.822 134.500  1.00 67.39           H  
ATOM   1649  N   TYR A 125     127.444 111.396 141.156  1.00 64.72           N  
ATOM   1650  CA  TYR A 125     127.906 110.055 141.488  1.00 64.72           C  
ATOM   1651  C   TYR A 125     127.355 109.036 140.500  1.00 64.72           C  
ATOM   1652  O   TYR A 125     128.083 108.145 140.049  1.00 64.72           O  
ATOM   1653  CB  TYR A 125     127.496 109.681 142.908  1.00 64.72           C  
ATOM   1654  CG  TYR A 125     127.651 108.209 143.195  1.00 64.72           C  
ATOM   1655  CD1 TYR A 125     128.897 107.606 143.151  1.00 64.72           C  
ATOM   1656  CD2 TYR A 125     126.552 107.421 143.498  1.00 64.72           C  
ATOM   1657  CE1 TYR A 125     129.047 106.261 143.410  1.00 64.72           C  
ATOM   1658  CE2 TYR A 125     126.692 106.074 143.758  1.00 64.72           C  
ATOM   1659  CZ  TYR A 125     127.942 105.499 143.712  1.00 64.72           C  
ATOM   1660  OH  TYR A 125     128.088 104.155 143.969  1.00 64.72           O  
ATOM   1661  H   TYR A 125     126.721 111.641 141.552  1.00 64.72           H  
ATOM   1662  HA  TYR A 125     128.873 110.024 141.438  1.00 64.72           H  
ATOM   1663  HB2 TYR A 125     128.052 110.169 143.536  1.00 64.72           H  
ATOM   1664  HB3 TYR A 125     126.564 109.916 143.040  1.00 64.72           H  
ATOM   1665  HD1 TYR A 125     129.646 108.119 142.948  1.00 64.72           H  
ATOM   1666  HD2 TYR A 125     125.707 107.808 143.531  1.00 64.72           H  
ATOM   1667  HE1 TYR A 125     129.891 105.870 143.379  1.00 64.72           H  
ATOM   1668  HE2 TYR A 125     125.946 105.557 143.962  1.00 64.72           H  
ATOM   1669  HH  TYR A 125     127.341 103.812 144.139  1.00 64.72           H  
ATOM   1670  N   ILE A 126     126.075 109.162 140.151  1.00 67.45           N  
ATOM   1671  CA  ILE A 126     125.488 108.284 139.145  1.00 67.45           C  
ATOM   1672  C   ILE A 126     126.172 108.491 137.801  1.00 67.45           C  
ATOM   1673  O   ILE A 126     126.480 107.527 137.091  1.00 67.45           O  
ATOM   1674  CB  ILE A 126     123.970 108.523 139.048  1.00 67.45           C  
ATOM   1675  CG1 ILE A 126     123.280 108.203 140.377  1.00 67.45           C  
ATOM   1676  CG2 ILE A 126     123.373 107.683 137.937  1.00 67.45           C  
ATOM   1677  CD1 ILE A 126     123.359 106.749 140.795  1.00 67.45           C  
ATOM   1678  H   ILE A 126     125.531 109.743 140.479  1.00 67.45           H  
ATOM   1679  HA  ILE A 126     125.633 107.363 139.408  1.00 67.45           H  
ATOM   1680  HB  ILE A 126     123.819 109.458 138.840  1.00 67.45           H  
ATOM   1681 HG12 ILE A 126     123.692 108.730 141.078  1.00 67.45           H  
ATOM   1682 HG13 ILE A 126     122.342 108.437 140.303  1.00 67.45           H  
ATOM   1683 HG21 ILE A 126     122.409 107.666 138.040  1.00 67.45           H  
ATOM   1684 HG22 ILE A 126     123.606 108.073 137.081  1.00 67.45           H  
ATOM   1685 HG23 ILE A 126     123.726 106.782 137.998  1.00 67.45           H  
ATOM   1686 HD11 ILE A 126     122.877 106.638 141.630  1.00 67.45           H  
ATOM   1687 HD12 ILE A 126     122.956 106.195 140.109  1.00 67.45           H  
ATOM   1688 HD13 ILE A 126     124.288 106.502 140.919  1.00 67.45           H  
ATOM   1689  N   GLY A 127     126.429 109.746 137.433  1.00 68.41           N  
ATOM   1690  CA  GLY A 127     127.023 110.047 136.145  1.00 68.41           C  
ATOM   1691  C   GLY A 127     128.503 109.753 136.049  1.00 68.41           C  
ATOM   1692  O   GLY A 127     129.065 109.865 134.955  1.00 68.41           O  
ATOM   1693  H   GLY A 127     126.266 110.439 137.917  1.00 68.41           H  
ATOM   1694  HA2 GLY A 127     126.574 109.527 135.461  1.00 68.41           H  
ATOM   1695  HA3 GLY A 127     126.889 110.987 135.946  1.00 68.41           H  
ATOM   1696  N   VAL A 128     129.146 109.397 137.155  1.00 69.36           N  
ATOM   1697  CA  VAL A 128     130.540 108.980 137.140  1.00 69.36           C  
ATOM   1698  C   VAL A 128     130.669 107.469 137.275  1.00 69.36           C  
ATOM   1699  O   VAL A 128     131.528 106.860 136.637  1.00 69.36           O  
ATOM   1700  CB  VAL A 128     131.328 109.706 138.250  1.00 69.36           C  
ATOM   1701  CG1 VAL A 128     132.643 108.999 138.521  1.00 69.36           C  
ATOM   1702  CG2 VAL A 128     131.574 111.150 137.857  1.00 69.36           C  
ATOM   1703  H   VAL A 128     128.791 109.390 137.938  1.00 69.36           H  
ATOM   1704  HA  VAL A 128     130.934 109.232 136.291  1.00 69.36           H  
ATOM   1705  HB  VAL A 128     130.806 109.699 139.068  1.00 69.36           H  
ATOM   1706 HG11 VAL A 128     133.236 109.610 138.985  1.00 69.36           H  
ATOM   1707 HG12 VAL A 128     132.477 108.220 139.074  1.00 69.36           H  
ATOM   1708 HG13 VAL A 128     133.041 108.734 137.677  1.00 69.36           H  
ATOM   1709 HG21 VAL A 128     132.046 111.596 138.577  1.00 69.36           H  
ATOM   1710 HG22 VAL A 128     132.108 111.171 137.048  1.00 69.36           H  
ATOM   1711 HG23 VAL A 128     130.720 111.584 137.703  1.00 69.36           H  
ATOM   1712  N   SER A 129     129.826 106.849 138.101  1.00 71.40           N  
ATOM   1713  CA  SER A 129     129.876 105.398 138.240  1.00 71.40           C  
ATOM   1714  C   SER A 129     129.457 104.704 136.949  1.00 71.40           C  
ATOM   1715  O   SER A 129     130.031 103.673 136.580  1.00 71.40           O  
ATOM   1716  CB  SER A 129     128.988 104.953 139.399  1.00 71.40           C  
ATOM   1717  OG  SER A 129     129.019 103.545 139.548  1.00 71.40           O  
ATOM   1718  H   SER A 129     129.228 107.237 138.582  1.00 71.40           H  
ATOM   1719  HA  SER A 129     130.787 105.132 138.440  1.00 71.40           H  
ATOM   1720  HB2 SER A 129     129.309 105.363 140.218  1.00 71.40           H  
ATOM   1721  HB3 SER A 129     128.076 105.232 139.224  1.00 71.40           H  
ATOM   1722  HG  SER A 129     128.541 103.314 140.199  1.00 71.40           H  
ATOM   1723  N   TYR A 130     128.461 105.248 136.252  1.00 72.34           N  
ATOM   1724  CA  TYR A 130     127.926 104.661 135.024  1.00 72.34           C  
ATOM   1725  C   TYR A 130     127.874 105.729 133.939  1.00 72.34           C  
ATOM   1726  O   TYR A 130     126.797 106.210 133.570  1.00 72.34           O  
ATOM   1727  CB  TYR A 130     126.542 104.061 135.270  1.00 72.34           C  
ATOM   1728  CG  TYR A 130     126.398 103.417 136.627  1.00 72.34           C  
ATOM   1729  CD1 TYR A 130     127.198 102.346 136.995  1.00 72.34           C  
ATOM   1730  CD2 TYR A 130     125.465 103.881 137.541  1.00 72.34           C  
ATOM   1731  CE1 TYR A 130     127.071 101.753 138.234  1.00 72.34           C  
ATOM   1732  CE2 TYR A 130     125.330 103.296 138.783  1.00 72.34           C  
ATOM   1733  CZ  TYR A 130     126.136 102.233 139.125  1.00 72.34           C  
ATOM   1734  OH  TYR A 130     126.005 101.647 140.362  1.00 72.34           O  
ATOM   1735  H   TYR A 130     128.068 105.979 136.478  1.00 72.34           H  
ATOM   1736  HA  TYR A 130     128.510 103.947 134.725  1.00 72.34           H  
ATOM   1737  HB2 TYR A 130     125.876 104.763 135.207  1.00 72.34           H  
ATOM   1738  HB3 TYR A 130     126.370 103.382 134.599  1.00 72.34           H  
ATOM   1739  HD1 TYR A 130     127.830 102.020 136.396  1.00 72.34           H  
ATOM   1740  HD2 TYR A 130     124.919 104.599 137.312  1.00 72.34           H  
ATOM   1741  HE1 TYR A 130     127.614 101.035 138.468  1.00 72.34           H  
ATOM   1742  HE2 TYR A 130     124.700 103.618 139.386  1.00 72.34           H  
ATOM   1743  HH  TYR A 130     125.410 102.040 140.805  1.00 72.34           H  
ATOM   1744  N   PRO A 131     129.030 106.120 133.398  1.00 70.68           N  
ATOM   1745  CA  PRO A 131     129.034 107.222 132.422  1.00 70.68           C  
ATOM   1746  C   PRO A 131     128.178 106.957 131.198  1.00 70.68           C  
ATOM   1747  O   PRO A 131     127.527 107.881 130.694  1.00 70.68           O  
ATOM   1748  CB  PRO A 131     130.519 107.358 132.058  1.00 70.68           C  
ATOM   1749  CG  PRO A 131     131.113 106.032 132.376  1.00 70.68           C  
ATOM   1750  CD  PRO A 131     130.362 105.518 133.560  1.00 70.68           C  
ATOM   1751  HA  PRO A 131     128.735 108.042 132.846  1.00 70.68           H  
ATOM   1752  HB2 PRO A 131     130.607 107.556 131.113  1.00 70.68           H  
ATOM   1753  HB3 PRO A 131     130.926 108.055 132.596  1.00 70.68           H  
ATOM   1754  HG2 PRO A 131     130.999 105.437 131.619  1.00 70.68           H  
ATOM   1755  HG3 PRO A 131     132.053 106.136 132.587  1.00 70.68           H  
ATOM   1756  HD2 PRO A 131     130.306 104.550 133.527  1.00 70.68           H  
ATOM   1757  HD3 PRO A 131     130.775 105.824 134.383  1.00 70.68           H  
ATOM   1758  N   LEU A 132     128.154 105.721 130.702  1.00 73.39           N  
ATOM   1759  CA  LEU A 132     127.416 105.405 129.485  1.00 73.39           C  
ATOM   1760  C   LEU A 132     125.932 105.191 129.757  1.00 73.39           C  
ATOM   1761  O   LEU A 132     125.084 105.688 129.010  1.00 73.39           O  
ATOM   1762  CB  LEU A 132     128.011 104.161 128.815  1.00 73.39           C  
ATOM   1763  CG  LEU A 132     129.210 104.378 127.886  1.00 73.39           C  
ATOM   1764  CD1 LEU A 132     128.814 105.219 126.681  1.00 73.39           C  
ATOM   1765  CD2 LEU A 132     130.377 105.013 128.625  1.00 73.39           C  
ATOM   1766  H   LEU A 132     128.559 105.048 131.053  1.00 73.39           H  
ATOM   1767  HA  LEU A 132     127.498 106.149 128.869  1.00 73.39           H  
ATOM   1768  HB2 LEU A 132     128.297 103.550 129.512  1.00 73.39           H  
ATOM   1769  HB3 LEU A 132     127.314 103.740 128.288  1.00 73.39           H  
ATOM   1770  HG  LEU A 132     129.506 103.515 127.557  1.00 73.39           H  
ATOM   1771 HD11 LEU A 132     129.525 105.181 126.023  1.00 73.39           H  
ATOM   1772 HD12 LEU A 132     127.994 104.862 126.304  1.00 73.39           H  
ATOM   1773 HD13 LEU A 132     128.675 106.135 126.966  1.00 73.39           H  
ATOM   1774 HD21 LEU A 132     131.138 105.067 128.025  1.00 73.39           H  
ATOM   1775 HD22 LEU A 132     130.122 105.902 128.915  1.00 73.39           H  
ATOM   1776 HD23 LEU A 132     130.601 104.464 129.393  1.00 73.39           H  
ATOM   1777  N   ARG A 133     125.603 104.463 130.820  1.00 74.38           N  
ATOM   1778  CA  ARG A 133     124.213 104.191 131.158  1.00 74.38           C  
ATOM   1779  C   ARG A 133     123.567 105.327 131.938  1.00 74.38           C  
ATOM   1780  O   ARG A 133     122.380 105.234 132.264  1.00 74.38           O  
ATOM   1781  CB  ARG A 133     124.112 102.896 131.966  1.00 74.38           C  
ATOM   1782  CG  ARG A 133     125.105 101.825 131.550  1.00 74.38           C  
ATOM   1783  CD  ARG A 133     124.617 100.434 131.918  1.00 74.38           C  
ATOM   1784  NE  ARG A 133     124.394 100.286 133.352  1.00 74.38           N  
ATOM   1785  CZ  ARG A 133     123.210 100.367 133.948  1.00 74.38           C  
ATOM   1786  NH1 ARG A 133     122.103 100.611 133.265  1.00 74.38           N1+
ATOM   1787  NH2 ARG A 133     123.135 100.199 135.265  1.00 74.38           N  
ATOM   1788  H   ARG A 133     126.171 104.118 131.365  1.00 74.38           H  
ATOM   1789  HA  ARG A 133     123.709 104.071 130.337  1.00 74.38           H  
ATOM   1790  HB2 ARG A 133     124.269 103.098 132.902  1.00 74.38           H  
ATOM   1791  HB3 ARG A 133     123.220 102.529 131.855  1.00 74.38           H  
ATOM   1792  HG2 ARG A 133     125.229 101.859 130.589  1.00 74.38           H  
ATOM   1793  HG3 ARG A 133     125.949 101.980 132.003  1.00 74.38           H  
ATOM   1794  HD2 ARG A 133     123.790 100.250 131.447  1.00 74.38           H  
ATOM   1795  HD3 ARG A 133     125.293  99.789 131.657  1.00 74.38           H  
ATOM   1796  HE  ARG A 133     125.076 100.108 133.845  1.00 74.38           H  
ATOM   1797 HH11 ARG A 133     122.132 100.722 132.413  1.00 74.38           H  
ATOM   1798 HH12 ARG A 133     121.350 100.659 133.676  1.00 74.38           H  
ATOM   1799 HH21 ARG A 133     123.847 100.040 135.719  1.00 74.38           H  
ATOM   1800 HH22 ARG A 133     122.374 100.250 135.662  1.00 74.38           H  
ATOM   1801  N   TYR A 134     124.311 106.391 132.231  1.00 70.41           N  
ATOM   1802  CA  TYR A 134     123.787 107.488 133.042  1.00 70.41           C  
ATOM   1803  C   TYR A 134     122.448 108.019 132.552  1.00 70.41           C  
ATOM   1804  O   TYR A 134     121.503 108.074 133.355  1.00 70.41           O  
ATOM   1805  CB  TYR A 134     124.830 108.612 133.076  1.00 70.41           C  
ATOM   1806  CG  TYR A 134     124.315 109.918 133.629  1.00 70.41           C  
ATOM   1807  CD1 TYR A 134     123.925 110.027 134.954  1.00 70.41           C  
ATOM   1808  CD2 TYR A 134     124.225 111.045 132.827  1.00 70.41           C  
ATOM   1809  CE1 TYR A 134     123.460 111.218 135.464  1.00 70.41           C  
ATOM   1810  CE2 TYR A 134     123.760 112.242 133.328  1.00 70.41           C  
ATOM   1811  CZ  TYR A 134     123.378 112.322 134.647  1.00 70.41           C  
ATOM   1812  OH  TYR A 134     122.913 113.513 135.151  1.00 70.41           O  
ATOM   1813  H   TYR A 134     125.124 106.506 131.973  1.00 70.41           H  
ATOM   1814  HA  TYR A 134     123.665 107.172 133.951  1.00 70.41           H  
ATOM   1815  HB2 TYR A 134     125.573 108.330 133.632  1.00 70.41           H  
ATOM   1816  HB3 TYR A 134     125.141 108.775 132.172  1.00 70.41           H  
ATOM   1817  HD1 TYR A 134     123.981 109.283 135.508  1.00 70.41           H  
ATOM   1818  HD2 TYR A 134     124.483 110.992 131.935  1.00 70.41           H  
ATOM   1819  HE1 TYR A 134     123.201 111.275 136.356  1.00 70.41           H  
ATOM   1820  HE2 TYR A 134     123.703 112.990 132.778  1.00 70.41           H  
ATOM   1821  HH  TYR A 134     122.929 114.103 134.553  1.00 70.41           H  
ATOM   1822  N   PRO A 135     122.274 108.377 131.274  1.00 72.62           N  
ATOM   1823  CA  PRO A 135     120.997 108.968 130.849  1.00 72.62           C  
ATOM   1824  C   PRO A 135     119.818 108.025 131.028  1.00 72.62           C  
ATOM   1825  O   PRO A 135     118.668 108.424 130.829  1.00 72.62           O  
ATOM   1826  CB  PRO A 135     121.233 109.301 129.370  1.00 72.62           C  
ATOM   1827  CG  PRO A 135     122.387 108.468 128.959  1.00 72.62           C  
ATOM   1828  CD  PRO A 135     123.245 108.322 130.169  1.00 72.62           C  
ATOM   1829  HA  PRO A 135     120.826 109.788 131.338  1.00 72.62           H  
ATOM   1830  HB2 PRO A 135     120.445 109.070 128.854  1.00 72.62           H  
ATOM   1831  HB3 PRO A 135     121.441 110.244 129.276  1.00 72.62           H  
ATOM   1832  HG2 PRO A 135     122.070 107.601 128.661  1.00 72.62           H  
ATOM   1833  HG3 PRO A 135     122.874 108.915 128.248  1.00 72.62           H  
ATOM   1834  HD2 PRO A 135     123.700 107.468 130.147  1.00 72.62           H  
ATOM   1835  HD3 PRO A 135     123.873 109.060 130.230  1.00 72.62           H  
ATOM   1836  N   THR A 136     120.087 106.774 131.395  1.00 75.28           N  
ATOM   1837  CA  THR A 136     119.030 105.820 131.697  1.00 75.28           C  
ATOM   1838  C   THR A 136     118.598 105.847 133.155  1.00 75.28           C  
ATOM   1839  O   THR A 136     117.407 105.682 133.435  1.00 75.28           O  
ATOM   1840  CB  THR A 136     119.477 104.399 131.340  1.00 75.28           C  
ATOM   1841  CG2 THR A 136     119.824 104.303 129.862  1.00 75.28           C  
ATOM   1842  OG1 THR A 136     120.624 104.045 132.122  1.00 75.28           O  
ATOM   1843  H   THR A 136     120.878 106.448 131.470  1.00 75.28           H  
ATOM   1844  HA  THR A 136     118.253 106.032 131.156  1.00 75.28           H  
ATOM   1845  HB  THR A 136     118.757 103.777 131.525  1.00 75.28           H  
ATOM   1846  HG1 THR A 136     120.893 103.279 131.906  1.00 75.28           H  
ATOM   1847 HG21 THR A 136     120.069 103.392 129.637  1.00 75.28           H  
ATOM   1848 HG22 THR A 136     119.061 104.566 129.324  1.00 75.28           H  
ATOM   1849 HG23 THR A 136     120.570 104.888 129.658  1.00 75.28           H  
ATOM   1850  N   ILE A 137     119.526 106.047 134.093  1.00 74.03           N  
ATOM   1851  CA  ILE A 137     119.137 106.084 135.499  1.00 74.03           C  
ATOM   1852  C   ILE A 137     118.332 107.342 135.798  1.00 74.03           C  
ATOM   1853  O   ILE A 137     117.304 107.288 136.482  1.00 74.03           O  
ATOM   1854  CB  ILE A 137     120.372 105.977 136.411  1.00 74.03           C  
ATOM   1855  CG1 ILE A 137     121.077 104.635 136.204  1.00 74.03           C  
ATOM   1856  CG2 ILE A 137     119.965 106.132 137.868  1.00 74.03           C  
ATOM   1857  CD1 ILE A 137     122.114 104.642 135.116  1.00 74.03           C  
ATOM   1858  H   ILE A 137     120.366 106.161 133.946  1.00 74.03           H  
ATOM   1859  HA  ILE A 137     118.569 105.320 135.683  1.00 74.03           H  
ATOM   1860  HB  ILE A 137     120.987 106.692 136.184  1.00 74.03           H  
ATOM   1861 HG12 ILE A 137     121.519 104.382 137.029  1.00 74.03           H  
ATOM   1862 HG13 ILE A 137     120.413 103.966 135.974  1.00 74.03           H  
ATOM   1863 HG21 ILE A 137     120.702 105.858 138.436  1.00 74.03           H  
ATOM   1864 HG22 ILE A 137     119.745 107.060 138.043  1.00 74.03           H  
ATOM   1865 HG23 ILE A 137     119.193 105.570 138.038  1.00 74.03           H  
ATOM   1866 HD11 ILE A 137     122.823 104.026 135.355  1.00 74.03           H  
ATOM   1867 HD12 ILE A 137     121.693 104.357 134.292  1.00 74.03           H  
ATOM   1868 HD13 ILE A 137     122.474 105.537 135.018  1.00 74.03           H  
ATOM   1869  N   VAL A 138     118.782 108.490 135.297  1.00 74.80           N  
ATOM   1870  CA  VAL A 138     118.113 109.765 135.521  1.00 74.80           C  
ATOM   1871  C   VAL A 138     117.821 110.402 134.170  1.00 74.80           C  
ATOM   1872  O   VAL A 138     118.706 110.478 133.310  1.00 74.80           O  
ATOM   1873  CB  VAL A 138     118.956 110.713 136.396  1.00 74.80           C  
ATOM   1874  CG1 VAL A 138     119.200 110.097 137.763  1.00 74.80           C  
ATOM   1875  CG2 VAL A 138     120.273 111.047 135.718  1.00 74.80           C  
ATOM   1876  H   VAL A 138     119.491 108.556 134.814  1.00 74.80           H  
ATOM   1877  HA  VAL A 138     117.267 109.613 135.970  1.00 74.80           H  
ATOM   1878  HB  VAL A 138     118.467 111.542 136.525  1.00 74.80           H  
ATOM   1879 HG11 VAL A 138     119.669 110.739 138.319  1.00 74.80           H  
ATOM   1880 HG12 VAL A 138     118.346 109.871 138.164  1.00 74.80           H  
ATOM   1881 HG13 VAL A 138     119.737 109.297 137.656  1.00 74.80           H  
ATOM   1882 HG21 VAL A 138     120.847 111.494 136.358  1.00 74.80           H  
ATOM   1883 HG22 VAL A 138     120.691 110.226 135.416  1.00 74.80           H  
ATOM   1884 HG23 VAL A 138     120.104 111.631 134.962  1.00 74.80           H  
ATOM   1885  N   THR A 139     116.583 110.849 133.985  1.00 80.38           N  
ATOM   1886  CA  THR A 139     116.161 111.542 132.778  1.00 80.38           C  
ATOM   1887  C   THR A 139     115.465 112.838 133.167  1.00 80.38           C  
ATOM   1888  O   THR A 139     115.291 113.150 134.348  1.00 80.38           O  
ATOM   1889  CB  THR A 139     115.221 110.678 131.928  1.00 80.38           C  
ATOM   1890  CG2 THR A 139     115.906 109.387 131.514  1.00 80.38           C  
ATOM   1891  OG1 THR A 139     114.039 110.374 132.677  1.00 80.38           O  
ATOM   1892  H   THR A 139     115.952 110.757 134.561  1.00 80.38           H  
ATOM   1893  HA  THR A 139     116.939 111.764 132.243  1.00 80.38           H  
ATOM   1894  HB  THR A 139     114.976 111.163 131.125  1.00 80.38           H  
ATOM   1895  HG1 THR A 139     113.529 109.883 132.225  1.00 80.38           H  
ATOM   1896 HG21 THR A 139     115.260 108.786 131.110  1.00 80.38           H  
ATOM   1897 HG22 THR A 139     116.603 109.579 130.869  1.00 80.38           H  
ATOM   1898 HG23 THR A 139     116.298 108.953 132.287  1.00 80.38           H  
ATOM   1899  N   GLN A 140     115.047 113.592 132.149  1.00 83.55           N  
ATOM   1900  CA  GLN A 140     114.356 114.850 132.396  1.00 83.55           C  
ATOM   1901  C   GLN A 140     113.063 114.647 133.172  1.00 83.55           C  
ATOM   1902  O   GLN A 140     112.537 115.610 133.738  1.00 83.55           O  
ATOM   1903  CB  GLN A 140     114.068 115.558 131.071  1.00 83.55           C  
ATOM   1904  CG  GLN A 140     115.293 115.707 130.179  1.00 83.55           C  
ATOM   1905  CD  GLN A 140     115.341 117.035 129.444  1.00 83.55           C  
ATOM   1906  NE2 GLN A 140     116.169 117.103 128.408  1.00 83.55           N  
ATOM   1907  OE1 GLN A 140     114.648 117.986 129.802  1.00 83.55           O  
ATOM   1908  H   GLN A 140     115.153 113.398 131.317  1.00 83.55           H  
ATOM   1909  HA  GLN A 140     114.932 115.426 132.923  1.00 83.55           H  
ATOM   1910  HB2 GLN A 140     113.405 115.048 130.581  1.00 83.55           H  
ATOM   1911  HB3 GLN A 140     113.723 116.443 131.264  1.00 83.55           H  
ATOM   1912  HG2 GLN A 140     116.092 115.639 130.725  1.00 83.55           H  
ATOM   1913  HG3 GLN A 140     115.285 115.001 129.514  1.00 83.55           H  
ATOM   1914 HE21 GLN A 140     116.639 116.417 128.188  1.00 83.55           H  
ATOM   1915 HE22 GLN A 140     116.236 117.832 127.957  1.00 83.55           H  
ATOM   1916  N   ARG A 141     112.530 113.426 133.199  1.00 88.91           N  
ATOM   1917  CA  ARG A 141     111.324 113.134 133.959  1.00 88.91           C  
ATOM   1918  C   ARG A 141     111.608 112.592 135.353  1.00 88.91           C  
ATOM   1919  O   ARG A 141     110.772 112.765 136.245  1.00 88.91           O  
ATOM   1920  CB  ARG A 141     110.454 112.127 133.203  1.00 88.91           C  
ATOM   1921  CG  ARG A 141     109.837 112.676 131.929  1.00 88.91           C  
ATOM   1922  CD  ARG A 141     108.358 112.344 131.830  1.00 88.91           C  
ATOM   1923  NE  ARG A 141     107.596 112.817 132.981  1.00 88.91           N  
ATOM   1924  CZ  ARG A 141     106.278 112.962 132.994  1.00 88.91           C  
ATOM   1925  NH1 ARG A 141     105.538 112.660 131.939  1.00 88.91           N1+
ATOM   1926  NH2 ARG A 141     105.687 113.418 134.094  1.00 88.91           N  
ATOM   1927  H   ARG A 141     112.853 112.746 132.785  1.00 88.91           H  
ATOM   1928  HA  ARG A 141     110.812 113.952 134.057  1.00 88.91           H  
ATOM   1929  HB2 ARG A 141     111.005 111.366 132.961  1.00 88.91           H  
ATOM   1930  HB3 ARG A 141     109.736 111.837 133.788  1.00 88.91           H  
ATOM   1931  HG2 ARG A 141     109.936 113.641 131.915  1.00 88.91           H  
ATOM   1932  HG3 ARG A 141     110.287 112.283 131.166  1.00 88.91           H  
ATOM   1933  HD2 ARG A 141     107.993 112.762 131.034  1.00 88.91           H  
ATOM   1934  HD3 ARG A 141     108.254 111.382 131.777  1.00 88.91           H  
ATOM   1935  HE  ARG A 141     108.038 113.116 133.656  1.00 88.91           H  
ATOM   1936 HH11 ARG A 141     105.910 112.364 131.223  1.00 88.91           H  
ATOM   1937 HH12 ARG A 141     104.685 112.761 131.970  1.00 88.91           H  
ATOM   1938 HH21 ARG A 141     106.157 113.618 134.786  1.00 88.91           H  
ATOM   1939 HH22 ARG A 141     104.832 113.515 134.112  1.00 88.91           H  
ATOM   1940  N   ARG A 142     112.763 111.964 135.570  1.00 80.51           N  
ATOM   1941  CA  ARG A 142     113.105 111.382 136.862  1.00 80.51           C  
ATOM   1942  C   ARG A 142     113.842 112.351 137.772  1.00 80.51           C  
ATOM   1943  O   ARG A 142     113.573 112.389 138.977  1.00 80.51           O  
ATOM   1944  CB  ARG A 142     113.962 110.126 136.670  1.00 80.51           C  
ATOM   1945  CG  ARG A 142     113.374 109.111 135.698  1.00 80.51           C  
ATOM   1946  CD  ARG A 142     114.144 107.788 135.687  1.00 80.51           C  
ATOM   1947  NE  ARG A 142     114.397 107.258 137.023  1.00 80.51           N  
ATOM   1948  CZ  ARG A 142     114.710 105.996 137.283  1.00 80.51           C  
ATOM   1949  NH1 ARG A 142     114.819 105.096 136.319  1.00 80.51           N1+
ATOM   1950  NH2 ARG A 142     114.921 105.626 138.543  1.00 80.51           N  
ATOM   1951  H   ARG A 142     113.373 111.860 134.972  1.00 80.51           H  
ATOM   1952  HA  ARG A 142     112.288 111.115 137.314  1.00 80.51           H  
ATOM   1953  HB2 ARG A 142     114.830 110.392 136.330  1.00 80.51           H  
ATOM   1954  HB3 ARG A 142     114.065 109.698 137.533  1.00 80.51           H  
ATOM   1955  HG2 ARG A 142     112.457 108.923 135.952  1.00 80.51           H  
ATOM   1956  HG3 ARG A 142     113.399 109.481 134.803  1.00 80.51           H  
ATOM   1957  HD2 ARG A 142     113.629 107.130 135.196  1.00 80.51           H  
ATOM   1958  HD3 ARG A 142     115.001 107.928 135.254  1.00 80.51           H  
ATOM   1959  HE  ARG A 142     114.170 107.746 137.693  1.00 80.51           H  
ATOM   1960 HH11 ARG A 142     114.686 105.319 135.500  1.00 80.51           H  
ATOM   1961 HH12 ARG A 142     115.023 104.283 136.514  1.00 80.51           H  
ATOM   1962 HH21 ARG A 142     114.853 106.203 139.178  1.00 80.51           H  
ATOM   1963 HH22 ARG A 142     115.124 104.810 138.724  1.00 80.51           H  
ATOM   1964  N   GLY A 143     114.769 113.137 137.226  1.00 80.93           N  
ATOM   1965  CA  GLY A 143     115.471 114.108 138.046  1.00 80.93           C  
ATOM   1966  C   GLY A 143     114.546 115.171 138.605  1.00 80.93           C  
ATOM   1967  O   GLY A 143     114.745 115.656 139.721  1.00 80.93           O  
ATOM   1968  H   GLY A 143     115.005 113.124 136.399  1.00 80.93           H  
ATOM   1969  HA2 GLY A 143     115.902 113.654 138.787  1.00 80.93           H  
ATOM   1970  HA3 GLY A 143     116.155 114.547 137.515  1.00 80.93           H  
ATOM   1971  N   LEU A 144     113.522 115.548 137.838  1.00 82.95           N  
ATOM   1972  CA  LEU A 144     112.618 116.604 138.279  1.00 82.95           C  
ATOM   1973  C   LEU A 144     111.786 116.160 139.475  1.00 82.95           C  
ATOM   1974  O   LEU A 144     111.453 116.976 140.343  1.00 82.95           O  
ATOM   1975  CB  LEU A 144     111.721 117.039 137.121  1.00 82.95           C  
ATOM   1976  CG  LEU A 144     112.324 118.078 136.172  1.00 82.95           C  
ATOM   1977  CD1 LEU A 144     112.555 119.399 136.887  1.00 82.95           C  
ATOM   1978  CD2 LEU A 144     113.631 117.574 135.580  1.00 82.95           C  
ATOM   1979  H   LEU A 144     113.332 115.211 137.070  1.00 82.95           H  
ATOM   1980  HA  LEU A 144     113.145 117.368 138.558  1.00 82.95           H  
ATOM   1981  HB2 LEU A 144     111.499 116.256 136.593  1.00 82.95           H  
ATOM   1982  HB3 LEU A 144     110.909 117.420 137.490  1.00 82.95           H  
ATOM   1983  HG  LEU A 144     111.706 118.236 135.442  1.00 82.95           H  
ATOM   1984 HD11 LEU A 144     112.775 120.078 136.229  1.00 82.95           H  
ATOM   1985 HD12 LEU A 144     111.745 119.647 137.359  1.00 82.95           H  
ATOM   1986 HD13 LEU A 144     113.286 119.300 137.515  1.00 82.95           H  
ATOM   1987 HD21 LEU A 144     113.734 117.938 134.686  1.00 82.95           H  
ATOM   1988 HD22 LEU A 144     114.366 117.866 136.141  1.00 82.95           H  
ATOM   1989 HD23 LEU A 144     113.611 116.607 135.541  1.00 82.95           H  
ATOM   1990  N   MET A 145     111.434 114.874 139.544  1.00 86.12           N  
ATOM   1991  CA  MET A 145     110.766 114.389 140.746  1.00 86.12           C  
ATOM   1992  C   MET A 145     111.647 114.606 141.967  1.00 86.12           C  
ATOM   1993  O   MET A 145     111.175 115.071 143.009  1.00 86.12           O  
ATOM   1994  CB  MET A 145     110.400 112.908 140.623  1.00 86.12           C  
ATOM   1995  CG  MET A 145     109.683 112.481 139.346  1.00 86.12           C  
ATOM   1996  SD  MET A 145     109.951 110.723 139.014  1.00 86.12           S  
ATOM   1997  CE  MET A 145     109.221 110.529 137.392  1.00 86.12           C  
ATOM   1998  H   MET A 145     111.568 114.287 138.931  1.00 86.12           H  
ATOM   1999  HA  MET A 145     109.941 114.886 140.866  1.00 86.12           H  
ATOM   2000  HB2 MET A 145     111.217 112.388 140.677  1.00 86.12           H  
ATOM   2001  HB3 MET A 145     109.824 112.675 141.368  1.00 86.12           H  
ATOM   2002  HG2 MET A 145     108.731 112.631 139.449  1.00 86.12           H  
ATOM   2003  HG3 MET A 145     110.022 112.989 138.592  1.00 86.12           H  
ATOM   2004  HE1 MET A 145     108.923 109.611 137.293  1.00 86.12           H  
ATOM   2005  HE2 MET A 145     108.463 111.128 137.315  1.00 86.12           H  
ATOM   2006  HE3 MET A 145     109.881 110.734 136.714  1.00 86.12           H  
ATOM   2007  N   ALA A 146     112.939 114.289 141.850  1.00 81.18           N  
ATOM   2008  CA  ALA A 146     113.857 114.508 142.962  1.00 81.18           C  
ATOM   2009  C   ALA A 146     113.994 115.991 143.279  1.00 81.18           C  
ATOM   2010  O   ALA A 146     114.101 116.375 144.447  1.00 81.18           O  
ATOM   2011  CB  ALA A 146     115.222 113.903 142.641  1.00 81.18           C  
ATOM   2012  H   ALA A 146     113.301 113.951 141.147  1.00 81.18           H  
ATOM   2013  HA  ALA A 146     113.509 114.063 143.750  1.00 81.18           H  
ATOM   2014  HB1 ALA A 146     115.819 114.054 143.391  1.00 81.18           H  
ATOM   2015  HB2 ALA A 146     115.116 112.951 142.488  1.00 81.18           H  
ATOM   2016  HB3 ALA A 146     115.574 114.328 141.844  1.00 81.18           H  
ATOM   2017  N   LEU A 147     114.010 116.839 142.250  1.00 77.96           N  
ATOM   2018  CA  LEU A 147     114.120 118.277 142.474  1.00 77.96           C  
ATOM   2019  C   LEU A 147     112.931 118.795 143.277  1.00 77.96           C  
ATOM   2020  O   LEU A 147     113.095 119.524 144.265  1.00 77.96           O  
ATOM   2021  CB  LEU A 147     114.231 118.992 141.126  1.00 77.96           C  
ATOM   2022  CG  LEU A 147     114.655 120.459 141.117  1.00 77.96           C  
ATOM   2023  CD1 LEU A 147     115.332 120.792 139.802  1.00 77.96           C  
ATOM   2024  CD2 LEU A 147     113.456 121.363 141.315  1.00 77.96           C  
ATOM   2025  H   LEU A 147     113.960 116.608 141.423  1.00 77.96           H  
ATOM   2026  HA  LEU A 147     114.930 118.459 142.973  1.00 77.96           H  
ATOM   2027  HB2 LEU A 147     114.876 118.508 140.587  1.00 77.96           H  
ATOM   2028  HB3 LEU A 147     113.363 118.947 140.695  1.00 77.96           H  
ATOM   2029  HG  LEU A 147     115.284 120.620 141.837  1.00 77.96           H  
ATOM   2030 HD11 LEU A 147     115.589 121.727 139.808  1.00 77.96           H  
ATOM   2031 HD12 LEU A 147     116.118 120.233 139.702  1.00 77.96           H  
ATOM   2032 HD13 LEU A 147     114.711 120.623 139.076  1.00 77.96           H  
ATOM   2033 HD21 LEU A 147     113.763 122.279 141.402  1.00 77.96           H  
ATOM   2034 HD22 LEU A 147     112.873 121.283 140.544  1.00 77.96           H  
ATOM   2035 HD23 LEU A 147     112.982 121.097 142.114  1.00 77.96           H  
ATOM   2036  N   LEU A 148     111.719 118.421 142.868  1.00 82.27           N  
ATOM   2037  CA  LEU A 148     110.537 118.843 143.610  1.00 82.27           C  
ATOM   2038  C   LEU A 148     110.531 118.246 145.012  1.00 82.27           C  
ATOM   2039  O   LEU A 148     110.131 118.909 145.977  1.00 82.27           O  
ATOM   2040  CB  LEU A 148     109.271 118.450 142.849  1.00 82.27           C  
ATOM   2041  CG  LEU A 148     109.136 119.039 141.442  1.00 82.27           C  
ATOM   2042  CD1 LEU A 148     107.812 118.629 140.820  1.00 82.27           C  
ATOM   2043  CD2 LEU A 148     109.270 120.555 141.464  1.00 82.27           C  
ATOM   2044  H   LEU A 148     111.558 117.932 142.179  1.00 82.27           H  
ATOM   2045  HA  LEU A 148     110.549 119.808 143.701  1.00 82.27           H  
ATOM   2046  HB2 LEU A 148     109.254 117.484 142.762  1.00 82.27           H  
ATOM   2047  HB3 LEU A 148     108.502 118.742 143.362  1.00 82.27           H  
ATOM   2048  HG  LEU A 148     109.847 118.688 140.885  1.00 82.27           H  
ATOM   2049 HD11 LEU A 148     107.753 119.006 139.928  1.00 82.27           H  
ATOM   2050 HD12 LEU A 148     107.773 117.660 140.774  1.00 82.27           H  
ATOM   2051 HD13 LEU A 148     107.087 118.963 141.370  1.00 82.27           H  
ATOM   2052 HD21 LEU A 148     109.020 120.905 140.595  1.00 82.27           H  
ATOM   2053 HD22 LEU A 148     108.683 120.914 142.147  1.00 82.27           H  
ATOM   2054 HD23 LEU A 148     110.191 120.788 141.662  1.00 82.27           H  
ATOM   2055  N   CYS A 149     110.978 116.996 145.145  1.00 83.87           N  
ATOM   2056  CA  CYS A 149     111.020 116.366 146.459  1.00 83.87           C  
ATOM   2057  C   CYS A 149     111.970 117.103 147.391  1.00 83.87           C  
ATOM   2058  O   CYS A 149     111.667 117.292 148.573  1.00 83.87           O  
ATOM   2059  CB  CYS A 149     111.434 114.901 146.322  1.00 83.87           C  
ATOM   2060  SG  CYS A 149     111.701 114.056 147.897  1.00 83.87           S  
ATOM   2061  H   CYS A 149     111.257 116.500 144.500  1.00 83.87           H  
ATOM   2062  HA  CYS A 149     110.133 116.393 146.851  1.00 83.87           H  
ATOM   2063  HB2 CYS A 149     110.737 114.424 145.845  1.00 83.87           H  
ATOM   2064  HB3 CYS A 149     112.263 114.858 145.820  1.00 83.87           H  
ATOM   2065  HG  CYS A 149     112.025 112.921 147.680  1.00 83.87           H  
ATOM   2066  N   VAL A 150     113.131 117.520 146.883  1.00 77.43           N  
ATOM   2067  CA  VAL A 150     114.087 118.226 147.729  1.00 77.43           C  
ATOM   2068  C   VAL A 150     113.574 119.619 148.066  1.00 77.43           C  
ATOM   2069  O   VAL A 150     113.790 120.114 149.175  1.00 77.43           O  
ATOM   2070  CB  VAL A 150     115.479 118.270 147.072  1.00 77.43           C  
ATOM   2071  CG1 VAL A 150     115.987 116.862 146.837  1.00 77.43           C  
ATOM   2072  CG2 VAL A 150     115.454 119.042 145.770  1.00 77.43           C  
ATOM   2073  H   VAL A 150     113.382 117.409 146.068  1.00 77.43           H  
ATOM   2074  HA  VAL A 150     114.175 117.739 148.563  1.00 77.43           H  
ATOM   2075  HB  VAL A 150     116.097 118.715 147.672  1.00 77.43           H  
ATOM   2076 HG11 VAL A 150     116.352 116.814 145.941  1.00 77.43           H  
ATOM   2077 HG12 VAL A 150     116.675 116.662 147.491  1.00 77.43           H  
ATOM   2078 HG13 VAL A 150     115.254 116.234 146.924  1.00 77.43           H  
ATOM   2079 HG21 VAL A 150     116.367 119.167 145.466  1.00 77.43           H  
ATOM   2080 HG22 VAL A 150     114.963 118.522 145.120  1.00 77.43           H  
ATOM   2081 HG23 VAL A 150     115.034 119.904 145.902  1.00 77.43           H  
ATOM   2082  N   TRP A 151     112.885 120.276 147.127  1.00 78.87           N  
ATOM   2083  CA  TRP A 151     112.239 121.538 147.481  1.00 78.87           C  
ATOM   2084  C   TRP A 151     111.247 121.344 148.619  1.00 78.87           C  
ATOM   2085  O   TRP A 151     111.231 122.122 149.581  1.00 78.87           O  
ATOM   2086  CB  TRP A 151     111.531 122.147 146.274  1.00 78.87           C  
ATOM   2087  CG  TRP A 151     112.367 123.104 145.499  1.00 78.87           C  
ATOM   2088  CD1 TRP A 151     112.772 122.977 144.208  1.00 78.87           C  
ATOM   2089  CD2 TRP A 151     112.901 124.347 145.968  1.00 78.87           C  
ATOM   2090  CE2 TRP A 151     113.620 124.920 144.903  1.00 78.87           C  
ATOM   2091  CE3 TRP A 151     112.840 125.031 147.186  1.00 78.87           C  
ATOM   2092  NE1 TRP A 151     113.523 124.066 143.838  1.00 78.87           N  
ATOM   2093  CZ2 TRP A 151     114.273 126.144 145.017  1.00 78.87           C  
ATOM   2094  CZ3 TRP A 151     113.490 126.246 147.297  1.00 78.87           C  
ATOM   2095  CH2 TRP A 151     114.197 126.789 146.220  1.00 78.87           C  
ATOM   2096  H   TRP A 151     112.781 120.024 146.312  1.00 78.87           H  
ATOM   2097  HA  TRP A 151     112.917 122.165 147.779  1.00 78.87           H  
ATOM   2098  HB2 TRP A 151     111.269 121.432 145.673  1.00 78.87           H  
ATOM   2099  HB3 TRP A 151     110.744 122.624 146.581  1.00 78.87           H  
ATOM   2100  HD1 TRP A 151     112.564 122.260 143.657  1.00 78.87           H  
ATOM   2101  HE1 TRP A 151     113.878 124.188 143.066  1.00 78.87           H  
ATOM   2102  HE3 TRP A 151     112.372 124.676 147.906  1.00 78.87           H  
ATOM   2103  HZ2 TRP A 151     114.744 126.508 144.303  1.00 78.87           H  
ATOM   2104  HZ3 TRP A 151     113.457 126.709 148.102  1.00 78.87           H  
ATOM   2105  HH2 TRP A 151     114.625 127.608 146.324  1.00 78.87           H  
ATOM   2106  N   ALA A 152     110.409 120.310 148.529  1.00 81.82           N  
ATOM   2107  CA  ALA A 152     109.428 120.065 149.581  1.00 81.82           C  
ATOM   2108  C   ALA A 152     110.109 119.747 150.905  1.00 81.82           C  
ATOM   2109  O   ALA A 152     109.679 120.218 151.965  1.00 81.82           O  
ATOM   2110  CB  ALA A 152     108.496 118.926 149.170  1.00 81.82           C  
ATOM   2111  H   ALA A 152     110.390 119.745 147.880  1.00 81.82           H  
ATOM   2112  HA  ALA A 152     108.891 120.863 149.704  1.00 81.82           H  
ATOM   2113  HB1 ALA A 152     107.849 118.777 149.878  1.00 81.82           H  
ATOM   2114  HB2 ALA A 152     108.039 119.173 148.351  1.00 81.82           H  
ATOM   2115  HB3 ALA A 152     109.022 118.124 149.028  1.00 81.82           H  
ATOM   2116  N   LEU A 153     111.168 118.937 150.864  1.00 84.68           N  
ATOM   2117  CA  LEU A 153     111.882 118.586 152.085  1.00 84.68           C  
ATOM   2118  C   LEU A 153     112.517 119.816 152.717  1.00 84.68           C  
ATOM   2119  O   LEU A 153     112.470 119.992 153.940  1.00 84.68           O  
ATOM   2120  CB  LEU A 153     112.942 117.528 151.782  1.00 84.68           C  
ATOM   2121  CG  LEU A 153     113.634 116.864 152.976  1.00 84.68           C  
ATOM   2122  CD1 LEU A 153     112.643 116.487 154.066  1.00 84.68           C  
ATOM   2123  CD2 LEU A 153     114.412 115.641 152.517  1.00 84.68           C  
ATOM   2124  H   LEU A 153     111.488 118.581 150.149  1.00 84.68           H  
ATOM   2125  HA  LEU A 153     111.248 118.211 152.713  1.00 84.68           H  
ATOM   2126  HB2 LEU A 153     112.522 116.821 151.267  1.00 84.68           H  
ATOM   2127  HB3 LEU A 153     113.636 117.942 151.245  1.00 84.68           H  
ATOM   2128  HG  LEU A 153     114.268 117.492 153.357  1.00 84.68           H  
ATOM   2129 HD11 LEU A 153     113.087 115.914 154.710  1.00 84.68           H  
ATOM   2130 HD12 LEU A 153     112.329 117.294 154.502  1.00 84.68           H  
ATOM   2131 HD13 LEU A 153     111.897 116.015 153.664  1.00 84.68           H  
ATOM   2132 HD21 LEU A 153     114.850 115.239 153.283  1.00 84.68           H  
ATOM   2133 HD22 LEU A 153     113.796 115.007 152.118  1.00 84.68           H  
ATOM   2134 HD23 LEU A 153     115.074 115.915 151.863  1.00 84.68           H  
ATOM   2135  N   SER A 154     113.117 120.681 151.898  1.00 82.74           N  
ATOM   2136  CA  SER A 154     113.680 121.920 152.416  1.00 82.74           C  
ATOM   2137  C   SER A 154     112.600 122.786 153.044  1.00 82.74           C  
ATOM   2138  O   SER A 154     112.790 123.336 154.133  1.00 82.74           O  
ATOM   2139  CB  SER A 154     114.385 122.677 151.293  1.00 82.74           C  
ATOM   2140  OG  SER A 154     113.517 122.862 150.189  1.00 82.74           O  
ATOM   2141  H   SER A 154     113.208 120.573 151.050  1.00 82.74           H  
ATOM   2142  HA  SER A 154     114.337 121.711 153.098  1.00 82.74           H  
ATOM   2143  HB2 SER A 154     114.665 123.545 151.624  1.00 82.74           H  
ATOM   2144  HB3 SER A 154     115.158 122.167 151.005  1.00 82.74           H  
ATOM   2145  HG  SER A 154     113.918 123.268 149.573  1.00 82.74           H  
ATOM   2146  N   LEU A 155     111.451 122.908 152.378  1.00 86.72           N  
ATOM   2147  CA  LEU A 155     110.374 123.725 152.923  1.00 86.72           C  
ATOM   2148  C   LEU A 155     109.896 123.193 154.266  1.00 86.72           C  
ATOM   2149  O   LEU A 155     109.722 123.967 155.216  1.00 86.72           O  
ATOM   2150  CB  LEU A 155     109.211 123.780 151.932  1.00 86.72           C  
ATOM   2151  CG  LEU A 155     109.124 125.020 151.038  1.00 86.72           C  
ATOM   2152  CD1 LEU A 155     108.027 124.845 150.002  1.00 86.72           C  
ATOM   2153  CD2 LEU A 155     108.876 126.274 151.858  1.00 86.72           C  
ATOM   2154  H   LEU A 155     111.275 122.534 151.623  1.00 86.72           H  
ATOM   2155  HA  LEU A 155     110.704 124.626 153.059  1.00 86.72           H  
ATOM   2156  HB2 LEU A 155     109.271 123.009 151.347  1.00 86.72           H  
ATOM   2157  HB3 LEU A 155     108.383 123.735 152.436  1.00 86.72           H  
ATOM   2158  HG  LEU A 155     109.965 125.130 150.569  1.00 86.72           H  
ATOM   2159 HD11 LEU A 155     107.986 125.641 149.449  1.00 86.72           H  
ATOM   2160 HD12 LEU A 155     108.231 124.071 149.455  1.00 86.72           H  
ATOM   2161 HD13 LEU A 155     107.181 124.715 150.458  1.00 86.72           H  
ATOM   2162 HD21 LEU A 155     108.762 127.026 151.255  1.00 86.72           H  
ATOM   2163 HD22 LEU A 155     108.071 126.148 152.383  1.00 86.72           H  
ATOM   2164 HD23 LEU A 155     109.633 126.431 152.442  1.00 86.72           H  
ATOM   2165  N   VAL A 156     109.687 121.876 154.370  1.00 88.72           N  
ATOM   2166  CA  VAL A 156     109.176 121.289 155.607  1.00 88.72           C  
ATOM   2167  C   VAL A 156     110.205 121.277 156.726  1.00 88.72           C  
ATOM   2168  O   VAL A 156     109.822 121.371 157.903  1.00 88.72           O  
ATOM   2169  CB  VAL A 156     108.668 119.850 155.383  1.00 88.72           C  
ATOM   2170  CG1 VAL A 156     109.807 118.932 154.991  1.00 88.72           C  
ATOM   2171  CG2 VAL A 156     107.970 119.334 156.633  1.00 88.72           C  
ATOM   2172  H   VAL A 156     109.832 121.309 153.741  1.00 88.72           H  
ATOM   2173  HA  VAL A 156     108.422 121.820 155.909  1.00 88.72           H  
ATOM   2174  HB  VAL A 156     108.022 119.852 154.659  1.00 88.72           H  
ATOM   2175 HG11 VAL A 156     109.442 118.078 154.714  1.00 88.72           H  
ATOM   2176 HG12 VAL A 156     110.287 119.339 154.258  1.00 88.72           H  
ATOM   2177 HG13 VAL A 156     110.398 118.809 155.750  1.00 88.72           H  
ATOM   2178 HG21 VAL A 156     107.504 118.512 156.415  1.00 88.72           H  
ATOM   2179 HG22 VAL A 156     108.633 119.164 157.321  1.00 88.72           H  
ATOM   2180 HG23 VAL A 156     107.337 120.001 156.939  1.00 88.72           H  
ATOM   2181  N   ILE A 157     111.494 121.161 156.410  1.00 87.99           N  
ATOM   2182  CA  ILE A 157     112.541 121.193 157.425  1.00 87.99           C  
ATOM   2183  C   ILE A 157     112.967 122.611 157.767  1.00 87.99           C  
ATOM   2184  O   ILE A 157     113.687 122.802 158.760  1.00 87.99           O  
ATOM   2185  CB  ILE A 157     113.767 120.361 156.991  1.00 87.99           C  
ATOM   2186  CG1 ILE A 157     114.720 120.115 158.165  1.00 87.99           C  
ATOM   2187  CG2 ILE A 157     114.507 121.063 155.875  1.00 87.99           C  
ATOM   2188  CD1 ILE A 157     114.135 119.253 159.262  1.00 87.99           C  
ATOM   2189  H   ILE A 157     111.788 121.062 155.608  1.00 87.99           H  
ATOM   2190  HA  ILE A 157     112.187 120.795 158.235  1.00 87.99           H  
ATOM   2191  HB  ILE A 157     113.456 119.503 156.662  1.00 87.99           H  
ATOM   2192 HG12 ILE A 157     115.506 119.658 157.828  1.00 87.99           H  
ATOM   2193 HG13 ILE A 157     114.985 120.960 158.556  1.00 87.99           H  
ATOM   2194 HG21 ILE A 157     115.033 120.411 155.385  1.00 87.99           H  
ATOM   2195 HG22 ILE A 157     113.862 121.480 155.284  1.00 87.99           H  
ATOM   2196 HG23 ILE A 157     115.087 121.737 156.260  1.00 87.99           H  
ATOM   2197 HD11 ILE A 157     114.847 118.987 159.865  1.00 87.99           H  
ATOM   2198 HD12 ILE A 157     113.467 119.763 159.746  1.00 87.99           H  
ATOM   2199 HD13 ILE A 157     113.730 118.467 158.863  1.00 87.99           H  
ATOM   2200  N   SER A 158     112.547 123.607 156.990  1.00 90.76           N  
ATOM   2201  CA  SER A 158     112.792 125.006 157.307  1.00 90.76           C  
ATOM   2202  C   SER A 158     111.644 125.631 158.089  1.00 90.76           C  
ATOM   2203  O   SER A 158     111.847 126.115 159.206  1.00 90.76           O  
ATOM   2204  CB  SER A 158     113.026 125.792 156.013  1.00 90.76           C  
ATOM   2205  OG  SER A 158     111.844 125.828 155.232  1.00 90.76           O  
ATOM   2206  H   SER A 158     112.110 123.493 156.259  1.00 90.76           H  
ATOM   2207  HA  SER A 158     113.595 125.074 157.847  1.00 90.76           H  
ATOM   2208  HB2 SER A 158     113.286 126.700 156.236  1.00 90.76           H  
ATOM   2209  HB3 SER A 158     113.729 125.360 155.504  1.00 90.76           H  
ATOM   2210  HG  SER A 158     112.038 125.906 154.419  1.00 90.76           H  
ATOM   2211  N   ILE A 159     110.435 125.626 157.527  1.00 96.28           N  
ATOM   2212  CA  ILE A 159     109.300 126.225 158.221  1.00 96.28           C  
ATOM   2213  C   ILE A 159     108.978 125.441 159.486  1.00 96.28           C  
ATOM   2214  O   ILE A 159     108.603 126.017 160.514  1.00 96.28           O  
ATOM   2215  CB  ILE A 159     108.079 126.314 157.287  1.00 96.28           C  
ATOM   2216  CG1 ILE A 159     108.419 127.124 156.033  1.00 96.28           C  
ATOM   2217  CG2 ILE A 159     106.898 126.937 158.020  1.00 96.28           C  
ATOM   2218  CD1 ILE A 159     107.412 126.969 154.911  1.00 96.28           C  
ATOM   2219  H   ILE A 159     110.249 125.286 156.759  1.00 96.28           H  
ATOM   2220  HA  ILE A 159     109.537 127.128 158.485  1.00 96.28           H  
ATOM   2221  HB  ILE A 159     107.833 125.416 157.016  1.00 96.28           H  
ATOM   2222 HG12 ILE A 159     108.455 128.064 156.270  1.00 96.28           H  
ATOM   2223 HG13 ILE A 159     109.280 126.839 155.692  1.00 96.28           H  
ATOM   2224 HG21 ILE A 159     106.185 127.109 157.387  1.00 96.28           H  
ATOM   2225 HG22 ILE A 159     106.586 126.323 158.703  1.00 96.28           H  
ATOM   2226 HG23 ILE A 159     107.184 127.769 158.428  1.00 96.28           H  
ATOM   2227 HD11 ILE A 159     107.698 127.509 154.157  1.00 96.28           H  
ATOM   2228 HD12 ILE A 159     107.369 126.035 154.653  1.00 96.28           H  
ATOM   2229 HD13 ILE A 159     106.543 127.269 155.218  1.00 96.28           H  
ATOM   2230  N   GLY A 160     109.116 124.120 159.431  1.00100.52           N  
ATOM   2231  CA  GLY A 160     108.738 123.268 160.532  1.00100.52           C  
ATOM   2232  C   GLY A 160     109.397 123.670 161.836  1.00100.52           C  
ATOM   2233  O   GLY A 160     108.726 123.941 162.836  1.00100.52           O  
ATOM   2234  H   GLY A 160     109.432 123.694 158.754  1.00100.52           H  
ATOM   2235  HA2 GLY A 160     107.776 123.304 160.652  1.00100.52           H  
ATOM   2236  HA3 GLY A 160     108.989 122.352 160.332  1.00100.52           H  
ATOM   2237  N   PRO A 161     110.731 123.716 161.852  1.00100.31           N  
ATOM   2238  CA  PRO A 161     111.416 124.143 163.082  1.00100.31           C  
ATOM   2239  C   PRO A 161     110.983 125.516 163.561  1.00100.31           C  
ATOM   2240  O   PRO A 161     110.828 125.726 164.770  1.00100.31           O  
ATOM   2241  CB  PRO A 161     112.894 124.119 162.674  1.00100.31           C  
ATOM   2242  CG  PRO A 161     112.966 123.099 161.600  1.00100.31           C  
ATOM   2243  CD  PRO A 161     111.675 123.217 160.838  1.00100.31           C  
ATOM   2244  HA  PRO A 161     111.270 123.496 163.790  1.00100.31           H  
ATOM   2245  HB2 PRO A 161     113.151 124.989 162.332  1.00100.31           H  
ATOM   2246  HB3 PRO A 161     113.444 123.867 163.431  1.00100.31           H  
ATOM   2247  HG2 PRO A 161     113.724 123.293 161.028  1.00100.31           H  
ATOM   2248  HG3 PRO A 161     113.051 122.216 161.990  1.00100.31           H  
ATOM   2249  HD2 PRO A 161     111.766 123.856 160.116  1.00100.31           H  
ATOM   2250  HD3 PRO A 161     111.394 122.348 160.512  1.00100.31           H  
ATOM   2251  N   LEU A 162     110.781 126.461 162.642  1.00101.72           N  
ATOM   2252  CA  LEU A 162     110.312 127.785 163.031  1.00101.72           C  
ATOM   2253  C   LEU A 162     108.888 127.718 163.568  1.00101.72           C  
ATOM   2254  O   LEU A 162     108.591 128.221 164.658  1.00101.72           O  
ATOM   2255  CB  LEU A 162     110.393 128.738 161.836  1.00101.72           C  
ATOM   2256  CG  LEU A 162     111.691 129.531 161.671  1.00101.72           C  
ATOM   2257  CD1 LEU A 162     111.853 130.545 162.792  1.00101.72           C  
ATOM   2258  CD2 LEU A 162     112.887 128.597 161.613  1.00101.72           C  
ATOM   2259  H   LEU A 162     110.907 126.359 161.797  1.00101.72           H  
ATOM   2260  HA  LEU A 162     110.883 128.129 163.735  1.00101.72           H  
ATOM   2261  HB2 LEU A 162     110.271 128.218 161.026  1.00101.72           H  
ATOM   2262  HB3 LEU A 162     109.672 129.382 161.914  1.00101.72           H  
ATOM   2263  HG  LEU A 162     111.654 130.018 160.833  1.00101.72           H  
ATOM   2264 HD11 LEU A 162     112.604 131.124 162.586  1.00101.72           H  
ATOM   2265 HD12 LEU A 162     111.040 131.070 162.862  1.00101.72           H  
ATOM   2266 HD13 LEU A 162     112.016 130.075 163.624  1.00101.72           H  
ATOM   2267 HD21 LEU A 162     113.686 129.120 161.442  1.00101.72           H  
ATOM   2268 HD22 LEU A 162     112.969 128.136 162.461  1.00101.72           H  
ATOM   2269 HD23 LEU A 162     112.753 127.956 160.898  1.00101.72           H  
ATOM   2270  N   PHE A 163     107.990 127.087 162.809  1.00109.52           N  
ATOM   2271  CA  PHE A 163     106.595 126.997 163.228  1.00109.52           C  
ATOM   2272  C   PHE A 163     106.452 126.162 164.493  1.00109.52           C  
ATOM   2273  O   PHE A 163     105.760 126.562 165.437  1.00109.52           O  
ATOM   2274  CB  PHE A 163     105.756 126.400 162.098  1.00109.52           C  
ATOM   2275  CG  PHE A 163     104.398 125.930 162.531  1.00109.52           C  
ATOM   2276  CD1 PHE A 163     103.368 126.831 162.727  1.00109.52           C  
ATOM   2277  CD2 PHE A 163     104.151 124.584 162.745  1.00109.52           C  
ATOM   2278  CE1 PHE A 163     102.117 126.403 163.127  1.00109.52           C  
ATOM   2279  CE2 PHE A 163     102.902 124.149 163.146  1.00109.52           C  
ATOM   2280  CZ  PHE A 163     101.884 125.060 163.337  1.00109.52           C  
ATOM   2281  H   PHE A 163     108.162 126.709 162.056  1.00109.52           H  
ATOM   2282  HA  PHE A 163     106.260 127.888 163.414  1.00109.52           H  
ATOM   2283  HB2 PHE A 163     105.632 127.075 161.413  1.00109.52           H  
ATOM   2284  HB3 PHE A 163     106.229 125.638 161.727  1.00109.52           H  
ATOM   2285  HD1 PHE A 163     103.520 127.739 162.587  1.00109.52           H  
ATOM   2286  HD2 PHE A 163     104.834 123.966 162.618  1.00109.52           H  
ATOM   2287  HE1 PHE A 163     101.432 127.020 163.255  1.00109.52           H  
ATOM   2288  HE2 PHE A 163     102.748 123.243 163.286  1.00109.52           H  
ATOM   2289  HZ  PHE A 163     101.043 124.768 163.606  1.00109.52           H  
ATOM   2290  N   GLY A 164     107.101 124.999 164.531  1.00112.13           N  
ATOM   2291  CA  GLY A 164     106.922 124.099 165.658  1.00112.13           C  
ATOM   2292  C   GLY A 164     107.519 124.631 166.947  1.00112.13           C  
ATOM   2293  O   GLY A 164     106.935 124.477 168.022  1.00112.13           O  
ATOM   2294  H   GLY A 164     107.641 124.714 163.925  1.00112.13           H  
ATOM   2295  HA2 GLY A 164     105.974 123.949 165.801  1.00112.13           H  
ATOM   2296  HA3 GLY A 164     107.339 123.247 165.458  1.00112.13           H  
ATOM   2297  N   TRP A 165     108.685 125.266 166.859  1.00111.38           N  
ATOM   2298  CA  TRP A 165     109.487 125.610 168.026  1.00111.38           C  
ATOM   2299  C   TRP A 165     109.817 127.098 168.058  1.00111.38           C  
ATOM   2300  O   TRP A 165     110.961 127.492 168.295  1.00111.38           O  
ATOM   2301  CB  TRP A 165     110.769 124.780 168.053  1.00111.38           C  
ATOM   2302  CG  TRP A 165     111.316 124.557 169.427  1.00111.38           C  
ATOM   2303  CD1 TRP A 165     112.328 125.247 170.029  1.00111.38           C  
ATOM   2304  CD2 TRP A 165     110.887 123.569 170.372  1.00111.38           C  
ATOM   2305  CE2 TRP A 165     111.681 123.722 171.526  1.00111.38           C  
ATOM   2306  CE3 TRP A 165     109.907 122.572 170.356  1.00111.38           C  
ATOM   2307  NE1 TRP A 165     112.553 124.753 171.290  1.00111.38           N  
ATOM   2308  CZ2 TRP A 165     111.526 122.916 172.651  1.00111.38           C  
ATOM   2309  CZ3 TRP A 165     109.755 121.773 171.474  1.00111.38           C  
ATOM   2310  CH2 TRP A 165     110.560 121.950 172.606  1.00111.38           C  
ATOM   2311  H   TRP A 165     109.040 125.511 166.115  1.00111.38           H  
ATOM   2312  HA  TRP A 165     108.984 125.402 168.828  1.00111.38           H  
ATOM   2313  HB2 TRP A 165     110.584 123.910 167.664  1.00111.38           H  
ATOM   2314  HB3 TRP A 165     111.449 125.234 167.531  1.00111.38           H  
ATOM   2315  HD1 TRP A 165     112.796 125.950 169.641  1.00111.38           H  
ATOM   2316  HE1 TRP A 165     113.145 125.044 171.843  1.00111.38           H  
ATOM   2317  HE3 TRP A 165     109.369 122.449 169.608  1.00111.38           H  
ATOM   2318  HZ2 TRP A 165     112.059 123.031 173.405  1.00111.38           H  
ATOM   2319  HZ3 TRP A 165     109.106 121.106 171.475  1.00111.38           H  
ATOM   2320  HH2 TRP A 165     110.435 121.397 173.344  1.00111.38           H  
ATOM   2321  N   ARG A 166     108.821 127.949 167.824  1.00111.25           N  
ATOM   2322  CA  ARG A 166     109.051 129.386 167.899  1.00111.25           C  
ATOM   2323  C   ARG A 166     109.238 129.811 169.349  1.00111.25           C  
ATOM   2324  O   ARG A 166     108.530 129.338 170.243  1.00111.25           O  
ATOM   2325  CB  ARG A 166     107.886 130.162 167.286  1.00111.25           C  
ATOM   2326  CG  ARG A 166     106.570 130.016 168.040  1.00111.25           C  
ATOM   2327  CD  ARG A 166     105.482 130.888 167.435  1.00111.25           C  
ATOM   2328  NE  ARG A 166     105.134 130.501 166.074  1.00111.25           N  
ATOM   2329  CZ  ARG A 166     104.212 129.600 165.761  1.00111.25           C  
ATOM   2330  NH1 ARG A 166     103.537 128.946 166.693  1.00111.25           N1+
ATOM   2331  NH2 ARG A 166     103.957 129.354 164.480  1.00111.25           N  
ATOM   2332  H   ARG A 166     108.016 127.724 167.623  1.00111.25           H  
ATOM   2333  HA  ARG A 166     109.858 129.608 167.408  1.00111.25           H  
ATOM   2334  HB2 ARG A 166     108.114 131.105 167.273  1.00111.25           H  
ATOM   2335  HB3 ARG A 166     107.744 129.847 166.380  1.00111.25           H  
ATOM   2336  HG2 ARG A 166     106.278 129.092 167.998  1.00111.25           H  
ATOM   2337  HG3 ARG A 166     106.688 130.290 168.962  1.00111.25           H  
ATOM   2338  HD2 ARG A 166     104.686 130.830 167.984  1.00111.25           H  
ATOM   2339  HD3 ARG A 166     105.797 131.805 167.410  1.00111.25           H  
ATOM   2340  HE  ARG A 166     105.550 130.888 165.428  1.00111.25           H  
ATOM   2341 HH11 ARG A 166     103.691 129.096 167.525  1.00111.25           H  
ATOM   2342 HH12 ARG A 166     102.944 128.367 166.465  1.00111.25           H  
ATOM   2343 HH21 ARG A 166     104.388 129.773 163.866  1.00111.25           H  
ATOM   2344 HH22 ARG A 166     103.361 128.774 164.269  1.00111.25           H  
ATOM   2345  N   GLN A 167     110.197 130.702 169.583  1.00114.27           N  
ATOM   2346  CA  GLN A 167     110.326 131.350 170.873  1.00114.27           C  
ATOM   2347  C   GLN A 167     109.307 132.485 170.959  1.00114.27           C  
ATOM   2348  O   GLN A 167     108.868 133.017 169.936  1.00114.27           O  
ATOM   2349  CB  GLN A 167     111.758 131.847 171.071  1.00114.27           C  
ATOM   2350  CG  GLN A 167     112.215 132.909 170.081  1.00114.27           C  
ATOM   2351  CD  GLN A 167     111.800 134.308 170.482  1.00114.27           C  
ATOM   2352  NE2 GLN A 167     111.599 135.170 169.494  1.00114.27           N  
ATOM   2353  OE1 GLN A 167     111.669 134.614 171.667  1.00114.27           O  
ATOM   2354  H   GLN A 167     110.784 130.947 169.005  1.00114.27           H  
ATOM   2355  HA  GLN A 167     110.129 130.707 171.571  1.00114.27           H  
ATOM   2356  HB2 GLN A 167     111.843 132.221 171.960  1.00114.27           H  
ATOM   2357  HB3 GLN A 167     112.358 131.091 170.980  1.00114.27           H  
ATOM   2358  HG2 GLN A 167     113.183 132.890 170.024  1.00114.27           H  
ATOM   2359  HG3 GLN A 167     111.829 132.722 169.211  1.00114.27           H  
ATOM   2360 HE21 GLN A 167     111.702 134.921 168.678  1.00114.27           H  
ATOM   2361 HE22 GLN A 167     111.364 135.977 169.670  1.00114.27           H  
ATOM   2362  N   PRO A 168     108.904 132.877 172.168  1.00115.66           N  
ATOM   2363  CA  PRO A 168     107.827 133.866 172.296  1.00115.66           C  
ATOM   2364  C   PRO A 168     108.167 135.176 171.601  1.00115.66           C  
ATOM   2365  O   PRO A 168     109.317 135.619 171.565  1.00115.66           O  
ATOM   2366  CB  PRO A 168     107.692 134.057 173.814  1.00115.66           C  
ATOM   2367  CG  PRO A 168     108.964 133.528 174.391  1.00115.66           C  
ATOM   2368  CD  PRO A 168     109.384 132.421 173.482  1.00115.66           C  
ATOM   2369  HA  PRO A 168     106.997 133.514 171.939  1.00115.66           H  
ATOM   2370  HB2 PRO A 168     107.589 135.000 174.017  1.00115.66           H  
ATOM   2371  HB3 PRO A 168     106.931 133.550 174.140  1.00115.66           H  
ATOM   2372  HG2 PRO A 168     109.633 134.231 174.406  1.00115.66           H  
ATOM   2373  HG3 PRO A 168     108.801 133.192 175.286  1.00115.66           H  
ATOM   2374  HD2 PRO A 168     110.348 132.331 173.487  1.00115.66           H  
ATOM   2375  HD3 PRO A 168     108.947 131.592 173.734  1.00115.66           H  
ATOM   2376  N   ALA A 169     107.134 135.799 171.044  1.00115.54           N  
ATOM   2377  CA  ALA A 169     107.310 137.012 170.256  1.00115.54           C  
ATOM   2378  C   ALA A 169     107.800 138.150 171.145  1.00115.54           C  
ATOM   2379  O   ALA A 169     107.159 138.447 172.159  1.00115.54           O  
ATOM   2380  CB  ALA A 169     106.000 137.403 169.586  1.00115.54           C  
ATOM   2381  H   ALA A 169     106.317 135.538 171.109  1.00115.54           H  
ATOM   2382  HA  ALA A 169     107.958 136.840 169.557  1.00115.54           H  
ATOM   2383  HB1 ALA A 169     106.136 138.216 169.076  1.00115.54           H  
ATOM   2384  HB2 ALA A 169     105.722 136.685 168.995  1.00115.54           H  
ATOM   2385  HB3 ALA A 169     105.328 137.549 170.269  1.00115.54           H  
ATOM   2386  N   PRO A 170     108.912 138.807 170.813  1.00118.05           N  
ATOM   2387  CA  PRO A 170     109.360 139.948 171.621  1.00118.05           C  
ATOM   2388  C   PRO A 170     108.368 141.098 171.557  1.00118.05           C  
ATOM   2389  O   PRO A 170     107.606 141.262 170.602  1.00118.05           O  
ATOM   2390  CB  PRO A 170     110.703 140.332 170.991  1.00118.05           C  
ATOM   2391  CG  PRO A 170     111.162 139.109 170.286  1.00118.05           C  
ATOM   2392  CD  PRO A 170     109.921 138.417 169.813  1.00118.05           C  
ATOM   2393  HA  PRO A 170     109.495 139.682 172.544  1.00118.05           H  
ATOM   2394  HB2 PRO A 170     110.575 141.061 170.365  1.00118.05           H  
ATOM   2395  HB3 PRO A 170     111.331 140.582 171.688  1.00118.05           H  
ATOM   2396  HG2 PRO A 170     111.721 139.358 169.534  1.00118.05           H  
ATOM   2397  HG3 PRO A 170     111.652 138.543 170.903  1.00118.05           H  
ATOM   2398  HD2 PRO A 170     109.671 138.735 168.932  1.00118.05           H  
ATOM   2399  HD3 PRO A 170     110.048 137.457 169.822  1.00118.05           H  
ATOM   2400  N   GLU A 171     108.387 141.914 172.611  1.00124.18           N  
ATOM   2401  CA  GLU A 171     107.487 143.060 172.689  1.00124.18           C  
ATOM   2402  C   GLU A 171     107.896 144.152 171.706  1.00124.18           C  
ATOM   2403  O   GLU A 171     107.043 144.815 171.107  1.00124.18           O  
ATOM   2404  CB  GLU A 171     107.454 143.600 174.124  1.00124.18           C  
ATOM   2405  CG  GLU A 171     108.621 144.510 174.503  1.00124.18           C  
ATOM   2406  CD  GLU A 171     109.959 143.796 174.466  1.00124.18           C  
ATOM   2407  OE1 GLU A 171     111.001 144.478 174.560  1.00124.18           O  
ATOM   2408  OE2 GLU A 171     109.969 142.554 174.340  1.00124.18           O1-
ATOM   2409  H   GLU A 171     108.904 141.820 173.290  1.00124.18           H  
ATOM   2410  HA  GLU A 171     106.590 142.771 172.458  1.00124.18           H  
ATOM   2411  HB2 GLU A 171     106.637 144.110 174.242  1.00124.18           H  
ATOM   2412  HB3 GLU A 171     107.458 142.848 174.737  1.00124.18           H  
ATOM   2413  HG2 GLU A 171     108.661 145.268 173.900  1.00124.18           H  
ATOM   2414  HG3 GLU A 171     108.484 144.825 175.410  1.00124.18           H  
ATOM   2415  N   ASP A 172     109.200 144.352 171.529  1.00119.19           N  
ATOM   2416  CA  ASP A 172     109.682 145.438 170.688  1.00119.19           C  
ATOM   2417  C   ASP A 172     109.762 144.995 169.232  1.00119.19           C  
ATOM   2418  O   ASP A 172     110.207 143.884 168.931  1.00119.19           O  
ATOM   2419  CB  ASP A 172     111.052 145.910 171.167  1.00119.19           C  
ATOM   2420  CG  ASP A 172     111.545 147.121 170.405  1.00119.19           C  
ATOM   2421  OD1 ASP A 172     111.048 148.235 170.672  1.00119.19           O  
ATOM   2422  OD2 ASP A 172     112.421 146.958 169.532  1.00119.19           O1-
ATOM   2423  H   ASP A 172     109.821 143.873 171.882  1.00119.19           H  
ATOM   2424  HA  ASP A 172     109.067 146.185 170.745  1.00119.19           H  
ATOM   2425  HB2 ASP A 172     110.995 146.147 172.105  1.00119.19           H  
ATOM   2426  HB3 ASP A 172     111.695 145.194 171.042  1.00119.19           H  
ATOM   2427  N   GLU A 173     109.328 145.875 168.327  1.00115.54           N  
ATOM   2428  CA  GLU A 173     109.391 145.575 166.902  1.00115.54           C  
ATOM   2429  C   GLU A 173     110.803 145.696 166.345  1.00115.54           C  
ATOM   2430  O   GLU A 173     111.094 145.106 165.299  1.00115.54           O  
ATOM   2431  CB  GLU A 173     108.454 146.504 166.131  1.00115.54           C  
ATOM   2432  CG  GLU A 173     106.995 146.087 166.174  1.00115.54           C  
ATOM   2433  CD  GLU A 173     106.711 144.869 165.321  1.00115.54           C  
ATOM   2434  OE1 GLU A 173     107.674 144.273 164.793  1.00115.54           O  
ATOM   2435  OE2 GLU A 173     105.525 144.505 165.176  1.00115.54           O1-
ATOM   2436  H   GLU A 173     108.996 146.646 168.513  1.00115.54           H  
ATOM   2437  HA  GLU A 173     109.093 144.663 166.761  1.00115.54           H  
ATOM   2438  HB2 GLU A 173     108.518 147.395 166.508  1.00115.54           H  
ATOM   2439  HB3 GLU A 173     108.729 146.522 165.201  1.00115.54           H  
ATOM   2440  HG2 GLU A 173     106.753 145.876 167.090  1.00115.54           H  
ATOM   2441  HG3 GLU A 173     106.447 146.818 165.846  1.00115.54           H  
ATOM   2442  N   THR A 174     111.680 146.444 167.009  1.00116.66           N  
ATOM   2443  CA  THR A 174     113.044 146.641 166.540  1.00116.66           C  
ATOM   2444  C   THR A 174     114.009 145.580 167.052  1.00116.66           C  
ATOM   2445  O   THR A 174     115.186 145.605 166.679  1.00116.66           O  
ATOM   2446  CB  THR A 174     113.550 148.028 166.949  1.00116.66           C  
ATOM   2447  CG2 THR A 174     112.937 149.104 166.064  1.00116.66           C  
ATOM   2448  OG1 THR A 174     113.212 148.283 168.318  1.00116.66           O  
ATOM   2449  H   THR A 174     111.505 146.853 167.745  1.00116.66           H  
ATOM   2450  HA  THR A 174     113.050 146.598 165.573  1.00116.66           H  
ATOM   2451  HB  THR A 174     114.513 148.061 166.849  1.00116.66           H  
ATOM   2452  HG1 THR A 174     113.486 149.044 168.545  1.00116.66           H  
ATOM   2453 HG21 THR A 174     113.273 149.977 166.321  1.00116.66           H  
ATOM   2454 HG22 THR A 174     113.166 148.940 165.136  1.00116.66           H  
ATOM   2455 HG23 THR A 174     111.971 149.099 166.156  1.00116.66           H  
ATOM   2456  N   ILE A 175     113.547 144.657 167.890  1.00114.70           N  
ATOM   2457  CA  ILE A 175     114.364 143.559 168.396  1.00114.70           C  
ATOM   2458  C   ILE A 175     113.756 142.276 167.848  1.00114.70           C  
ATOM   2459  O   ILE A 175     112.675 141.855 168.277  1.00114.70           O  
ATOM   2460  CB  ILE A 175     114.431 143.536 169.927  1.00114.70           C  
ATOM   2461  CG1 ILE A 175     114.874 144.902 170.458  1.00114.70           C  
ATOM   2462  CG2 ILE A 175     115.384 142.444 170.400  1.00114.70           C  
ATOM   2463  CD1 ILE A 175     114.922 144.990 171.969  1.00114.70           C  
ATOM   2464  H   ILE A 175     112.741 144.644 168.189  1.00114.70           H  
ATOM   2465  HA  ILE A 175     115.268 143.640 168.053  1.00114.70           H  
ATOM   2466  HB  ILE A 175     113.545 143.344 170.271  1.00114.70           H  
ATOM   2467 HG12 ILE A 175     115.764 145.093 170.123  1.00114.70           H  
ATOM   2468 HG13 ILE A 175     114.254 145.578 170.146  1.00114.70           H  
ATOM   2469 HG21 ILE A 175     115.364 142.402 171.369  1.00114.70           H  
ATOM   2470 HG22 ILE A 175     115.103 141.593 170.032  1.00114.70           H  
ATOM   2471 HG23 ILE A 175     116.281 142.656 170.097  1.00114.70           H  
ATOM   2472 HD11 ILE A 175     115.040 145.917 172.227  1.00114.70           H  
ATOM   2473 HD12 ILE A 175     114.089 144.649 172.331  1.00114.70           H  
ATOM   2474 HD13 ILE A 175     115.665 144.458 172.294  1.00114.70           H  
ATOM   2475  N   CYS A 176     114.445 141.649 166.894  1.00111.92           N  
ATOM   2476  CA  CYS A 176     114.000 140.389 166.295  1.00111.92           C  
ATOM   2477  C   CYS A 176     115.259 139.620 165.899  1.00111.92           C  
ATOM   2478  O   CYS A 176     115.826 139.846 164.826  1.00111.92           O  
ATOM   2479  CB  CYS A 176     113.082 140.634 165.105  1.00111.92           C  
ATOM   2480  SG  CYS A 176     112.333 139.141 164.419  1.00111.92           S  
ATOM   2481  H   CYS A 176     115.187 141.940 166.571  1.00111.92           H  
ATOM   2482  HA  CYS A 176     113.516 139.869 166.955  1.00111.92           H  
ATOM   2483  HB2 CYS A 176     112.363 141.223 165.384  1.00111.92           H  
ATOM   2484  HB3 CYS A 176     113.595 141.057 164.399  1.00111.92           H  
ATOM   2485  N   GLN A 177     115.688 138.714 166.771  1.00106.67           N  
ATOM   2486  CA  GLN A 177     116.908 137.945 166.584  1.00106.67           C  
ATOM   2487  C   GLN A 177     116.588 136.456 166.534  1.00106.67           C  
ATOM   2488  O   GLN A 177     115.455 136.026 166.769  1.00106.67           O  
ATOM   2489  CB  GLN A 177     117.919 138.238 167.702  1.00106.67           C  
ATOM   2490  CG  GLN A 177     117.356 138.156 169.116  1.00106.67           C  
ATOM   2491  CD  GLN A 177     117.479 136.769 169.712  1.00106.67           C  
ATOM   2492  NE2 GLN A 177     116.471 136.362 170.474  1.00106.67           N  
ATOM   2493  OE1 GLN A 177     118.467 136.070 169.490  1.00106.67           O  
ATOM   2494  H   GLN A 177     115.268 138.520 167.495  1.00106.67           H  
ATOM   2495  HA  GLN A 177     117.316 138.192 165.740  1.00106.67           H  
ATOM   2496  HB2 GLN A 177     118.648 137.602 167.636  1.00106.67           H  
ATOM   2497  HB3 GLN A 177     118.261 139.137 167.577  1.00106.67           H  
ATOM   2498  HG2 GLN A 177     117.852 138.766 169.684  1.00106.67           H  
ATOM   2499  HG3 GLN A 177     116.419 138.399 169.115  1.00106.67           H  
ATOM   2500 HE21 GLN A 177     115.796 136.879 170.606  1.00106.67           H  
ATOM   2501 HE22 GLN A 177     116.493 135.582 170.835  1.00106.67           H  
ATOM   2502  N   ILE A 178     117.617 135.665 166.223  1.00102.79           N  
ATOM   2503  CA  ILE A 178     117.423 134.233 166.026  1.00102.79           C  
ATOM   2504  C   ILE A 178     117.017 133.564 167.335  1.00102.79           C  
ATOM   2505  O   ILE A 178     117.174 134.112 168.433  1.00102.79           O  
ATOM   2506  CB  ILE A 178     118.692 133.590 165.444  1.00102.79           C  
ATOM   2507  CG1 ILE A 178     119.869 133.748 166.414  1.00102.79           C  
ATOM   2508  CG2 ILE A 178     119.012 134.202 164.092  1.00102.79           C  
ATOM   2509  CD1 ILE A 178     121.093 132.947 166.028  1.00102.79           C  
ATOM   2510  H   ILE A 178     118.428 135.933 166.122  1.00102.79           H  
ATOM   2511  HA  ILE A 178     116.704 134.100 165.389  1.00102.79           H  
ATOM   2512  HB  ILE A 178     118.525 132.643 165.319  1.00102.79           H  
ATOM   2513 HG12 ILE A 178     120.125 134.683 166.444  1.00102.79           H  
ATOM   2514 HG13 ILE A 178     119.600 133.455 167.298  1.00102.79           H  
ATOM   2515 HG21 ILE A 178     119.847 133.835 163.763  1.00102.79           H  
ATOM   2516 HG22 ILE A 178     118.294 133.993 163.475  1.00102.79           H  
ATOM   2517 HG23 ILE A 178     119.089 135.162 164.195  1.00102.79           H  
ATOM   2518 HD11 ILE A 178     121.745 133.006 166.743  1.00102.79           H  
ATOM   2519 HD12 ILE A 178     120.833 132.023 165.891  1.00102.79           H  
ATOM   2520 HD13 ILE A 178     121.465 133.311 165.210  1.00102.79           H  
ATOM   2521  N   ASN A 179     116.488 132.350 167.208  1.00107.84           N  
ATOM   2522  CA  ASN A 179     116.033 131.582 168.362  1.00107.84           C  
ATOM   2523  C   ASN A 179     117.232 131.179 169.209  1.00107.84           C  
ATOM   2524  O   ASN A 179     118.071 130.384 168.774  1.00107.84           O  
ATOM   2525  CB  ASN A 179     115.258 130.354 167.898  1.00107.84           C  
ATOM   2526  CG  ASN A 179     113.906 130.704 167.318  1.00107.84           C  
ATOM   2527  ND2 ASN A 179     112.848 130.180 167.924  1.00107.84           N  
ATOM   2528  OD1 ASN A 179     113.812 131.436 166.333  1.00107.84           O  
ATOM   2529  H   ASN A 179     116.381 131.945 166.457  1.00107.84           H  
ATOM   2530  HA  ASN A 179     115.444 132.131 168.903  1.00107.84           H  
ATOM   2531  HB2 ASN A 179     115.770 129.902 167.211  1.00107.84           H  
ATOM   2532  HB3 ASN A 179     115.118 129.762 168.654  1.00107.84           H  
ATOM   2533 HD21 ASN A 179     112.953 129.672 168.610  1.00107.84           H  
ATOM   2534 HD22 ASN A 179     112.057 130.349 167.631  1.00107.84           H  
ATOM   2535  N   GLU A 180     117.316 131.725 170.422  1.00112.55           N  
ATOM   2536  CA  GLU A 180     118.394 131.356 171.329  1.00112.55           C  
ATOM   2537  C   GLU A 180     118.174 129.986 171.954  1.00112.55           C  
ATOM   2538  O   GLU A 180     119.106 129.433 172.547  1.00112.55           O  
ATOM   2539  CB  GLU A 180     118.535 132.409 172.429  1.00112.55           C  
ATOM   2540  CG  GLU A 180     118.990 133.770 171.929  1.00112.55           C  
ATOM   2541  CD  GLU A 180     120.405 133.753 171.388  1.00112.55           C  
ATOM   2542  OE1 GLU A 180     121.228 132.961 171.893  1.00112.55           O  
ATOM   2543  OE2 GLU A 180     120.695 134.533 170.456  1.00112.55           O1-
ATOM   2544  H   GLU A 180     116.766 132.306 170.739  1.00112.55           H  
ATOM   2545  HA  GLU A 180     119.227 131.327 170.832  1.00112.55           H  
ATOM   2546  HB2 GLU A 180     117.674 132.525 172.861  1.00112.55           H  
ATOM   2547  HB3 GLU A 180     119.187 132.098 173.076  1.00112.55           H  
ATOM   2548  HG2 GLU A 180     118.399 134.058 171.215  1.00112.55           H  
ATOM   2549  HG3 GLU A 180     118.957 134.404 172.663  1.00112.55           H  
ATOM   2550  N   GLU A 181     116.975 129.429 171.835  1.00107.71           N  
ATOM   2551  CA  GLU A 181     116.683 128.152 172.467  1.00107.71           C  
ATOM   2552  C   GLU A 181     117.515 127.050 171.818  1.00107.71           C  
ATOM   2553  O   GLU A 181     117.510 126.922 170.586  1.00107.71           O  
ATOM   2554  CB  GLU A 181     115.195 127.822 172.349  1.00107.71           C  
ATOM   2555  CG  GLU A 181     114.256 128.972 172.696  1.00107.71           C  
ATOM   2556  CD  GLU A 181     114.556 129.601 174.044  1.00107.71           C  
ATOM   2557  OE1 GLU A 181     115.262 128.971 174.859  1.00107.71           O  
ATOM   2558  OE2 GLU A 181     114.084 130.731 174.288  1.00107.71           O1-
ATOM   2559  H   GLU A 181     116.319 129.767 171.394  1.00107.71           H  
ATOM   2560  HA  GLU A 181     116.912 128.211 173.406  1.00107.71           H  
ATOM   2561  HB2 GLU A 181     115.010 127.558 171.433  1.00107.71           H  
ATOM   2562  HB3 GLU A 181     114.993 127.086 172.947  1.00107.71           H  
ATOM   2563  HG2 GLU A 181     114.335 129.661 172.019  1.00107.71           H  
ATOM   2564  HG3 GLU A 181     113.346 128.636 172.720  1.00107.71           H  
ATOM   2565  N   PRO A 182     118.238 126.238 172.595  1.00105.71           N  
ATOM   2566  CA  PRO A 182     118.983 125.133 171.977  1.00105.71           C  
ATOM   2567  C   PRO A 182     118.081 124.120 171.299  1.00105.71           C  
ATOM   2568  O   PRO A 182     118.474 123.533 170.281  1.00105.71           O  
ATOM   2569  CB  PRO A 182     119.746 124.517 173.156  1.00105.71           C  
ATOM   2570  CG  PRO A 182     118.927 124.842 174.348  1.00105.71           C  
ATOM   2571  CD  PRO A 182     118.247 126.155 174.067  1.00105.71           C  
ATOM   2572  HA  PRO A 182     119.622 125.480 171.338  1.00105.71           H  
ATOM   2573  HB2 PRO A 182     119.815 123.557 173.036  1.00105.71           H  
ATOM   2574  HB3 PRO A 182     120.626 124.920 173.223  1.00105.71           H  
ATOM   2575  HG2 PRO A 182     118.268 124.143 174.486  1.00105.71           H  
ATOM   2576  HG3 PRO A 182     119.504 124.920 175.124  1.00105.71           H  
ATOM   2577  HD2 PRO A 182     117.339 126.145 174.410  1.00105.71           H  
ATOM   2578  HD3 PRO A 182     118.760 126.887 174.443  1.00105.71           H  
ATOM   2579  N   GLY A 183     116.870 123.916 171.822  1.00106.29           N  
ATOM   2580  CA  GLY A 183     116.008 122.881 171.284  1.00106.29           C  
ATOM   2581  C   GLY A 183     115.776 123.024 169.796  1.00106.29           C  
ATOM   2582  O   GLY A 183     115.855 122.041 169.057  1.00106.29           O  
ATOM   2583  H   GLY A 183     116.533 124.361 172.476  1.00106.29           H  
ATOM   2584  HA2 GLY A 183     116.408 122.013 171.449  1.00106.29           H  
ATOM   2585  HA3 GLY A 183     115.149 122.912 171.733  1.00106.29           H  
ATOM   2586  N   TYR A 184     115.510 124.243 169.331  1.00103.96           N  
ATOM   2587  CA  TYR A 184     115.371 124.496 167.901  1.00103.96           C  
ATOM   2588  C   TYR A 184     116.715 124.380 167.190  1.00103.96           C  
ATOM   2589  O   TYR A 184     116.904 123.499 166.343  1.00103.96           O  
ATOM   2590  CB  TYR A 184     114.761 125.881 167.664  1.00103.96           C  
ATOM   2591  CG  TYR A 184     115.122 126.476 166.322  1.00103.96           C  
ATOM   2592  CD1 TYR A 184     114.432 126.121 165.174  1.00103.96           C  
ATOM   2593  CD2 TYR A 184     116.153 127.397 166.205  1.00103.96           C  
ATOM   2594  CE1 TYR A 184     114.760 126.662 163.949  1.00103.96           C  
ATOM   2595  CE2 TYR A 184     116.488 127.943 164.985  1.00103.96           C  
ATOM   2596  CZ  TYR A 184     115.788 127.573 163.861  1.00103.96           C  
ATOM   2597  OH  TYR A 184     116.117 128.116 162.641  1.00103.96           O  
ATOM   2598  H   TYR A 184     115.406 124.940 169.824  1.00103.96           H  
ATOM   2599  HA  TYR A 184     114.769 123.843 167.518  1.00103.96           H  
ATOM   2600  HB2 TYR A 184     113.795 125.810 167.705  1.00103.96           H  
ATOM   2601  HB3 TYR A 184     115.078 126.486 168.353  1.00103.96           H  
ATOM   2602  HD1 TYR A 184     113.737 125.505 165.231  1.00103.96           H  
ATOM   2603  HD2 TYR A 184     116.629 127.649 166.963  1.00103.96           H  
ATOM   2604  HE1 TYR A 184     114.290 126.416 163.187  1.00103.96           H  
ATOM   2605  HE2 TYR A 184     117.181 128.558 164.922  1.00103.96           H  
ATOM   2606  HH  TYR A 184     116.750 128.661 162.731  1.00103.96           H  
ATOM   2607  N   VAL A 185     117.675 125.223 167.586  1.00102.58           N  
ATOM   2608  CA  VAL A 185     118.907 125.381 166.818  1.00102.58           C  
ATOM   2609  C   VAL A 185     119.551 124.029 166.559  1.00102.58           C  
ATOM   2610  O   VAL A 185     120.059 123.769 165.461  1.00102.58           O  
ATOM   2611  CB  VAL A 185     119.872 126.339 167.543  1.00102.58           C  
ATOM   2612  CG1 VAL A 185     120.378 125.717 168.820  1.00102.58           C  
ATOM   2613  CG2 VAL A 185     121.032 126.710 166.634  1.00102.58           C  
ATOM   2614  H   VAL A 185     117.634 125.711 168.293  1.00102.58           H  
ATOM   2615  HA  VAL A 185     118.694 125.787 165.967  1.00102.58           H  
ATOM   2616  HB  VAL A 185     119.397 127.153 167.772  1.00102.58           H  
ATOM   2617 HG11 VAL A 185     120.608 126.422 169.445  1.00102.58           H  
ATOM   2618 HG12 VAL A 185     119.680 125.161 169.191  1.00102.58           H  
ATOM   2619 HG13 VAL A 185     121.159 125.178 168.621  1.00102.58           H  
ATOM   2620 HG21 VAL A 185     121.581 127.374 167.080  1.00102.58           H  
ATOM   2621 HG22 VAL A 185     121.558 125.916 166.449  1.00102.58           H  
ATOM   2622 HG23 VAL A 185     120.680 127.074 165.808  1.00102.58           H  
ATOM   2623  N   LEU A 186     119.515 123.134 167.548  1.00102.80           N  
ATOM   2624  CA  LEU A 186     120.161 121.838 167.376  1.00102.80           C  
ATOM   2625  C   LEU A 186     119.649 121.122 166.132  1.00102.80           C  
ATOM   2626  O   LEU A 186     120.397 120.924 165.167  1.00102.80           O  
ATOM   2627  CB  LEU A 186     119.959 120.972 168.622  1.00102.80           C  
ATOM   2628  CG  LEU A 186     121.032 121.066 169.713  1.00102.80           C  
ATOM   2629  CD1 LEU A 186     122.353 120.516 169.177  1.00102.80           C  
ATOM   2630  CD2 LEU A 186     121.210 122.484 170.249  1.00102.80           C  
ATOM   2631  H   LEU A 186     119.131 123.250 168.309  1.00102.80           H  
ATOM   2632  HA  LEU A 186     121.112 121.985 167.260  1.00102.80           H  
ATOM   2633  HB2 LEU A 186     119.115 121.220 169.030  1.00102.80           H  
ATOM   2634  HB3 LEU A 186     119.918 120.044 168.342  1.00102.80           H  
ATOM   2635  HG  LEU A 186     120.764 120.506 170.457  1.00102.80           H  
ATOM   2636 HD11 LEU A 186     123.077 121.112 169.426  1.00102.80           H  
ATOM   2637 HD12 LEU A 186     122.501 119.638 169.558  1.00102.80           H  
ATOM   2638 HD13 LEU A 186     122.305 120.446 168.212  1.00102.80           H  
ATOM   2639 HD21 LEU A 186     122.077 122.557 170.676  1.00102.80           H  
ATOM   2640 HD22 LEU A 186     121.150 123.115 169.517  1.00102.80           H  
ATOM   2641 HD23 LEU A 186     120.514 122.661 170.900  1.00102.80           H  
ATOM   2642  N   PHE A 187     118.369 120.739 166.119  1.00101.34           N  
ATOM   2643  CA  PHE A 187     117.915 119.926 164.998  1.00101.34           C  
ATOM   2644  C   PHE A 187     117.784 120.756 163.732  1.00101.34           C  
ATOM   2645  O   PHE A 187     117.922 120.214 162.633  1.00101.34           O  
ATOM   2646  CB  PHE A 187     116.592 119.214 165.297  1.00101.34           C  
ATOM   2647  CG  PHE A 187     115.424 120.128 165.516  1.00101.34           C  
ATOM   2648  CD1 PHE A 187     115.114 120.597 166.776  1.00101.34           C  
ATOM   2649  CD2 PHE A 187     114.619 120.501 164.453  1.00101.34           C  
ATOM   2650  CE1 PHE A 187     114.025 121.424 166.974  1.00101.34           C  
ATOM   2651  CE2 PHE A 187     113.534 121.332 164.644  1.00101.34           C  
ATOM   2652  CZ  PHE A 187     113.238 121.796 165.906  1.00101.34           C  
ATOM   2653  H   PHE A 187     117.776 120.926 166.714  1.00101.34           H  
ATOM   2654  HA  PHE A 187     118.580 119.241 164.830  1.00101.34           H  
ATOM   2655  HB2 PHE A 187     116.376 118.635 164.550  1.00101.34           H  
ATOM   2656  HB3 PHE A 187     116.702 118.683 166.101  1.00101.34           H  
ATOM   2657  HD1 PHE A 187     115.642 120.349 167.501  1.00101.34           H  
ATOM   2658  HD2 PHE A 187     114.815 120.191 163.598  1.00101.34           H  
ATOM   2659  HE1 PHE A 187     113.829 121.738 167.827  1.00101.34           H  
ATOM   2660  HE2 PHE A 187     113.003 121.579 163.923  1.00101.34           H  
ATOM   2661  HZ  PHE A 187     112.508 122.356 166.038  1.00101.34           H  
ATOM   2662  N   SER A 188     117.546 122.066 163.848  1.00 97.10           N  
ATOM   2663  CA  SER A 188     117.532 122.888 162.644  1.00 97.10           C  
ATOM   2664  C   SER A 188     118.871 122.809 161.924  1.00 97.10           C  
ATOM   2665  O   SER A 188     118.922 122.526 160.721  1.00 97.10           O  
ATOM   2666  CB  SER A 188     117.197 124.336 162.990  1.00 97.10           C  
ATOM   2667  OG  SER A 188     118.013 124.805 164.043  1.00 97.10           O  
ATOM   2668  H   SER A 188     117.395 122.485 164.583  1.00 97.10           H  
ATOM   2669  HA  SER A 188     116.847 122.557 162.042  1.00 97.10           H  
ATOM   2670  HB2 SER A 188     117.343 124.890 162.207  1.00 97.10           H  
ATOM   2671  HB3 SER A 188     116.268 124.387 163.264  1.00 97.10           H  
ATOM   2672  HG  SER A 188     117.918 125.635 164.124  1.00 97.10           H  
ATOM   2673  N   ALA A 189     119.971 123.029 162.648  1.00 90.22           N  
ATOM   2674  CA  ALA A 189     121.287 122.926 162.031  1.00 90.22           C  
ATOM   2675  C   ALA A 189     121.570 121.504 161.566  1.00 90.22           C  
ATOM   2676  O   ALA A 189     122.098 121.299 160.467  1.00 90.22           O  
ATOM   2677  CB  ALA A 189     122.362 123.392 163.011  1.00 90.22           C  
ATOM   2678  H   ALA A 189     119.979 123.236 163.483  1.00 90.22           H  
ATOM   2679  HA  ALA A 189     121.318 123.506 161.255  1.00 90.22           H  
ATOM   2680  HB1 ALA A 189     123.230 123.317 162.585  1.00 90.22           H  
ATOM   2681  HB2 ALA A 189     122.190 124.316 163.252  1.00 90.22           H  
ATOM   2682  HB3 ALA A 189     122.332 122.832 163.802  1.00 90.22           H  
ATOM   2683  N   LEU A 190     121.225 120.505 162.383  1.00 87.88           N  
ATOM   2684  CA  LEU A 190     121.536 119.125 162.026  1.00 87.88           C  
ATOM   2685  C   LEU A 190     120.853 118.728 160.723  1.00 87.88           C  
ATOM   2686  O   LEU A 190     121.502 118.254 159.785  1.00 87.88           O  
ATOM   2687  CB  LEU A 190     121.125 118.185 163.161  1.00 87.88           C  
ATOM   2688  CG  LEU A 190     122.213 117.819 164.176  1.00 87.88           C  
ATOM   2689  CD1 LEU A 190     123.219 116.864 163.552  1.00 87.88           C  
ATOM   2690  CD2 LEU A 190     122.918 119.052 164.729  1.00 87.88           C  
ATOM   2691  H   LEU A 190     120.819 120.601 163.135  1.00 87.88           H  
ATOM   2692  HA  LEU A 190     122.494 119.041 161.898  1.00 87.88           H  
ATOM   2693  HB2 LEU A 190     120.401 118.602 163.654  1.00 87.88           H  
ATOM   2694  HB3 LEU A 190     120.809 117.357 162.768  1.00 87.88           H  
ATOM   2695  HG  LEU A 190     121.797 117.360 164.922  1.00 87.88           H  
ATOM   2696 HD11 LEU A 190     123.895 116.644 164.213  1.00 87.88           H  
ATOM   2697 HD12 LEU A 190     122.757 116.059 163.271  1.00 87.88           H  
ATOM   2698 HD13 LEU A 190     123.632 117.293 162.787  1.00 87.88           H  
ATOM   2699 HD21 LEU A 190     123.677 118.765 165.260  1.00 87.88           H  
ATOM   2700 HD22 LEU A 190     123.222 119.608 163.996  1.00 87.88           H  
ATOM   2701 HD23 LEU A 190     122.297 119.547 165.285  1.00 87.88           H  
ATOM   2702  N   GLY A 191     119.540 118.930 160.640  1.00 83.42           N  
ATOM   2703  CA  GLY A 191     118.801 118.558 159.452  1.00 83.42           C  
ATOM   2704  C   GLY A 191     118.955 119.516 158.295  1.00 83.42           C  
ATOM   2705  O   GLY A 191     118.567 119.168 157.175  1.00 83.42           O  
ATOM   2706  H   GLY A 191     119.059 119.282 161.261  1.00 83.42           H  
ATOM   2707  HA2 GLY A 191     119.098 117.683 159.156  1.00 83.42           H  
ATOM   2708  HA3 GLY A 191     117.858 118.499 159.670  1.00 83.42           H  
ATOM   2709  N   SER A 192     119.508 120.704 158.529  1.00 83.00           N  
ATOM   2710  CA  SER A 192     119.709 121.667 157.457  1.00 83.00           C  
ATOM   2711  C   SER A 192     121.112 121.632 156.877  1.00 83.00           C  
ATOM   2712  O   SER A 192     121.273 121.862 155.676  1.00 83.00           O  
ATOM   2713  CB  SER A 192     119.411 123.084 157.954  1.00 83.00           C  
ATOM   2714  OG  SER A 192     119.466 124.013 156.886  1.00 83.00           O  
ATOM   2715  H   SER A 192     119.775 120.974 159.301  1.00 83.00           H  
ATOM   2716  HA  SER A 192     119.088 121.471 156.739  1.00 83.00           H  
ATOM   2717  HB2 SER A 192     118.523 123.103 158.342  1.00 83.00           H  
ATOM   2718  HB3 SER A 192     120.071 123.331 158.622  1.00 83.00           H  
ATOM   2719  HG  SER A 192     119.282 124.783 157.165  1.00 83.00           H  
ATOM   2720  N   PHE A 193     122.133 121.364 157.690  1.00 81.47           N  
ATOM   2721  CA  PHE A 193     123.506 121.331 157.203  1.00 81.47           C  
ATOM   2722  C   PHE A 193     124.173 119.977 157.376  1.00 81.47           C  
ATOM   2723  O   PHE A 193     124.648 119.396 156.393  1.00 81.47           O  
ATOM   2724  CB  PHE A 193     124.333 122.408 157.918  1.00 81.47           C  
ATOM   2725  CG  PHE A 193     125.706 122.593 157.347  1.00 81.47           C  
ATOM   2726  CD1 PHE A 193     125.876 123.106 156.075  1.00 81.47           C  
ATOM   2727  CD2 PHE A 193     126.825 122.258 158.085  1.00 81.47           C  
ATOM   2728  CE1 PHE A 193     127.137 123.278 155.549  1.00 81.47           C  
ATOM   2729  CE2 PHE A 193     128.088 122.430 157.564  1.00 81.47           C  
ATOM   2730  CZ  PHE A 193     128.244 122.941 156.295  1.00 81.47           C  
ATOM   2731  H   PHE A 193     122.054 121.198 158.530  1.00 81.47           H  
ATOM   2732  HA  PHE A 193     123.512 121.539 156.256  1.00 81.47           H  
ATOM   2733  HB2 PHE A 193     123.867 123.256 157.850  1.00 81.47           H  
ATOM   2734  HB3 PHE A 193     124.430 122.160 158.850  1.00 81.47           H  
ATOM   2735  HD1 PHE A 193     125.131 123.336 155.568  1.00 81.47           H  
ATOM   2736  HD2 PHE A 193     126.724 121.913 158.943  1.00 81.47           H  
ATOM   2737  HE1 PHE A 193     127.240 123.624 154.692  1.00 81.47           H  
ATOM   2738  HE2 PHE A 193     128.835 122.200 158.069  1.00 81.47           H  
ATOM   2739  HZ  PHE A 193     129.096 123.056 155.941  1.00 81.47           H  
ATOM   2740  N   TYR A 194     124.218 119.446 158.598  1.00 83.02           N  
ATOM   2741  CA  TYR A 194     125.050 118.275 158.858  1.00 83.02           C  
ATOM   2742  C   TYR A 194     124.521 117.038 158.141  1.00 83.02           C  
ATOM   2743  O   TYR A 194     125.274 116.341 157.450  1.00 83.02           O  
ATOM   2744  CB  TYR A 194     125.144 118.030 160.363  1.00 83.02           C  
ATOM   2745  CG  TYR A 194     125.924 119.090 161.115  1.00 83.02           C  
ATOM   2746  CD1 TYR A 194     126.983 119.761 160.518  1.00 83.02           C  
ATOM   2747  CD2 TYR A 194     125.598 119.418 162.423  1.00 83.02           C  
ATOM   2748  CE1 TYR A 194     127.693 120.724 161.202  1.00 83.02           C  
ATOM   2749  CE2 TYR A 194     126.303 120.381 163.114  1.00 83.02           C  
ATOM   2750  CZ  TYR A 194     127.349 121.031 162.499  1.00 83.02           C  
ATOM   2751  OH  TYR A 194     128.054 121.992 163.185  1.00 83.02           O  
ATOM   2752  H   TYR A 194     123.784 119.739 159.280  1.00 83.02           H  
ATOM   2753  HA  TYR A 194     125.940 118.440 158.513  1.00 83.02           H  
ATOM   2754  HB2 TYR A 194     124.247 118.008 160.730  1.00 83.02           H  
ATOM   2755  HB3 TYR A 194     125.582 117.178 160.514  1.00 83.02           H  
ATOM   2756  HD1 TYR A 194     127.221 119.558 159.643  1.00 83.02           H  
ATOM   2757  HD2 TYR A 194     124.893 118.981 162.841  1.00 83.02           H  
ATOM   2758  HE1 TYR A 194     128.400 121.165 160.789  1.00 83.02           H  
ATOM   2759  HE2 TYR A 194     126.073 120.590 163.990  1.00 83.02           H  
ATOM   2760  HH  TYR A 194     127.742 122.078 163.960  1.00 83.02           H  
ATOM   2761  N   LEU A 195     123.233 116.737 158.300  1.00 82.07           N  
ATOM   2762  CA  LEU A 195     122.687 115.553 157.641  1.00 82.07           C  
ATOM   2763  C   LEU A 195     122.768 115.661 156.126  1.00 82.07           C  
ATOM   2764  O   LEU A 195     123.233 114.703 155.485  1.00 82.07           O  
ATOM   2765  CB  LEU A 195     121.253 115.305 158.123  1.00 82.07           C  
ATOM   2766  CG  LEU A 195     121.089 115.084 159.630  1.00 82.07           C  
ATOM   2767  CD1 LEU A 195     119.640 114.775 159.972  1.00 82.07           C  
ATOM   2768  CD2 LEU A 195     122.002 113.972 160.123  1.00 82.07           C  
ATOM   2769  H   LEU A 195     122.670 117.187 158.769  1.00 82.07           H  
ATOM   2770  HA  LEU A 195     123.221 114.786 157.899  1.00 82.07           H  
ATOM   2771  HB2 LEU A 195     120.706 116.069 157.895  1.00 82.07           H  
ATOM   2772  HB3 LEU A 195     120.911 114.516 157.675  1.00 82.07           H  
ATOM   2773  HG  LEU A 195     121.337 115.897 160.096  1.00 82.07           H  
ATOM   2774 HD11 LEU A 195     119.554 114.689 160.934  1.00 82.07           H  
ATOM   2775 HD12 LEU A 195     119.078 115.497 159.653  1.00 82.07           H  
ATOM   2776 HD13 LEU A 195     119.385 113.943 159.541  1.00 82.07           H  
ATOM   2777 HD21 LEU A 195     121.755 113.741 161.032  1.00 82.07           H  
ATOM   2778 HD22 LEU A 195     121.899 113.200 159.545  1.00 82.07           H  
ATOM   2779 HD23 LEU A 195     122.921 114.283 160.100  1.00 82.07           H  
ATOM   2780  N   PRO A 196     122.351 116.760 155.491  1.00 75.81           N  
ATOM   2781  CA  PRO A 196     122.625 116.917 154.055  1.00 75.81           C  
ATOM   2782  C   PRO A 196     124.102 116.889 153.714  1.00 75.81           C  
ATOM   2783  O   PRO A 196     124.450 116.485 152.598  1.00 75.81           O  
ATOM   2784  CB  PRO A 196     122.020 118.285 153.714  1.00 75.81           C  
ATOM   2785  CG  PRO A 196     121.218 118.706 154.881  1.00 75.81           C  
ATOM   2786  CD  PRO A 196     121.350 117.718 155.983  1.00 75.81           C  
ATOM   2787  HA  PRO A 196     122.166 116.230 153.548  1.00 75.81           H  
ATOM   2788  HB2 PRO A 196     122.736 118.918 153.553  1.00 75.81           H  
ATOM   2789  HB3 PRO A 196     121.457 118.202 152.929  1.00 75.81           H  
ATOM   2790  HG2 PRO A 196     121.540 119.569 155.178  1.00 75.81           H  
ATOM   2791  HG3 PRO A 196     120.288 118.777 154.612  1.00 75.81           H  
ATOM   2792  HD2 PRO A 196     121.664 118.153 156.791  1.00 75.81           H  
ATOM   2793  HD3 PRO A 196     120.500 117.273 156.127  1.00 75.81           H  
ATOM   2794  N   LEU A 197     124.979 117.308 154.625  1.00 72.09           N  
ATOM   2795  CA  LEU A 197     126.410 117.313 154.352  1.00 72.09           C  
ATOM   2796  C   LEU A 197     127.008 115.916 154.347  1.00 72.09           C  
ATOM   2797  O   LEU A 197     127.980 115.672 153.626  1.00 72.09           O  
ATOM   2798  CB  LEU A 197     127.143 118.172 155.385  1.00 72.09           C  
ATOM   2799  CG  LEU A 197     128.669 118.189 155.285  1.00 72.09           C  
ATOM   2800  CD1 LEU A 197     129.102 118.939 154.040  1.00 72.09           C  
ATOM   2801  CD2 LEU A 197     129.273 118.816 156.527  1.00 72.09           C  
ATOM   2802  H   LEU A 197     124.768 117.594 155.409  1.00 72.09           H  
ATOM   2803  HA  LEU A 197     126.560 117.704 153.478  1.00 72.09           H  
ATOM   2804  HB2 LEU A 197     126.838 119.088 155.290  1.00 72.09           H  
ATOM   2805  HB3 LEU A 197     126.914 117.846 156.270  1.00 72.09           H  
ATOM   2806  HG  LEU A 197     129.006 117.283 155.223  1.00 72.09           H  
ATOM   2807 HD11 LEU A 197     130.071 118.940 153.994  1.00 72.09           H  
ATOM   2808 HD12 LEU A 197     128.735 118.495 153.259  1.00 72.09           H  
ATOM   2809 HD13 LEU A 197     128.772 119.850 154.089  1.00 72.09           H  
ATOM   2810 HD21 LEU A 197     130.239 118.819 156.440  1.00 72.09           H  
ATOM   2811 HD22 LEU A 197     128.946 119.725 156.612  1.00 72.09           H  
ATOM   2812 HD23 LEU A 197     129.011 118.295 157.302  1.00 72.09           H  
ATOM   2813  N   ALA A 198     126.471 115.001 155.153  1.00 70.36           N  
ATOM   2814  CA  ALA A 198     126.958 113.626 155.115  1.00 70.36           C  
ATOM   2815  C   ALA A 198     126.696 112.994 153.754  1.00 70.36           C  
ATOM   2816  O   ALA A 198     127.569 112.317 153.193  1.00 70.36           O  
ATOM   2817  CB  ALA A 198     126.301 112.806 156.223  1.00 70.36           C  
ATOM   2818  H   ALA A 198     125.839 115.146 155.719  1.00 70.36           H  
ATOM   2819  HA  ALA A 198     127.916 113.625 155.268  1.00 70.36           H  
ATOM   2820  HB1 ALA A 198     126.639 111.898 156.186  1.00 70.36           H  
ATOM   2821  HB2 ALA A 198     126.517 113.204 157.081  1.00 70.36           H  
ATOM   2822  HB3 ALA A 198     125.340 112.807 156.090  1.00 70.36           H  
ATOM   2823  N   ILE A 199     125.495 113.207 153.205  1.00 68.77           N  
ATOM   2824  CA  ILE A 199     125.151 112.670 151.890  1.00 68.77           C  
ATOM   2825  C   ILE A 199     125.980 113.293 150.783  1.00 68.77           C  
ATOM   2826  O   ILE A 199     126.112 112.693 149.709  1.00 68.77           O  
ATOM   2827  CB  ILE A 199     123.654 112.878 151.584  1.00 68.77           C  
ATOM   2828  CG1 ILE A 199     122.805 112.359 152.748  1.00 68.77           C  
ATOM   2829  CG2 ILE A 199     123.275 112.184 150.278  1.00 68.77           C  
ATOM   2830  CD1 ILE A 199     121.316 112.378 152.490  1.00 68.77           C  
ATOM   2831  H   ILE A 199     124.867 113.663 153.575  1.00 68.77           H  
ATOM   2832  HA  ILE A 199     125.324 111.716 151.888  1.00 68.77           H  
ATOM   2833  HB  ILE A 199     123.491 113.829 151.484  1.00 68.77           H  
ATOM   2834 HG12 ILE A 199     123.061 111.442 152.937  1.00 68.77           H  
ATOM   2835 HG13 ILE A 199     122.969 112.911 153.528  1.00 68.77           H  
ATOM   2836 HG21 ILE A 199     122.326 112.293 150.116  1.00 68.77           H  
ATOM   2837 HG22 ILE A 199     123.770 112.581 149.545  1.00 68.77           H  
ATOM   2838 HG23 ILE A 199     123.491 111.241 150.348  1.00 68.77           H  
ATOM   2839 HD11 ILE A 199     120.847 112.298 153.336  1.00 68.77           H  
ATOM   2840 HD12 ILE A 199     121.082 113.216 152.060  1.00 68.77           H  
ATOM   2841 HD13 ILE A 199     121.086 111.635 151.911  1.00 68.77           H  
ATOM   2842  N   ILE A 200     126.546 114.473 151.009  1.00 68.40           N  
ATOM   2843  CA  ILE A 200     127.482 115.065 150.067  1.00 68.40           C  
ATOM   2844  C   ILE A 200     128.885 114.504 150.226  1.00 68.40           C  
ATOM   2845  O   ILE A 200     129.514 114.163 149.213  1.00 68.40           O  
ATOM   2846  CB  ILE A 200     127.514 116.600 150.202  1.00 68.40           C  
ATOM   2847  CG1 ILE A 200     126.151 117.197 149.856  1.00 68.40           C  
ATOM   2848  CG2 ILE A 200     128.600 117.173 149.315  1.00 68.40           C  
ATOM   2849  CD1 ILE A 200     126.007 118.665 150.209  1.00 68.40           C  
ATOM   2850  H   ILE A 200     126.401 114.954 151.707  1.00 68.40           H  
ATOM   2851  HA  ILE A 200     127.186 114.859 149.167  1.00 68.40           H  
ATOM   2852  HB  ILE A 200     127.721 116.822 151.124  1.00 68.40           H  
ATOM   2853 HG12 ILE A 200     126.025 117.116 148.900  1.00 68.40           H  
ATOM   2854 HG13 ILE A 200     125.458 116.707 150.325  1.00 68.40           H  
ATOM   2855 HG21 ILE A 200     128.360 118.075 149.059  1.00 68.40           H  
ATOM   2856 HG22 ILE A 200     129.437 117.181 149.804  1.00 68.40           H  
ATOM   2857 HG23 ILE A 200     128.685 116.621 148.522  1.00 68.40           H  
ATOM   2858 HD11 ILE A 200     125.078 118.924 150.107  1.00 68.40           H  
ATOM   2859 HD12 ILE A 200     126.287 118.795 151.129  1.00 68.40           H  
ATOM   2860 HD13 ILE A 200     126.564 119.193 149.616  1.00 68.40           H  
ATOM   2861  N   LEU A 201     129.392 114.392 151.450  1.00 69.83           N  
ATOM   2862  CA  LEU A 201     130.738 113.892 151.678  1.00 69.83           C  
ATOM   2863  C   LEU A 201     130.892 112.419 151.336  1.00 69.83           C  
ATOM   2864  O   LEU A 201     132.001 111.993 150.998  1.00 69.83           O  
ATOM   2865  CB  LEU A 201     131.145 114.111 153.138  1.00 69.83           C  
ATOM   2866  CG  LEU A 201     131.352 115.565 153.564  1.00 69.83           C  
ATOM   2867  CD1 LEU A 201     131.616 115.643 155.057  1.00 69.83           C  
ATOM   2868  CD2 LEU A 201     132.492 116.204 152.788  1.00 69.83           C  
ATOM   2869  H   LEU A 201     128.970 114.600 152.170  1.00 69.83           H  
ATOM   2870  HA  LEU A 201     131.354 114.388 151.117  1.00 69.83           H  
ATOM   2871  HB2 LEU A 201     130.452 113.741 153.706  1.00 69.83           H  
ATOM   2872  HB3 LEU A 201     131.978 113.641 153.297  1.00 69.83           H  
ATOM   2873  HG  LEU A 201     130.544 116.068 153.376  1.00 69.83           H  
ATOM   2874 HD11 LEU A 201     131.743 116.572 155.307  1.00 69.83           H  
ATOM   2875 HD12 LEU A 201     130.855 115.273 155.532  1.00 69.83           H  
ATOM   2876 HD13 LEU A 201     132.415 115.132 155.262  1.00 69.83           H  
ATOM   2877 HD21 LEU A 201     132.708 117.058 153.193  1.00 69.83           H  
ATOM   2878 HD22 LEU A 201     133.263 115.617 152.822  1.00 69.83           H  
ATOM   2879 HD23 LEU A 201     132.215 116.334 151.867  1.00 69.83           H  
ATOM   2880  N   VAL A 202     129.822 111.633 151.408  1.00 68.00           N  
ATOM   2881  CA  VAL A 202     129.915 110.231 151.008  1.00 68.00           C  
ATOM   2882  C   VAL A 202     129.787 110.074 149.496  1.00 68.00           C  
ATOM   2883  O   VAL A 202     130.551 109.326 148.878  1.00 68.00           O  
ATOM   2884  CB  VAL A 202     128.865 109.390 151.761  1.00 68.00           C  
ATOM   2885  CG1 VAL A 202     129.061 109.521 153.264  1.00 68.00           C  
ATOM   2886  CG2 VAL A 202     127.462 109.810 151.374  1.00 68.00           C  
ATOM   2887  H   VAL A 202     129.048 111.882 151.686  1.00 68.00           H  
ATOM   2888  HA  VAL A 202     130.790 109.897 151.264  1.00 68.00           H  
ATOM   2889  HB  VAL A 202     128.973 108.456 151.522  1.00 68.00           H  
ATOM   2890 HG11 VAL A 202     128.367 109.016 153.715  1.00 68.00           H  
ATOM   2891 HG12 VAL A 202     129.932 109.165 153.500  1.00 68.00           H  
ATOM   2892 HG13 VAL A 202     129.009 110.455 153.515  1.00 68.00           H  
ATOM   2893 HG21 VAL A 202     126.833 109.435 152.009  1.00 68.00           H  
ATOM   2894 HG22 VAL A 202     127.398 110.776 151.381  1.00 68.00           H  
ATOM   2895 HG23 VAL A 202     127.277 109.477 150.487  1.00 68.00           H  
ATOM   2896  N   MET A 203     128.846 110.784 148.870  1.00 65.31           N  
ATOM   2897  CA  MET A 203     128.749 110.747 147.414  1.00 65.31           C  
ATOM   2898  C   MET A 203     130.037 111.228 146.760  1.00 65.31           C  
ATOM   2899  O   MET A 203     130.519 110.608 145.807  1.00 65.31           O  
ATOM   2900  CB  MET A 203     127.565 111.591 146.938  1.00 65.31           C  
ATOM   2901  CG  MET A 203     126.175 110.949 147.042  1.00 65.31           C  
ATOM   2902  SD  MET A 203     126.097 109.168 146.740  1.00 65.31           S  
ATOM   2903  CE  MET A 203     126.107 108.498 148.395  1.00 65.31           C  
ATOM   2904  H   MET A 203     128.265 111.288 149.256  1.00 65.31           H  
ATOM   2905  HA  MET A 203     128.606 109.830 147.139  1.00 65.31           H  
ATOM   2906  HB2 MET A 203     127.546 112.406 147.462  1.00 65.31           H  
ATOM   2907  HB3 MET A 203     127.710 111.812 146.005  1.00 65.31           H  
ATOM   2908  HG2 MET A 203     125.829 111.107 147.933  1.00 65.31           H  
ATOM   2909  HG3 MET A 203     125.593 111.377 146.394  1.00 65.31           H  
ATOM   2910  HE1 MET A 203     125.576 107.686 148.402  1.00 65.31           H  
ATOM   2911  HE2 MET A 203     127.021 108.296 148.652  1.00 65.31           H  
ATOM   2912  HE3 MET A 203     125.720 109.146 149.003  1.00 65.31           H  
ATOM   2913  N   TYR A 204     130.619 112.324 147.250  1.00 64.69           N  
ATOM   2914  CA  TYR A 204     131.844 112.808 146.623  1.00 64.69           C  
ATOM   2915  C   TYR A 204     133.053 111.965 146.998  1.00 64.69           C  
ATOM   2916  O   TYR A 204     134.001 111.877 146.214  1.00 64.69           O  
ATOM   2917  CB  TYR A 204     132.081 114.274 146.960  1.00 64.69           C  
ATOM   2918  CG  TYR A 204     131.621 115.183 145.851  1.00 64.69           C  
ATOM   2919  CD1 TYR A 204     132.528 115.705 144.945  1.00 64.69           C  
ATOM   2920  CD2 TYR A 204     130.283 115.495 145.690  1.00 64.69           C  
ATOM   2921  CE1 TYR A 204     132.119 116.524 143.921  1.00 64.69           C  
ATOM   2922  CE2 TYR A 204     129.864 116.316 144.667  1.00 64.69           C  
ATOM   2923  CZ  TYR A 204     130.787 116.828 143.785  1.00 64.69           C  
ATOM   2924  OH  TYR A 204     130.377 117.649 142.763  1.00 64.69           O  
ATOM   2925  H   TYR A 204     130.338 112.786 147.919  1.00 64.69           H  
ATOM   2926  HA  TYR A 204     131.737 112.749 145.661  1.00 64.69           H  
ATOM   2927  HB2 TYR A 204     131.589 114.503 147.764  1.00 64.69           H  
ATOM   2928  HB3 TYR A 204     133.031 114.421 147.097  1.00 64.69           H  
ATOM   2929  HD1 TYR A 204     133.431 115.503 145.034  1.00 64.69           H  
ATOM   2930  HD2 TYR A 204     129.658 115.150 146.285  1.00 64.69           H  
ATOM   2931  HE1 TYR A 204     132.741 116.873 143.324  1.00 64.69           H  
ATOM   2932  HE2 TYR A 204     128.962 116.523 144.573  1.00 64.69           H  
ATOM   2933  HH  TYR A 204     129.541 117.719 142.771  1.00 64.69           H  
ATOM   2934  N   CYS A 205     133.048 111.324 148.167  1.00 68.79           N  
ATOM   2935  CA  CYS A 205     134.095 110.346 148.439  1.00 68.79           C  
ATOM   2936  C   CYS A 205     134.044 109.211 147.424  1.00 68.79           C  
ATOM   2937  O   CYS A 205     135.080 108.799 146.882  1.00 68.79           O  
ATOM   2938  CB  CYS A 205     133.957 109.803 149.861  1.00 68.79           C  
ATOM   2939  SG  CYS A 205     134.732 110.835 151.126  1.00 68.79           S  
ATOM   2940  H   CYS A 205     132.472 111.432 148.795  1.00 68.79           H  
ATOM   2941  HA  CYS A 205     134.960 110.778 148.365  1.00 68.79           H  
ATOM   2942  HB2 CYS A 205     133.015 109.729 150.076  1.00 68.79           H  
ATOM   2943  HB3 CYS A 205     134.372 108.926 149.900  1.00 68.79           H  
ATOM   2944  HG  CYS A 205     134.571 110.326 152.201  1.00 68.79           H  
ATOM   2945  N   ARG A 206     132.841 108.708 147.139  1.00 67.17           N  
ATOM   2946  CA  ARG A 206     132.699 107.674 146.120  1.00 67.17           C  
ATOM   2947  C   ARG A 206     133.118 108.192 144.750  1.00 67.17           C  
ATOM   2948  O   ARG A 206     133.765 107.476 143.980  1.00 67.17           O  
ATOM   2949  CB  ARG A 206     131.260 107.167 146.081  1.00 67.17           C  
ATOM   2950  CG  ARG A 206     130.877 106.312 147.276  1.00 67.17           C  
ATOM   2951  CD  ARG A 206     129.459 105.784 147.144  1.00 67.17           C  
ATOM   2952  NE  ARG A 206     129.038 105.038 148.324  1.00 67.17           N  
ATOM   2953  CZ  ARG A 206     127.827 104.527 148.493  1.00 67.17           C  
ATOM   2954  NH1 ARG A 206     126.883 104.664 147.576  1.00 67.17           N1+
ATOM   2955  NH2 ARG A 206     127.553 103.864 149.613  1.00 67.17           N  
ATOM   2956  H   ARG A 206     132.105 108.946 147.516  1.00 67.17           H  
ATOM   2957  HA  ARG A 206     133.272 106.927 146.349  1.00 67.17           H  
ATOM   2958  HB2 ARG A 206     130.660 107.928 146.057  1.00 67.17           H  
ATOM   2959  HB3 ARG A 206     131.140 106.629 145.283  1.00 67.17           H  
ATOM   2960  HG2 ARG A 206     131.480 105.555 147.334  1.00 67.17           H  
ATOM   2961  HG3 ARG A 206     130.929 106.848 148.083  1.00 67.17           H  
ATOM   2962  HD2 ARG A 206     128.852 106.532 147.027  1.00 67.17           H  
ATOM   2963  HD3 ARG A 206     129.410 105.192 146.378  1.00 67.17           H  
ATOM   2964  HE  ARG A 206     129.592 104.980 148.979  1.00 67.17           H  
ATOM   2965 HH11 ARG A 206     127.046 105.091 146.848  1.00 67.17           H  
ATOM   2966 HH12 ARG A 206     126.104 104.325 147.708  1.00 67.17           H  
ATOM   2967 HH21 ARG A 206     128.160 103.770 150.216  1.00 67.17           H  
ATOM   2968 HH22 ARG A 206     126.771 103.529 149.735  1.00 67.17           H  
ATOM   2969  N   VAL A 207     132.757 109.433 144.424  1.00 68.22           N  
ATOM   2970  CA  VAL A 207     133.136 109.992 143.129  1.00 68.22           C  
ATOM   2971  C   VAL A 207     134.651 110.071 143.009  1.00 68.22           C  
ATOM   2972  O   VAL A 207     135.224 109.721 141.972  1.00 68.22           O  
ATOM   2973  CB  VAL A 207     132.485 111.371 142.926  1.00 68.22           C  
ATOM   2974  CG1 VAL A 207     133.203 112.142 141.827  1.00 68.22           C  
ATOM   2975  CG2 VAL A 207     131.017 111.214 142.589  1.00 68.22           C  
ATOM   2976  H   VAL A 207     132.301 109.963 144.926  1.00 68.22           H  
ATOM   2977  HA  VAL A 207     132.812 109.405 142.428  1.00 68.22           H  
ATOM   2978  HB  VAL A 207     132.555 111.882 143.747  1.00 68.22           H  
ATOM   2979 HG11 VAL A 207     132.625 112.857 141.519  1.00 68.22           H  
ATOM   2980 HG12 VAL A 207     134.025 112.515 142.182  1.00 68.22           H  
ATOM   2981 HG13 VAL A 207     133.398 111.539 141.092  1.00 68.22           H  
ATOM   2982 HG21 VAL A 207     130.605 112.092 142.555  1.00 68.22           H  
ATOM   2983 HG22 VAL A 207     130.940 110.779 141.726  1.00 68.22           H  
ATOM   2984 HG23 VAL A 207     130.592 110.674 143.273  1.00 68.22           H  
ATOM   2985  N   TYR A 208     135.323 110.539 144.060  1.00 75.29           N  
ATOM   2986  CA  TYR A 208     136.776 110.654 144.016  1.00 75.29           C  
ATOM   2987  C   TYR A 208     137.437 109.289 143.888  1.00 75.29           C  
ATOM   2988  O   TYR A 208     138.363 109.114 143.087  1.00 75.29           O  
ATOM   2989  CB  TYR A 208     137.278 111.377 145.264  1.00 75.29           C  
ATOM   2990  CG  TYR A 208     138.781 111.393 145.398  1.00 75.29           C  
ATOM   2991  CD1 TYR A 208     139.547 112.333 144.725  1.00 75.29           C  
ATOM   2992  CD2 TYR A 208     139.435 110.471 146.203  1.00 75.29           C  
ATOM   2993  CE1 TYR A 208     140.921 112.353 144.847  1.00 75.29           C  
ATOM   2994  CE2 TYR A 208     140.808 110.483 146.331  1.00 75.29           C  
ATOM   2995  CZ  TYR A 208     141.547 111.426 145.651  1.00 75.29           C  
ATOM   2996  OH  TYR A 208     142.916 111.441 145.776  1.00 75.29           O  
ATOM   2997  H   TYR A 208     134.966 110.792 144.800  1.00 75.29           H  
ATOM   2998  HA  TYR A 208     137.027 111.182 143.242  1.00 75.29           H  
ATOM   2999  HB2 TYR A 208     136.973 112.297 145.235  1.00 75.29           H  
ATOM   3000  HB3 TYR A 208     136.915 110.935 146.047  1.00 75.29           H  
ATOM   3001  HD1 TYR A 208     139.127 112.960 144.182  1.00 75.29           H  
ATOM   3002  HD2 TYR A 208     138.938 109.833 146.663  1.00 75.29           H  
ATOM   3003  HE1 TYR A 208     141.422 112.989 144.389  1.00 75.29           H  
ATOM   3004  HE2 TYR A 208     141.233 109.858 146.873  1.00 75.29           H  
ATOM   3005  HH  TYR A 208     143.165 110.821 146.285  1.00 75.29           H  
ATOM   3006  N   VAL A 209     136.981 108.305 144.668  1.00 77.30           N  
ATOM   3007  CA  VAL A 209     137.605 106.986 144.594  1.00 77.30           C  
ATOM   3008  C   VAL A 209     137.358 106.363 143.227  1.00 77.30           C  
ATOM   3009  O   VAL A 209     138.235 105.692 142.669  1.00 77.30           O  
ATOM   3010  CB  VAL A 209     137.110 106.081 145.739  1.00 77.30           C  
ATOM   3011  CG1 VAL A 209     135.710 105.563 145.472  1.00 77.30           C  
ATOM   3012  CG2 VAL A 209     138.074 104.924 145.947  1.00 77.30           C  
ATOM   3013  H   VAL A 209     136.333 108.372 145.230  1.00 77.30           H  
ATOM   3014  HA  VAL A 209     138.563 107.092 144.698  1.00 77.30           H  
ATOM   3015  HB  VAL A 209     137.085 106.598 146.559  1.00 77.30           H  
ATOM   3016 HG11 VAL A 209     135.403 105.078 146.254  1.00 77.30           H  
ATOM   3017 HG12 VAL A 209     135.131 106.317 145.308  1.00 77.30           H  
ATOM   3018 HG13 VAL A 209     135.720 104.972 144.703  1.00 77.30           H  
ATOM   3019 HG21 VAL A 209     137.746 104.367 146.670  1.00 77.30           H  
ATOM   3020 HG22 VAL A 209     138.127 104.406 145.128  1.00 77.30           H  
ATOM   3021 HG23 VAL A 209     138.949 105.278 146.172  1.00 77.30           H  
ATOM   3022  N   VAL A 210     136.169 106.577 142.659  1.00 78.15           N  
ATOM   3023  CA  VAL A 210     135.879 106.058 141.326  1.00 78.15           C  
ATOM   3024  C   VAL A 210     136.769 106.729 140.289  1.00 78.15           C  
ATOM   3025  O   VAL A 210     137.298 106.073 139.386  1.00 78.15           O  
ATOM   3026  CB  VAL A 210     134.387 106.242 140.996  1.00 78.15           C  
ATOM   3027  CG1 VAL A 210     134.150 106.095 139.504  1.00 78.15           C  
ATOM   3028  CG2 VAL A 210     133.549 105.240 141.770  1.00 78.15           C  
ATOM   3029  H   VAL A 210     135.523 107.014 143.020  1.00 78.15           H  
ATOM   3030  HA  VAL A 210     136.070 105.108 141.312  1.00 78.15           H  
ATOM   3031  HB  VAL A 210     134.111 107.134 141.259  1.00 78.15           H  
ATOM   3032 HG11 VAL A 210     133.205 105.938 139.352  1.00 78.15           H  
ATOM   3033 HG12 VAL A 210     134.424 106.910 139.054  1.00 78.15           H  
ATOM   3034 HG13 VAL A 210     134.665 105.342 139.174  1.00 78.15           H  
ATOM   3035 HG21 VAL A 210     132.611 105.406 141.588  1.00 78.15           H  
ATOM   3036 HG22 VAL A 210     133.788 104.343 141.487  1.00 78.15           H  
ATOM   3037 HG23 VAL A 210     133.726 105.346 142.718  1.00 78.15           H  
ATOM   3038  N   ALA A 211     136.945 108.046 140.396  1.00 77.36           N  
ATOM   3039  CA  ALA A 211     137.796 108.750 139.444  1.00 77.36           C  
ATOM   3040  C   ALA A 211     139.231 108.250 139.523  1.00 77.36           C  
ATOM   3041  O   ALA A 211     139.898 108.088 138.495  1.00 77.36           O  
ATOM   3042  CB  ALA A 211     137.737 110.254 139.698  1.00 77.36           C  
ATOM   3043  H   ALA A 211     136.590 108.546 140.999  1.00 77.36           H  
ATOM   3044  HA  ALA A 211     137.469 108.584 138.545  1.00 77.36           H  
ATOM   3045  HB1 ALA A 211     138.308 110.705 139.057  1.00 77.36           H  
ATOM   3046  HB2 ALA A 211     136.821 110.556 139.596  1.00 77.36           H  
ATOM   3047  HB3 ALA A 211     138.045 110.434 140.600  1.00 77.36           H  
ATOM   3048  N   LYS A 212     139.727 108.004 140.736  1.00 83.67           N  
ATOM   3049  CA  LYS A 212     141.095 107.516 140.879  1.00 83.67           C  
ATOM   3050  C   LYS A 212     141.236 106.095 140.342  1.00 83.67           C  
ATOM   3051  O   LYS A 212     142.152 105.807 139.563  1.00 83.67           O  
ATOM   3052  CB  LYS A 212     141.528 107.583 142.344  1.00 83.67           C  
ATOM   3053  CG  LYS A 212     141.623 108.993 142.913  1.00 83.67           C  
ATOM   3054  CD  LYS A 212     142.544 109.885 142.092  1.00 83.67           C  
ATOM   3055  CE  LYS A 212     141.758 110.798 141.163  1.00 83.67           C  
ATOM   3056  NZ  LYS A 212     142.640 111.750 140.435  1.00 83.67           N1+
ATOM   3057  H   LYS A 212     139.301 108.109 141.476  1.00 83.67           H  
ATOM   3058  HA  LYS A 212     141.686 108.080 140.359  1.00 83.67           H  
ATOM   3059  HB2 LYS A 212     140.885 107.092 142.880  1.00 83.67           H  
ATOM   3060  HB3 LYS A 212     142.403 107.173 142.428  1.00 83.67           H  
ATOM   3061  HG2 LYS A 212     140.741 109.395 142.917  1.00 83.67           H  
ATOM   3062  HG3 LYS A 212     141.973 108.949 143.817  1.00 83.67           H  
ATOM   3063  HD2 LYS A 212     143.066 110.441 142.691  1.00 83.67           H  
ATOM   3064  HD3 LYS A 212     143.131 109.332 141.553  1.00 83.67           H  
ATOM   3065  HE2 LYS A 212     141.286 110.262 140.507  1.00 83.67           H  
ATOM   3066  HE3 LYS A 212     141.126 111.315 141.686  1.00 83.67           H  
ATOM   3067  HZ1 LYS A 212     142.153 112.268 139.900  1.00 83.67           H  
ATOM   3068  HZ2 LYS A 212     143.077 112.264 141.015  1.00 83.67           H  
ATOM   3069  HZ3 LYS A 212     143.231 111.301 139.944  1.00 83.67           H  
ATOM   3070  N   ARG A 213     140.338 105.191 140.742  1.00 88.84           N  
ATOM   3071  CA  ARG A 213     140.469 103.797 140.327  1.00 88.84           C  
ATOM   3072  C   ARG A 213     140.286 103.644 138.822  1.00 88.84           C  
ATOM   3073  O   ARG A 213     141.003 102.868 138.180  1.00 88.84           O  
ATOM   3074  CB  ARG A 213     139.471 102.921 141.087  1.00 88.84           C  
ATOM   3075  CG  ARG A 213     138.012 103.209 140.780  1.00 88.84           C  
ATOM   3076  CD  ARG A 213     137.435 102.204 139.795  1.00 88.84           C  
ATOM   3077  NE  ARG A 213     135.991 102.349 139.651  1.00 88.84           N  
ATOM   3078  CZ  ARG A 213     135.226 101.549 138.921  1.00 88.84           C  
ATOM   3079  NH1 ARG A 213     135.735 100.530 138.247  1.00 88.84           N1+
ATOM   3080  NH2 ARG A 213     133.917 101.777 138.864  1.00 88.84           N  
ATOM   3081  H   ARG A 213     139.658 105.356 141.242  1.00 88.84           H  
ATOM   3082  HA  ARG A 213     141.362 103.489 140.549  1.00 88.84           H  
ATOM   3083  HB2 ARG A 213     139.642 101.993 140.864  1.00 88.84           H  
ATOM   3084  HB3 ARG A 213     139.602 103.057 142.038  1.00 88.84           H  
ATOM   3085  HG2 ARG A 213     137.498 103.156 141.600  1.00 88.84           H  
ATOM   3086  HG3 ARG A 213     137.935 104.093 140.395  1.00 88.84           H  
ATOM   3087  HD2 ARG A 213     137.840 102.339 138.924  1.00 88.84           H  
ATOM   3088  HD3 ARG A 213     137.616 101.306 140.112  1.00 88.84           H  
ATOM   3089  HE  ARG A 213     135.616 103.023 140.032  1.00 88.84           H  
ATOM   3090 HH11 ARG A 213     136.579 100.372 138.275  1.00 88.84           H  
ATOM   3091 HH12 ARG A 213     135.219 100.025 137.780  1.00 88.84           H  
ATOM   3092 HH21 ARG A 213     133.576 102.437 139.298  1.00 88.84           H  
ATOM   3093 HH22 ARG A 213     133.411 101.265 138.394  1.00 88.84           H  
ATOM   3094  N   GLU A 214     139.326 104.364 138.238  1.00 87.40           N  
ATOM   3095  CA  GLU A 214     139.140 104.299 136.793  1.00 87.40           C  
ATOM   3096  C   GLU A 214     140.352 104.860 136.063  1.00 87.40           C  
ATOM   3097  O   GLU A 214     140.785 104.304 135.046  1.00 87.40           O  
ATOM   3098  CB  GLU A 214     137.873 105.052 136.389  1.00 87.40           C  
ATOM   3099  CG  GLU A 214     136.598 104.511 137.018  1.00 87.40           C  
ATOM   3100  CD  GLU A 214     135.969 103.396 136.205  1.00 87.40           C  
ATOM   3101  OE1 GLU A 214     136.697 102.737 135.433  1.00 87.40           O  
ATOM   3102  OE2 GLU A 214     134.747 103.179 136.339  1.00 87.40           O1-
ATOM   3103  H   GLU A 214     138.781 104.889 138.648  1.00 87.40           H  
ATOM   3104  HA  GLU A 214     139.035 103.371 136.530  1.00 87.40           H  
ATOM   3105  HB2 GLU A 214     137.964 105.979 136.657  1.00 87.40           H  
ATOM   3106  HB3 GLU A 214     137.773 104.998 135.425  1.00 87.40           H  
ATOM   3107  HG2 GLU A 214     136.800 104.161 137.899  1.00 87.40           H  
ATOM   3108  HG3 GLU A 214     135.951 105.231 137.088  1.00 87.40           H  
ATOM   3109  N   LEU A 261     134.794 106.746 127.209  1.00 69.34           N  
ATOM   3110  CA  LEU A 261     135.828 107.563 127.832  1.00 69.34           C  
ATOM   3111  C   LEU A 261     135.525 109.045 127.679  1.00 69.34           C  
ATOM   3112  O   LEU A 261     135.632 109.807 128.637  1.00 69.34           O  
ATOM   3113  CB  LEU A 261     137.196 107.249 127.232  1.00 69.34           C  
ATOM   3114  CG  LEU A 261     138.086 106.341 128.080  1.00 69.34           C  
ATOM   3115  CD1 LEU A 261     137.363 105.051 128.426  1.00 69.34           C  
ATOM   3116  CD2 LEU A 261     139.389 106.050 127.357  1.00 69.34           C  
ATOM   3117  H   LEU A 261     134.978 105.906 127.187  1.00 69.34           H  
ATOM   3118  HA  LEU A 261     135.861 107.362 128.781  1.00 69.34           H  
ATOM   3119  HB2 LEU A 261     137.064 106.812 126.376  1.00 69.34           H  
ATOM   3120  HB3 LEU A 261     137.673 108.084 127.100  1.00 69.34           H  
ATOM   3121  HG  LEU A 261     138.299 106.796 128.910  1.00 69.34           H  
ATOM   3122 HD11 LEU A 261     137.999 104.429 128.813  1.00 69.34           H  
ATOM   3123 HD12 LEU A 261     136.658 105.242 129.064  1.00 69.34           H  
ATOM   3124 HD13 LEU A 261     136.985 104.675 127.616  1.00 69.34           H  
ATOM   3125 HD21 LEU A 261     139.933 105.468 127.910  1.00 69.34           H  
ATOM   3126 HD22 LEU A 261     139.191 105.616 126.513  1.00 69.34           H  
ATOM   3127 HD23 LEU A 261     139.855 106.886 127.198  1.00 69.34           H  
ATOM   3128  N   LEU A 262     135.147 109.458 126.469  1.00 72.13           N  
ATOM   3129  CA  LEU A 262     134.804 110.859 126.255  1.00 72.13           C  
ATOM   3130  C   LEU A 262     133.664 111.283 127.170  1.00 72.13           C  
ATOM   3131  O   LEU A 262     133.738 112.331 127.825  1.00 72.13           O  
ATOM   3132  CB  LEU A 262     134.435 111.088 124.791  1.00 72.13           C  
ATOM   3133  CG  LEU A 262     134.073 112.523 124.406  1.00 72.13           C  
ATOM   3134  CD1 LEU A 262     135.255 113.453 124.624  1.00 72.13           C  
ATOM   3135  CD2 LEU A 262     133.604 112.581 122.962  1.00 72.13           C  
ATOM   3136  H   LEU A 262     135.084 108.958 125.771  1.00 72.13           H  
ATOM   3137  HA  LEU A 262     135.577 111.408 126.463  1.00 72.13           H  
ATOM   3138  HB2 LEU A 262     135.190 110.824 124.242  1.00 72.13           H  
ATOM   3139  HB3 LEU A 262     133.671 110.530 124.578  1.00 72.13           H  
ATOM   3140  HG  LEU A 262     133.344 112.829 124.968  1.00 72.13           H  
ATOM   3141 HD11 LEU A 262     135.033 114.331 124.277  1.00 72.13           H  
ATOM   3142 HD12 LEU A 262     135.442 113.511 125.574  1.00 72.13           H  
ATOM   3143 HD13 LEU A 262     136.027 113.097 124.155  1.00 72.13           H  
ATOM   3144 HD21 LEU A 262     133.379 113.498 122.740  1.00 72.13           H  
ATOM   3145 HD22 LEU A 262     134.318 112.266 122.386  1.00 72.13           H  
ATOM   3146 HD23 LEU A 262     132.823 112.015 122.861  1.00 72.13           H  
ATOM   3147  N   LYS A 263     132.607 110.472 127.243  1.00 74.32           N  
ATOM   3148  CA  LYS A 263     131.540 110.751 128.194  1.00 74.32           C  
ATOM   3149  C   LYS A 263     132.065 110.700 129.621  1.00 74.32           C  
ATOM   3150  O   LYS A 263     131.679 111.518 130.461  1.00 74.32           O  
ATOM   3151  CB  LYS A 263     130.394 109.759 128.008  1.00 74.32           C  
ATOM   3152  CG  LYS A 263     129.309 110.252 127.071  1.00 74.32           C  
ATOM   3153  CD  LYS A 263     128.117 109.313 127.056  1.00 74.32           C  
ATOM   3154  CE  LYS A 263     126.922 109.943 126.360  1.00 74.32           C  
ATOM   3155  NZ  LYS A 263     127.289 110.555 125.053  1.00 74.32           N1+
ATOM   3156  H   LYS A 263     132.489 109.770 126.761  1.00 74.32           H  
ATOM   3157  HA  LYS A 263     131.195 111.643 128.032  1.00 74.32           H  
ATOM   3158  HB2 LYS A 263     130.749 108.933 127.642  1.00 74.32           H  
ATOM   3159  HB3 LYS A 263     129.986 109.587 128.871  1.00 74.32           H  
ATOM   3160  HG2 LYS A 263     129.004 111.125 127.366  1.00 74.32           H  
ATOM   3161  HG3 LYS A 263     129.665 110.307 126.171  1.00 74.32           H  
ATOM   3162  HD2 LYS A 263     128.354 108.502 126.579  1.00 74.32           H  
ATOM   3163  HD3 LYS A 263     127.862 109.103 127.968  1.00 74.32           H  
ATOM   3164  HE2 LYS A 263     126.253 109.260 126.196  1.00 74.32           H  
ATOM   3165  HE3 LYS A 263     126.555 110.639 126.927  1.00 74.32           H  
ATOM   3166  HZ1 LYS A 263     126.558 110.846 124.638  1.00 74.32           H  
ATOM   3167  HZ2 LYS A 263     127.841 111.241 125.182  1.00 74.32           H  
ATOM   3168  HZ3 LYS A 263     127.692 109.951 124.538  1.00 74.32           H  
ATOM   3169  N   PHE A 264     132.951 109.747 129.911  1.00 71.11           N  
ATOM   3170  CA  PHE A 264     133.564 109.696 131.233  1.00 71.11           C  
ATOM   3171  C   PHE A 264     134.359 110.962 131.518  1.00 71.11           C  
ATOM   3172  O   PHE A 264     134.314 111.492 132.633  1.00 71.11           O  
ATOM   3173  CB  PHE A 264     134.464 108.469 131.343  1.00 71.11           C  
ATOM   3174  CG  PHE A 264     134.912 108.171 132.741  1.00 71.11           C  
ATOM   3175  CD1 PHE A 264     134.004 107.766 133.701  1.00 71.11           C  
ATOM   3176  CD2 PHE A 264     136.242 108.295 133.094  1.00 71.11           C  
ATOM   3177  CE1 PHE A 264     134.415 107.489 134.987  1.00 71.11           C  
ATOM   3178  CE2 PHE A 264     136.659 108.020 134.378  1.00 71.11           C  
ATOM   3179  CZ  PHE A 264     135.744 107.617 135.326  1.00 71.11           C  
ATOM   3180  H   PHE A 264     133.210 109.131 129.370  1.00 71.11           H  
ATOM   3181  HA  PHE A 264     132.867 109.621 131.903  1.00 71.11           H  
ATOM   3182  HB2 PHE A 264     133.980 107.695 131.016  1.00 71.11           H  
ATOM   3183  HB3 PHE A 264     135.257 108.613 130.803  1.00 71.11           H  
ATOM   3184  HD1 PHE A 264     133.107 107.679 133.476  1.00 71.11           H  
ATOM   3185  HD2 PHE A 264     136.864 108.567 132.457  1.00 71.11           H  
ATOM   3186  HE1 PHE A 264     133.796 107.218 135.625  1.00 71.11           H  
ATOM   3187  HE2 PHE A 264     137.557 108.107 134.605  1.00 71.11           H  
ATOM   3188  HZ  PHE A 264     136.023 107.431 136.194  1.00 71.11           H  
ATOM   3189  N   SER A 265     135.102 111.457 130.527  1.00 72.44           N  
ATOM   3190  CA  SER A 265     135.869 112.680 130.731  1.00 72.44           C  
ATOM   3191  C   SER A 265     134.954 113.864 131.011  1.00 72.44           C  
ATOM   3192  O   SER A 265     135.223 114.667 131.911  1.00 72.44           O  
ATOM   3193  CB  SER A 265     136.745 112.960 129.511  1.00 72.44           C  
ATOM   3194  OG  SER A 265     137.822 112.044 129.439  1.00 72.44           O  
ATOM   3195  H   SER A 265     135.176 111.111 129.743  1.00 72.44           H  
ATOM   3196  HA  SER A 265     136.452 112.564 131.498  1.00 72.44           H  
ATOM   3197  HB2 SER A 265     136.205 112.876 128.709  1.00 72.44           H  
ATOM   3198  HB3 SER A 265     137.100 113.860 129.578  1.00 72.44           H  
ATOM   3199  HG  SER A 265     138.295 112.209 128.765  1.00 72.44           H  
ATOM   3200  N   ARG A 266     133.864 113.990 130.251  1.00 75.65           N  
ATOM   3201  CA  ARG A 266     132.931 115.087 130.496  1.00 75.65           C  
ATOM   3202  C   ARG A 266     132.301 114.972 131.877  1.00 75.65           C  
ATOM   3203  O   ARG A 266     132.153 115.974 132.591  1.00 75.65           O  
ATOM   3204  CB  ARG A 266     131.851 115.110 129.417  1.00 75.65           C  
ATOM   3205  CG  ARG A 266     132.357 115.527 128.049  1.00 75.65           C  
ATOM   3206  CD  ARG A 266     131.332 115.245 126.963  1.00 75.65           C  
ATOM   3207  NE  ARG A 266     130.019 115.789 127.291  1.00 75.65           N  
ATOM   3208  CZ  ARG A 266     129.040 115.109 127.875  1.00 75.65           C  
ATOM   3209  NH1 ARG A 266     129.186 113.839 128.220  1.00 75.65           N1+
ATOM   3210  NH2 ARG A 266     127.884 115.718 128.119  1.00 75.65           N  
ATOM   3211  H   ARG A 266     133.647 113.468 129.603  1.00 75.65           H  
ATOM   3212  HA  ARG A 266     133.414 115.927 130.455  1.00 75.65           H  
ATOM   3213  HB2 ARG A 266     131.477 114.219 129.335  1.00 75.65           H  
ATOM   3214  HB3 ARG A 266     131.159 115.735 129.681  1.00 75.65           H  
ATOM   3215  HG2 ARG A 266     132.541 116.480 128.053  1.00 75.65           H  
ATOM   3216  HG3 ARG A 266     133.164 115.031 127.841  1.00 75.65           H  
ATOM   3217  HD2 ARG A 266     131.628 115.662 126.139  1.00 75.65           H  
ATOM   3218  HD3 ARG A 266     131.253 114.288 126.837  1.00 75.65           H  
ATOM   3219  HE  ARG A 266     129.861 116.606 127.076  1.00 75.65           H  
ATOM   3220 HH11 ARG A 266     129.927 113.430 128.071  1.00 75.65           H  
ATOM   3221 HH12 ARG A 266     128.536 113.422 128.598  1.00 75.65           H  
ATOM   3222 HH21 ARG A 266     127.777 116.542 127.898  1.00 75.65           H  
ATOM   3223 HH22 ARG A 266     127.242 115.288 128.496  1.00 75.65           H  
ATOM   3224  N   GLU A 267     131.914 113.758 132.270  1.00 70.74           N  
ATOM   3225  CA  GLU A 267     131.312 113.565 133.582  1.00 70.74           C  
ATOM   3226  C   GLU A 267     132.292 113.914 134.691  1.00 70.74           C  
ATOM   3227  O   GLU A 267     131.911 114.532 135.688  1.00 70.74           O  
ATOM   3228  CB  GLU A 267     130.824 112.125 133.726  1.00 70.74           C  
ATOM   3229  CG  GLU A 267     129.676 111.781 132.797  1.00 70.74           C  
ATOM   3230  CD  GLU A 267     128.409 112.531 133.139  1.00 70.74           C  
ATOM   3231  OE1 GLU A 267     128.195 112.818 134.335  1.00 70.74           O  
ATOM   3232  OE2 GLU A 267     127.628 112.835 132.214  1.00 70.74           O1-
ATOM   3233  H   GLU A 267     131.990 113.041 131.801  1.00 70.74           H  
ATOM   3234  HA  GLU A 267     130.546 114.153 133.666  1.00 70.74           H  
ATOM   3235  HB2 GLU A 267     131.559 111.524 133.526  1.00 70.74           H  
ATOM   3236  HB3 GLU A 267     130.523 111.986 134.637  1.00 70.74           H  
ATOM   3237  HG2 GLU A 267     129.919 112.021 131.891  1.00 70.74           H  
ATOM   3238  HG3 GLU A 267     129.492 110.830 132.849  1.00 70.74           H  
ATOM   3239  N   LYS A 268     133.560 113.530 134.539  1.00 71.70           N  
ATOM   3240  CA  LYS A 268     134.549 113.879 135.553  1.00 71.70           C  
ATOM   3241  C   LYS A 268     134.808 115.379 135.593  1.00 71.70           C  
ATOM   3242  O   LYS A 268     135.017 115.937 136.673  1.00 71.70           O  
ATOM   3243  CB  LYS A 268     135.851 113.120 135.311  1.00 71.70           C  
ATOM   3244  CG  LYS A 268     135.833 111.696 135.843  1.00 71.70           C  
ATOM   3245  CD  LYS A 268     137.235 111.127 136.013  1.00 71.70           C  
ATOM   3246  CE  LYS A 268     138.052 111.232 134.735  1.00 71.70           C  
ATOM   3247  NZ  LYS A 268     139.367 110.547 134.861  1.00 71.70           N1+
ATOM   3248  H   LYS A 268     133.866 113.078 133.875  1.00 71.70           H  
ATOM   3249  HA  LYS A 268     134.209 113.616 136.423  1.00 71.70           H  
ATOM   3250  HB2 LYS A 268     136.016 113.079 134.356  1.00 71.70           H  
ATOM   3251  HB3 LYS A 268     136.576 113.592 135.750  1.00 71.70           H  
ATOM   3252  HG2 LYS A 268     135.397 111.685 136.710  1.00 71.70           H  
ATOM   3253  HG3 LYS A 268     135.351 111.130 135.220  1.00 71.70           H  
ATOM   3254  HD2 LYS A 268     137.697 111.621 136.708  1.00 71.70           H  
ATOM   3255  HD3 LYS A 268     137.171 110.190 136.254  1.00 71.70           H  
ATOM   3256  HE2 LYS A 268     137.562 110.818 134.007  1.00 71.70           H  
ATOM   3257  HE3 LYS A 268     138.221 112.166 134.536  1.00 71.70           H  
ATOM   3258  HZ1 LYS A 268     139.825 110.627 134.103  1.00 71.70           H  
ATOM   3259  HZ2 LYS A 268     139.837 110.910 135.524  1.00 71.70           H  
ATOM   3260  HZ3 LYS A 268     139.243 109.683 135.034  1.00 71.70           H  
ATOM   3261  N   LYS A 269     134.804 116.050 134.441  1.00 72.39           N  
ATOM   3262  CA  LYS A 269     134.977 117.500 134.441  1.00 72.39           C  
ATOM   3263  C   LYS A 269     133.829 118.186 135.174  1.00 72.39           C  
ATOM   3264  O   LYS A 269     134.048 119.075 136.010  1.00 72.39           O  
ATOM   3265  CB  LYS A 269     135.083 118.013 133.006  1.00 72.39           C  
ATOM   3266  CG  LYS A 269     136.509 118.109 132.495  1.00 72.39           C  
ATOM   3267  CD  LYS A 269     136.559 118.120 130.977  1.00 72.39           C  
ATOM   3268  CE  LYS A 269     137.991 118.109 130.471  1.00 72.39           C  
ATOM   3269  NZ  LYS A 269     138.060 118.115 128.984  1.00 72.39           N1+
ATOM   3270  H   LYS A 269     134.704 115.697 133.663  1.00 72.39           H  
ATOM   3271  HA  LYS A 269     135.802 117.721 134.901  1.00 72.39           H  
ATOM   3272  HB2 LYS A 269     134.598 117.411 132.421  1.00 72.39           H  
ATOM   3273  HB3 LYS A 269     134.693 118.900 132.961  1.00 72.39           H  
ATOM   3274  HG2 LYS A 269     136.910 118.931 132.818  1.00 72.39           H  
ATOM   3275  HG3 LYS A 269     137.014 117.343 132.810  1.00 72.39           H  
ATOM   3276  HD2 LYS A 269     136.110 117.331 130.636  1.00 72.39           H  
ATOM   3277  HD3 LYS A 269     136.126 118.923 130.648  1.00 72.39           H  
ATOM   3278  HE2 LYS A 269     138.450 118.899 130.797  1.00 72.39           H  
ATOM   3279  HE3 LYS A 269     138.436 117.308 130.790  1.00 72.39           H  
ATOM   3280  HZ1 LYS A 269     138.909 118.107 128.719  1.00 72.39           H  
ATOM   3281  HZ2 LYS A 269     137.648 117.397 128.658  1.00 72.39           H  
ATOM   3282  HZ3 LYS A 269     137.664 118.845 128.664  1.00 72.39           H  
ATOM   3283  N   ALA A 270     132.593 117.780 134.878  1.00 69.79           N  
ATOM   3284  CA  ALA A 270     131.448 118.329 135.593  1.00 69.79           C  
ATOM   3285  C   ALA A 270     131.496 117.999 137.078  1.00 69.79           C  
ATOM   3286  O   ALA A 270     131.145 118.850 137.904  1.00 69.79           O  
ATOM   3287  CB  ALA A 270     130.147 117.808 134.987  1.00 69.79           C  
ATOM   3288  H   ALA A 270     132.396 117.197 134.277  1.00 69.79           H  
ATOM   3289  HA  ALA A 270     131.455 119.294 135.502  1.00 69.79           H  
ATOM   3290  HB1 ALA A 270     129.399 118.180 135.480  1.00 69.79           H  
ATOM   3291  HB2 ALA A 270     130.100 118.083 134.058  1.00 69.79           H  
ATOM   3292  HB3 ALA A 270     130.136 116.840 135.047  1.00 69.79           H  
ATOM   3293  N   ALA A 271     131.921 116.787 137.433  1.00 65.37           N  
ATOM   3294  CA  ALA A 271     132.059 116.420 138.834  1.00 65.37           C  
ATOM   3295  C   ALA A 271     133.084 117.298 139.530  1.00 65.37           C  
ATOM   3296  O   ALA A 271     132.878 117.697 140.675  1.00 65.37           O  
ATOM   3297  CB  ALA A 271     132.456 114.951 138.960  1.00 65.37           C  
ATOM   3298  H   ALA A 271     132.134 116.163 136.881  1.00 65.37           H  
ATOM   3299  HA  ALA A 271     131.206 116.542 139.280  1.00 65.37           H  
ATOM   3300  HB1 ALA A 271     132.477 114.709 139.899  1.00 65.37           H  
ATOM   3301  HB2 ALA A 271     131.809 114.404 138.492  1.00 65.37           H  
ATOM   3302  HB3 ALA A 271     133.334 114.829 138.566  1.00 65.37           H  
ATOM   3303  N   LYS A 272     134.191 117.610 138.857  1.00 69.89           N  
ATOM   3304  CA  LYS A 272     135.196 118.477 139.462  1.00 69.89           C  
ATOM   3305  C   LYS A 272     134.660 119.889 139.652  1.00 69.89           C  
ATOM   3306  O   LYS A 272     134.899 120.517 140.690  1.00 69.89           O  
ATOM   3307  CB  LYS A 272     136.461 118.496 138.602  1.00 69.89           C  
ATOM   3308  CG  LYS A 272     137.774 118.613 139.381  1.00 69.89           C  
ATOM   3309  CD  LYS A 272     137.953 117.528 140.449  1.00 69.89           C  
ATOM   3310  CE  LYS A 272     137.855 116.119 139.875  1.00 69.89           C  
ATOM   3311  NZ  LYS A 272     137.972 115.081 140.935  1.00 69.89           N1+
ATOM   3312  H   LYS A 272     134.381 117.337 138.064  1.00 69.89           H  
ATOM   3313  HA  LYS A 272     135.412 118.129 140.337  1.00 69.89           H  
ATOM   3314  HB2 LYS A 272     136.496 117.680 138.080  1.00 69.89           H  
ATOM   3315  HB3 LYS A 272     136.411 119.258 138.004  1.00 69.89           H  
ATOM   3316  HG2 LYS A 272     138.514 118.543 138.758  1.00 69.89           H  
ATOM   3317  HG3 LYS A 272     137.798 119.475 139.825  1.00 69.89           H  
ATOM   3318  HD2 LYS A 272     138.835 117.623 140.841  1.00 69.89           H  
ATOM   3319  HD3 LYS A 272     137.279 117.626 141.138  1.00 69.89           H  
ATOM   3320  HE2 LYS A 272     136.995 116.005 139.443  1.00 69.89           H  
ATOM   3321  HE3 LYS A 272     138.572 115.984 139.236  1.00 69.89           H  
ATOM   3322  HZ1 LYS A 272     137.915 114.270 140.573  1.00 69.89           H  
ATOM   3323  HZ2 LYS A 272     138.755 115.159 141.351  1.00 69.89           H  
ATOM   3324  HZ3 LYS A 272     137.317 115.179 141.530  1.00 69.89           H  
ATOM   3325  N   THR A 273     133.932 120.410 138.664  1.00 72.39           N  
ATOM   3326  CA  THR A 273     133.353 121.743 138.818  1.00 72.39           C  
ATOM   3327  C   THR A 273     132.392 121.786 140.000  1.00 72.39           C  
ATOM   3328  O   THR A 273     132.495 122.653 140.882  1.00 72.39           O  
ATOM   3329  CB  THR A 273     132.640 122.159 137.533  1.00 72.39           C  
ATOM   3330  CG2 THR A 273     131.900 123.470 137.732  1.00 72.39           C  
ATOM   3331  OG1 THR A 273     133.599 122.308 136.480  1.00 72.39           O  
ATOM   3332  H   THR A 273     133.762 120.024 137.914  1.00 72.39           H  
ATOM   3333  HA  THR A 273     134.064 122.379 138.989  1.00 72.39           H  
ATOM   3334  HB  THR A 273     131.995 121.477 137.287  1.00 72.39           H  
ATOM   3335  HG1 THR A 273     133.206 122.357 135.741  1.00 72.39           H  
ATOM   3336 HG21 THR A 273     131.694 123.866 136.870  1.00 72.39           H  
ATOM   3337 HG22 THR A 273     131.071 123.317 138.212  1.00 72.39           H  
ATOM   3338 HG23 THR A 273     132.451 124.088 138.237  1.00 72.39           H  
ATOM   3339  N   LEU A 274     131.449 120.847 140.042  1.00 69.03           N  
ATOM   3340  CA  LEU A 274     130.521 120.809 141.160  1.00 69.03           C  
ATOM   3341  C   LEU A 274     131.217 120.501 142.476  1.00 69.03           C  
ATOM   3342  O   LEU A 274     130.721 120.914 143.525  1.00 69.03           O  
ATOM   3343  CB  LEU A 274     129.417 119.789 140.896  1.00 69.03           C  
ATOM   3344  CG  LEU A 274     128.234 120.315 140.078  1.00 69.03           C  
ATOM   3345  CD1 LEU A 274     127.483 121.391 140.844  1.00 69.03           C  
ATOM   3346  CD2 LEU A 274     128.691 120.847 138.734  1.00 69.03           C  
ATOM   3347  H   LEU A 274     131.329 120.236 139.449  1.00 69.03           H  
ATOM   3348  HA  LEU A 274     130.111 121.683 141.247  1.00 69.03           H  
ATOM   3349  HB2 LEU A 274     129.797 119.038 140.413  1.00 69.03           H  
ATOM   3350  HB3 LEU A 274     129.067 119.486 141.748  1.00 69.03           H  
ATOM   3351  HG  LEU A 274     127.621 119.583 139.910  1.00 69.03           H  
ATOM   3352 HD11 LEU A 274     126.634 121.557 140.403  1.00 69.03           H  
ATOM   3353 HD12 LEU A 274     127.329 121.083 141.751  1.00 69.03           H  
ATOM   3354 HD13 LEU A 274     128.012 122.203 140.855  1.00 69.03           H  
ATOM   3355 HD21 LEU A 274     127.912 121.102 138.217  1.00 69.03           H  
ATOM   3356 HD22 LEU A 274     129.261 121.619 138.874  1.00 69.03           H  
ATOM   3357 HD23 LEU A 274     129.181 120.151 138.269  1.00 69.03           H  
ATOM   3358  N   GLY A 275     132.352 119.812 142.451  1.00 68.81           N  
ATOM   3359  CA  GLY A 275     133.126 119.584 143.650  1.00 68.81           C  
ATOM   3360  C   GLY A 275     133.739 120.862 144.169  1.00 68.81           C  
ATOM   3361  O   GLY A 275     133.775 121.088 145.378  1.00 68.81           O  
ATOM   3362  H   GLY A 275     132.693 119.464 141.743  1.00 68.81           H  
ATOM   3363  HA2 GLY A 275     132.554 119.216 144.341  1.00 68.81           H  
ATOM   3364  HA3 GLY A 275     133.838 118.951 143.465  1.00 68.81           H  
ATOM   3365  N   ILE A 276     134.228 121.708 143.265  1.00 73.51           N  
ATOM   3366  CA  ILE A 276     134.705 123.025 143.682  1.00 73.51           C  
ATOM   3367  C   ILE A 276     133.564 123.817 144.304  1.00 73.51           C  
ATOM   3368  O   ILE A 276     133.726 124.462 145.349  1.00 73.51           O  
ATOM   3369  CB  ILE A 276     135.332 123.781 142.496  1.00 73.51           C  
ATOM   3370  CG1 ILE A 276     136.510 122.999 141.910  1.00 73.51           C  
ATOM   3371  CG2 ILE A 276     135.778 125.162 142.931  1.00 73.51           C  
ATOM   3372  CD1 ILE A 276     137.652 122.764 142.884  1.00 73.51           C  
ATOM   3373  H   ILE A 276     134.293 121.550 142.422  1.00 73.51           H  
ATOM   3374  HA  ILE A 276     135.387 122.911 144.362  1.00 73.51           H  
ATOM   3375  HB  ILE A 276     134.658 123.880 141.806  1.00 73.51           H  
ATOM   3376 HG12 ILE A 276     136.198 122.132 141.616  1.00 73.51           H  
ATOM   3377 HG13 ILE A 276     136.865 123.492 141.154  1.00 73.51           H  
ATOM   3378 HG21 ILE A 276     136.392 125.517 142.269  1.00 73.51           H  
ATOM   3379 HG22 ILE A 276     135.002 125.738 143.004  1.00 73.51           H  
ATOM   3380 HG23 ILE A 276     136.223 125.094 143.790  1.00 73.51           H  
ATOM   3381 HD11 ILE A 276     138.382 122.333 142.412  1.00 73.51           H  
ATOM   3382 HD12 ILE A 276     137.949 123.615 143.241  1.00 73.51           H  
ATOM   3383 HD13 ILE A 276     137.344 122.192 143.604  1.00 73.51           H  
ATOM   3384  N   VAL A 277     132.392 123.781 143.668  1.00 72.73           N  
ATOM   3385  CA  VAL A 277     131.242 124.507 144.210  1.00 72.73           C  
ATOM   3386  C   VAL A 277     130.904 123.999 145.607  1.00 72.73           C  
ATOM   3387  O   VAL A 277     130.697 124.782 146.544  1.00 72.73           O  
ATOM   3388  CB  VAL A 277     130.034 124.385 143.267  1.00 72.73           C  
ATOM   3389  CG1 VAL A 277     128.796 124.966 143.922  1.00 72.73           C  
ATOM   3390  CG2 VAL A 277     130.317 125.085 141.956  1.00 72.73           C  
ATOM   3391  H   VAL A 277     132.238 123.355 142.938  1.00 72.73           H  
ATOM   3392  HA  VAL A 277     131.469 125.447 144.282  1.00 72.73           H  
ATOM   3393  HB  VAL A 277     129.867 123.447 143.080  1.00 72.73           H  
ATOM   3394 HG11 VAL A 277     128.133 125.143 143.236  1.00 72.73           H  
ATOM   3395 HG12 VAL A 277     128.445 124.328 144.562  1.00 72.73           H  
ATOM   3396 HG13 VAL A 277     129.035 125.792 144.370  1.00 72.73           H  
ATOM   3397 HG21 VAL A 277     129.581 124.915 141.350  1.00 72.73           H  
ATOM   3398 HG22 VAL A 277     130.402 126.037 142.117  1.00 72.73           H  
ATOM   3399 HG23 VAL A 277     131.141 124.736 141.581  1.00 72.73           H  
ATOM   3400  N   VAL A 278     130.845 122.677 145.765  1.00 69.80           N  
ATOM   3401  CA  VAL A 278     130.503 122.081 147.050  1.00 69.80           C  
ATOM   3402  C   VAL A 278     131.548 122.433 148.096  1.00 69.80           C  
ATOM   3403  O   VAL A 278     131.215 122.726 149.248  1.00 69.80           O  
ATOM   3404  CB  VAL A 278     130.350 120.558 146.898  1.00 69.80           C  
ATOM   3405  CG1 VAL A 278     130.464 119.870 148.246  1.00 69.80           C  
ATOM   3406  CG2 VAL A 278     129.026 120.226 146.238  1.00 69.80           C  
ATOM   3407  H   VAL A 278     130.998 122.105 145.141  1.00 69.80           H  
ATOM   3408  HA  VAL A 278     129.652 122.439 147.347  1.00 69.80           H  
ATOM   3409  HB  VAL A 278     131.061 120.224 146.329  1.00 69.80           H  
ATOM   3410 HG11 VAL A 278     130.174 118.952 148.145  1.00 69.80           H  
ATOM   3411 HG12 VAL A 278     131.389 119.885 148.540  1.00 69.80           H  
ATOM   3412 HG13 VAL A 278     129.899 120.329 148.887  1.00 69.80           H  
ATOM   3413 HG21 VAL A 278     128.985 119.270 146.078  1.00 69.80           H  
ATOM   3414 HG22 VAL A 278     128.304 120.495 146.827  1.00 69.80           H  
ATOM   3415 HG23 VAL A 278     128.964 120.705 145.397  1.00 69.80           H  
ATOM   3416  N   GLY A 279     132.826 122.375 147.728  1.00 74.06           N  
ATOM   3417  CA  GLY A 279     133.869 122.716 148.676  1.00 74.06           C  
ATOM   3418  C   GLY A 279     133.762 124.149 149.151  1.00 74.06           C  
ATOM   3419  O   GLY A 279     133.849 124.422 150.349  1.00 74.06           O  
ATOM   3420  H   GLY A 279     133.107 122.146 146.948  1.00 74.06           H  
ATOM   3421  HA2 GLY A 279     133.809 122.130 149.447  1.00 74.06           H  
ATOM   3422  HA3 GLY A 279     134.737 122.593 148.261  1.00 74.06           H  
ATOM   3423  N   CYS A 280     133.563 125.082 148.223  1.00 77.69           N  
ATOM   3424  CA  CYS A 280     133.413 126.480 148.604  1.00 77.69           C  
ATOM   3425  C   CYS A 280     132.226 126.637 149.543  1.00 77.69           C  
ATOM   3426  O   CYS A 280     132.342 127.258 150.605  1.00 77.69           O  
ATOM   3427  CB  CYS A 280     133.236 127.361 147.369  1.00 77.69           C  
ATOM   3428  SG  CYS A 280     134.647 127.336 146.252  1.00 77.69           S  
ATOM   3429  H   CYS A 280     133.512 124.933 147.377  1.00 77.69           H  
ATOM   3430  HA  CYS A 280     134.211 126.771 149.072  1.00 77.69           H  
ATOM   3431  HB2 CYS A 280     132.460 127.053 146.874  1.00 77.69           H  
ATOM   3432  HB3 CYS A 280     133.100 128.277 147.655  1.00 77.69           H  
ATOM   3433  HG  CYS A 280     134.440 128.115 145.365  1.00 77.69           H  
ATOM   3434  N   PHE A 281     131.084 126.059 149.165  1.00 78.04           N  
ATOM   3435  CA  PHE A 281     129.888 126.169 149.991  1.00 78.04           C  
ATOM   3436  C   PHE A 281     130.119 125.630 151.395  1.00 78.04           C  
ATOM   3437  O   PHE A 281     129.818 126.313 152.383  1.00 78.04           O  
ATOM   3438  CB  PHE A 281     128.741 125.415 149.318  1.00 78.04           C  
ATOM   3439  CG  PHE A 281     127.435 125.506 150.047  1.00 78.04           C  
ATOM   3440  CD1 PHE A 281     126.495 126.453 149.688  1.00 78.04           C  
ATOM   3441  CD2 PHE A 281     127.138 124.631 151.074  1.00 78.04           C  
ATOM   3442  CE1 PHE A 281     125.288 126.533 150.348  1.00 78.04           C  
ATOM   3443  CE2 PHE A 281     125.934 124.707 151.738  1.00 78.04           C  
ATOM   3444  CZ  PHE A 281     125.006 125.656 151.372  1.00 78.04           C  
ATOM   3445  H   PHE A 281     130.979 125.603 148.443  1.00 78.04           H  
ATOM   3446  HA  PHE A 281     129.635 127.103 150.063  1.00 78.04           H  
ATOM   3447  HB2 PHE A 281     128.609 125.779 148.429  1.00 78.04           H  
ATOM   3448  HB3 PHE A 281     128.980 124.477 149.256  1.00 78.04           H  
ATOM   3449  HD1 PHE A 281     126.680 127.045 148.995  1.00 78.04           H  
ATOM   3450  HD2 PHE A 281     127.760 123.987 151.324  1.00 78.04           H  
ATOM   3451  HE1 PHE A 281     124.664 127.176 150.100  1.00 78.04           H  
ATOM   3452  HE2 PHE A 281     125.746 124.116 152.430  1.00 78.04           H  
ATOM   3453  HZ  PHE A 281     124.193 125.711 151.821  1.00 78.04           H  
ATOM   3454  N   VAL A 282     130.650 124.414 151.505  1.00 75.94           N  
ATOM   3455  CA  VAL A 282     130.814 123.782 152.808  1.00 75.94           C  
ATOM   3456  C   VAL A 282     131.831 124.535 153.649  1.00 75.94           C  
ATOM   3457  O   VAL A 282     131.612 124.772 154.840  1.00 75.94           O  
ATOM   3458  CB  VAL A 282     131.209 122.304 152.639  1.00 75.94           C  
ATOM   3459  CG1 VAL A 282     131.533 121.689 153.989  1.00 75.94           C  
ATOM   3460  CG2 VAL A 282     130.089 121.534 151.964  1.00 75.94           C  
ATOM   3461  H   VAL A 282     130.920 123.937 150.843  1.00 75.94           H  
ATOM   3462  HA  VAL A 282     129.965 123.809 153.276  1.00 75.94           H  
ATOM   3463  HB  VAL A 282     131.999 122.245 152.080  1.00 75.94           H  
ATOM   3464 HG11 VAL A 282     131.524 120.723 153.904  1.00 75.94           H  
ATOM   3465 HG12 VAL A 282     132.413 121.985 154.272  1.00 75.94           H  
ATOM   3466 HG13 VAL A 282     130.864 121.970 154.633  1.00 75.94           H  
ATOM   3467 HG21 VAL A 282     130.377 120.619 151.820  1.00 75.94           H  
ATOM   3468 HG22 VAL A 282     129.307 121.548 152.538  1.00 75.94           H  
ATOM   3469 HG23 VAL A 282     129.882 121.953 151.114  1.00 75.94           H  
ATOM   3470  N   LEU A 283     132.964 124.916 153.057  1.00 81.20           N  
ATOM   3471  CA  LEU A 283     133.966 125.651 153.819  1.00 81.20           C  
ATOM   3472  C   LEU A 283     133.405 126.972 154.320  1.00 81.20           C  
ATOM   3473  O   LEU A 283     133.668 127.373 155.460  1.00 81.20           O  
ATOM   3474  CB  LEU A 283     135.212 125.889 152.966  1.00 81.20           C  
ATOM   3475  CG  LEU A 283     136.008 124.646 152.565  1.00 81.20           C  
ATOM   3476  CD1 LEU A 283     137.129 125.021 151.609  1.00 81.20           C  
ATOM   3477  CD2 LEU A 283     136.565 123.941 153.792  1.00 81.20           C  
ATOM   3478  H   LEU A 283     133.171 124.765 152.236  1.00 81.20           H  
ATOM   3479  HA  LEU A 283     134.223 125.124 154.591  1.00 81.20           H  
ATOM   3480  HB2 LEU A 283     134.939 126.333 152.148  1.00 81.20           H  
ATOM   3481  HB3 LEU A 283     135.812 126.468 153.461  1.00 81.20           H  
ATOM   3482  HG  LEU A 283     135.420 124.026 152.108  1.00 81.20           H  
ATOM   3483 HD11 LEU A 283     137.618 124.219 151.366  1.00 81.20           H  
ATOM   3484 HD12 LEU A 283     136.745 125.428 150.817  1.00 81.20           H  
ATOM   3485 HD13 LEU A 283     137.722 125.650 152.050  1.00 81.20           H  
ATOM   3486 HD21 LEU A 283     137.166 123.236 153.504  1.00 81.20           H  
ATOM   3487 HD22 LEU A 283     137.046 124.585 154.334  1.00 81.20           H  
ATOM   3488 HD23 LEU A 283     135.830 123.563 154.300  1.00 81.20           H  
ATOM   3489  N   CYS A 284     132.626 127.663 153.488  1.00 86.00           N  
ATOM   3490  CA  CYS A 284     132.103 128.960 153.893  1.00 86.00           C  
ATOM   3491  C   CYS A 284     131.046 128.824 154.981  1.00 86.00           C  
ATOM   3492  O   CYS A 284     130.992 129.645 155.902  1.00 86.00           O  
ATOM   3493  CB  CYS A 284     131.531 129.688 152.684  1.00 86.00           C  
ATOM   3494  SG  CYS A 284     132.771 130.233 151.490  1.00 86.00           S  
ATOM   3495  H   CYS A 284     132.392 127.408 152.701  1.00 86.00           H  
ATOM   3496  HA  CYS A 284     132.830 129.496 154.248  1.00 86.00           H  
ATOM   3497  HB2 CYS A 284     130.914 129.097 152.225  1.00 86.00           H  
ATOM   3498  HB3 CYS A 284     131.060 130.475 153.001  1.00 86.00           H  
ATOM   3499  HG  CYS A 284     132.223 130.790 150.579  1.00 86.00           H  
ATOM   3500  N   TRP A 285     130.191 127.806 154.892  1.00 82.48           N  
ATOM   3501  CA  TRP A 285     129.110 127.675 155.862  1.00 82.48           C  
ATOM   3502  C   TRP A 285     129.539 127.005 157.158  1.00 82.48           C  
ATOM   3503  O   TRP A 285     128.932 127.264 158.203  1.00 82.48           O  
ATOM   3504  CB  TRP A 285     127.946 126.886 155.262  1.00 82.48           C  
ATOM   3505  CG  TRP A 285     126.874 127.744 154.670  1.00 82.48           C  
ATOM   3506  CD1 TRP A 285     126.344 127.635 153.425  1.00 82.48           C  
ATOM   3507  CD2 TRP A 285     126.195 128.836 155.301  1.00 82.48           C  
ATOM   3508  CE2 TRP A 285     125.269 129.343 154.371  1.00 82.48           C  
ATOM   3509  CE3 TRP A 285     126.281 129.435 156.560  1.00 82.48           C  
ATOM   3510  NE1 TRP A 285     125.377 128.590 153.233  1.00 82.48           N  
ATOM   3511  CZ2 TRP A 285     124.437 130.417 154.659  1.00 82.48           C  
ATOM   3512  CZ3 TRP A 285     125.454 130.501 156.843  1.00 82.48           C  
ATOM   3513  CH2 TRP A 285     124.545 130.982 155.898  1.00 82.48           C  
ATOM   3514  H   TRP A 285     130.214 127.191 154.292  1.00 82.48           H  
ATOM   3515  HA  TRP A 285     128.792 128.562 156.085  1.00 82.48           H  
ATOM   3516  HB2 TRP A 285     128.287 126.311 154.559  1.00 82.48           H  
ATOM   3517  HB3 TRP A 285     127.542 126.347 155.960  1.00 82.48           H  
ATOM   3518  HD1 TRP A 285     126.603 127.004 152.794  1.00 82.48           H  
ATOM   3519  HE1 TRP A 285     124.918 128.701 152.514  1.00 82.48           H  
ATOM   3520  HE3 TRP A 285     126.885 129.121 157.193  1.00 82.48           H  
ATOM   3521  HZ2 TRP A 285     123.829 130.739 154.033  1.00 82.48           H  
ATOM   3522  HZ3 TRP A 285     125.504 130.909 157.677  1.00 82.48           H  
ATOM   3523  HH2 TRP A 285     124.000 131.703 156.117  1.00 82.48           H  
ATOM   3524  N   LEU A 286     130.565 126.159 157.127  1.00 85.35           N  
ATOM   3525  CA  LEU A 286     130.933 125.395 158.314  1.00 85.35           C  
ATOM   3526  C   LEU A 286     131.194 126.263 159.535  1.00 85.35           C  
ATOM   3527  O   LEU A 286     130.809 125.849 160.641  1.00 85.35           O  
ATOM   3528  CB  LEU A 286     132.161 124.528 158.002  1.00 85.35           C  
ATOM   3529  CG  LEU A 286     132.680 123.670 159.157  1.00 85.35           C  
ATOM   3530  CD1 LEU A 286     131.558 122.860 159.785  1.00 85.35           C  
ATOM   3531  CD2 LEU A 286     133.795 122.756 158.675  1.00 85.35           C  
ATOM   3532  H   LEU A 286     131.059 126.010 156.438  1.00 85.35           H  
ATOM   3533  HA  LEU A 286     130.198 124.800 158.530  1.00 85.35           H  
ATOM   3534  HB2 LEU A 286     131.933 123.927 157.276  1.00 85.35           H  
ATOM   3535  HB3 LEU A 286     132.886 125.109 157.724  1.00 85.35           H  
ATOM   3536  HG  LEU A 286     133.048 124.251 159.841  1.00 85.35           H  
ATOM   3537 HD11 LEU A 286     131.943 122.215 160.399  1.00 85.35           H  
ATOM   3538 HD12 LEU A 286     130.963 123.457 160.265  1.00 85.35           H  
ATOM   3539 HD13 LEU A 286     131.072 122.398 159.084  1.00 85.35           H  
ATOM   3540 HD21 LEU A 286     134.116 122.230 159.423  1.00 85.35           H  
ATOM   3541 HD22 LEU A 286     133.446 122.172 157.984  1.00 85.35           H  
ATOM   3542 HD23 LEU A 286     134.515 123.299 158.318  1.00 85.35           H  
ATOM   3543  N   PRO A 287     131.845 127.423 159.433  1.00 88.66           N  
ATOM   3544  CA  PRO A 287     132.047 128.239 160.641  1.00 88.66           C  
ATOM   3545  C   PRO A 287     130.759 128.525 161.396  1.00 88.66           C  
ATOM   3546  O   PRO A 287     130.714 128.372 162.622  1.00 88.66           O  
ATOM   3547  CB  PRO A 287     132.687 129.517 160.085  1.00 88.66           C  
ATOM   3548  CG  PRO A 287     133.367 129.091 158.841  1.00 88.66           C  
ATOM   3549  CD  PRO A 287     132.545 127.979 158.264  1.00 88.66           C  
ATOM   3550  HA  PRO A 287     132.675 127.803 161.238  1.00 88.66           H  
ATOM   3551  HB2 PRO A 287     131.997 130.172 159.893  1.00 88.66           H  
ATOM   3552  HB3 PRO A 287     133.327 129.868 160.724  1.00 88.66           H  
ATOM   3553  HG2 PRO A 287     133.407 129.838 158.224  1.00 88.66           H  
ATOM   3554  HG3 PRO A 287     134.260 128.778 159.053  1.00 88.66           H  
ATOM   3555  HD2 PRO A 287     131.908 128.330 157.624  1.00 88.66           H  
ATOM   3556  HD3 PRO A 287     133.121 127.310 157.863  1.00 88.66           H  
ATOM   3557  N   PHE A 288     129.697 128.917 160.691  1.00 91.32           N  
ATOM   3558  CA  PHE A 288     128.452 129.265 161.368  1.00 91.32           C  
ATOM   3559  C   PHE A 288     127.809 128.040 162.004  1.00 91.32           C  
ATOM   3560  O   PHE A 288     127.412 128.068 163.177  1.00 91.32           O  
ATOM   3561  CB  PHE A 288     127.489 129.920 160.378  1.00 91.32           C  
ATOM   3562  CG  PHE A 288     126.125 130.179 160.944  1.00 91.32           C  
ATOM   3563  CD1 PHE A 288     125.969 130.574 162.260  1.00 91.32           C  
ATOM   3564  CD2 PHE A 288     124.998 130.029 160.159  1.00 91.32           C  
ATOM   3565  CE1 PHE A 288     124.716 130.811 162.782  1.00 91.32           C  
ATOM   3566  CE2 PHE A 288     123.743 130.266 160.675  1.00 91.32           C  
ATOM   3567  CZ  PHE A 288     123.603 130.658 161.989  1.00 91.32           C  
ATOM   3568  H   PHE A 288     129.673 128.989 159.835  1.00 91.32           H  
ATOM   3569  HA  PHE A 288     128.644 129.908 162.067  1.00 91.32           H  
ATOM   3570  HB2 PHE A 288     127.860 130.771 160.097  1.00 91.32           H  
ATOM   3571  HB3 PHE A 288     127.386 129.336 159.610  1.00 91.32           H  
ATOM   3572  HD1 PHE A 288     126.718 130.679 162.801  1.00 91.32           H  
ATOM   3573  HD2 PHE A 288     125.088 129.764 159.273  1.00 91.32           H  
ATOM   3574  HE1 PHE A 288     124.624 131.076 163.668  1.00 91.32           H  
ATOM   3575  HE2 PHE A 288     122.991 130.161 160.138  1.00 91.32           H  
ATOM   3576  HZ  PHE A 288     122.756 130.819 162.339  1.00 91.32           H  
ATOM   3577  N   PHE A 289     127.684 126.955 161.239  1.00 88.11           N  
ATOM   3578  CA  PHE A 289     127.034 125.755 161.742  1.00 88.11           C  
ATOM   3579  C   PHE A 289     127.879 125.023 162.770  1.00 88.11           C  
ATOM   3580  O   PHE A 289     127.383 124.085 163.401  1.00 88.11           O  
ATOM   3581  CB  PHE A 289     126.702 124.820 160.582  1.00 88.11           C  
ATOM   3582  CG  PHE A 289     125.521 125.262 159.774  1.00 88.11           C  
ATOM   3583  CD1 PHE A 289     124.257 125.289 160.332  1.00 88.11           C  
ATOM   3584  CD2 PHE A 289     125.675 125.659 158.459  1.00 88.11           C  
ATOM   3585  CE1 PHE A 289     123.169 125.698 159.592  1.00 88.11           C  
ATOM   3586  CE2 PHE A 289     124.591 126.068 157.715  1.00 88.11           C  
ATOM   3587  CZ  PHE A 289     123.337 126.088 158.282  1.00 88.11           C  
ATOM   3588  H   PHE A 289     127.967 126.893 160.430  1.00 88.11           H  
ATOM   3589  HA  PHE A 289     126.201 126.007 162.171  1.00 88.11           H  
ATOM   3590  HB2 PHE A 289     127.467 124.773 159.988  1.00 88.11           H  
ATOM   3591  HB3 PHE A 289     126.506 123.938 160.936  1.00 88.11           H  
ATOM   3592  HD1 PHE A 289     124.139 125.026 161.216  1.00 88.11           H  
ATOM   3593  HD2 PHE A 289     126.521 125.647 158.072  1.00 88.11           H  
ATOM   3594  HE1 PHE A 289     122.323 125.710 159.977  1.00 88.11           H  
ATOM   3595  HE2 PHE A 289     124.706 126.332 156.830  1.00 88.11           H  
ATOM   3596  HZ  PHE A 289     122.603 126.365 157.781  1.00 88.11           H  
ATOM   3597  N   LEU A 290     129.138 125.417 162.944  1.00 94.41           N  
ATOM   3598  CA  LEU A 290     129.981 124.869 163.993  1.00 94.41           C  
ATOM   3599  C   LEU A 290     130.056 125.766 165.217  1.00 94.41           C  
ATOM   3600  O   LEU A 290     130.301 125.264 166.319  1.00 94.41           O  
ATOM   3601  CB  LEU A 290     131.398 124.630 163.459  1.00 94.41           C  
ATOM   3602  CG  LEU A 290     132.354 123.868 164.378  1.00 94.41           C  
ATOM   3603  CD1 LEU A 290     131.756 122.540 164.819  1.00 94.41           C  
ATOM   3604  CD2 LEU A 290     133.690 123.652 163.686  1.00 94.41           C  
ATOM   3605  H   LEU A 290     129.531 126.009 162.459  1.00 94.41           H  
ATOM   3606  HA  LEU A 290     129.615 124.016 164.271  1.00 94.41           H  
ATOM   3607  HB2 LEU A 290     131.330 124.125 162.633  1.00 94.41           H  
ATOM   3608  HB3 LEU A 290     131.802 125.492 163.275  1.00 94.41           H  
ATOM   3609  HG  LEU A 290     132.515 124.400 165.173  1.00 94.41           H  
ATOM   3610 HD11 LEU A 290     132.448 122.010 165.244  1.00 94.41           H  
ATOM   3611 HD12 LEU A 290     131.037 122.709 165.448  1.00 94.41           H  
ATOM   3612 HD13 LEU A 290     131.415 122.074 164.040  1.00 94.41           H  
ATOM   3613 HD21 LEU A 290     134.283 123.174 164.286  1.00 94.41           H  
ATOM   3614 HD22 LEU A 290     133.547 123.134 162.878  1.00 94.41           H  
ATOM   3615 HD23 LEU A 290     134.072 124.515 163.462  1.00 94.41           H  
ATOM   3616  N   VAL A 291     129.847 127.072 165.052  1.00 96.54           N  
ATOM   3617  CA  VAL A 291     129.894 127.979 166.193  1.00 96.54           C  
ATOM   3618  C   VAL A 291     128.541 128.037 166.888  1.00 96.54           C  
ATOM   3619  O   VAL A 291     128.461 127.975 168.120  1.00 96.54           O  
ATOM   3620  CB  VAL A 291     130.362 129.379 165.750  1.00 96.54           C  
ATOM   3621  CG1 VAL A 291     129.373 130.009 164.784  1.00 96.54           C  
ATOM   3622  CG2 VAL A 291     130.569 130.276 166.958  1.00 96.54           C  
ATOM   3623  H   VAL A 291     129.682 127.449 164.299  1.00 96.54           H  
ATOM   3624  HA  VAL A 291     130.540 127.642 166.833  1.00 96.54           H  
ATOM   3625  HB  VAL A 291     131.213 129.295 165.292  1.00 96.54           H  
ATOM   3626 HG11 VAL A 291     129.799 130.762 164.345  1.00 96.54           H  
ATOM   3627 HG12 VAL A 291     129.108 129.352 164.127  1.00 96.54           H  
ATOM   3628 HG13 VAL A 291     128.596 130.312 165.280  1.00 96.54           H  
ATOM   3629 HG21 VAL A 291     130.906 131.133 166.654  1.00 96.54           H  
ATOM   3630 HG22 VAL A 291     129.723 130.397 167.415  1.00 96.54           H  
ATOM   3631 HG23 VAL A 291     131.212 129.860 167.554  1.00 96.54           H  
ATOM   3632  N   MET A 292     127.455 128.153 166.121  1.00 99.22           N  
ATOM   3633  CA  MET A 292     126.145 128.306 166.750  1.00 99.22           C  
ATOM   3634  C   MET A 292     125.792 127.119 167.633  1.00 99.22           C  
ATOM   3635  O   MET A 292     125.395 127.336 168.792  1.00 99.22           O  
ATOM   3636  CB  MET A 292     125.078 128.545 165.677  1.00 99.22           C  
ATOM   3637  CG  MET A 292     123.827 129.227 166.203  1.00 99.22           C  
ATOM   3638  SD  MET A 292     123.973 131.024 166.238  1.00 99.22           S  
ATOM   3639  CE  MET A 292     123.672 131.356 167.972  1.00 99.22           C  
ATOM   3640  H   MET A 292     127.449 128.147 165.261  1.00 99.22           H  
ATOM   3641  HA  MET A 292     126.170 129.099 167.309  1.00 99.22           H  
ATOM   3642  HB2 MET A 292     125.454 129.110 164.983  1.00 99.22           H  
ATOM   3643  HB3 MET A 292     124.803 127.699 165.298  1.00 99.22           H  
ATOM   3644  HG2 MET A 292     123.079 128.997 165.631  1.00 99.22           H  
ATOM   3645  HG3 MET A 292     123.659 128.922 167.108  1.00 99.22           H  
ATOM   3646  HE1 MET A 292     123.729 132.313 168.124  1.00 99.22           H  
ATOM   3647  HE2 MET A 292     122.787 131.036 168.206  1.00 99.22           H  
ATOM   3648  HE3 MET A 292     124.341 130.896 168.503  1.00 99.22           H  
ATOM   3649  N   PRO A 293     125.903 125.866 167.182  1.00100.62           N  
ATOM   3650  CA  PRO A 293     125.667 124.753 168.116  1.00100.62           C  
ATOM   3651  C   PRO A 293     126.636 124.747 169.282  1.00100.62           C  
ATOM   3652  O   PRO A 293     126.257 124.381 170.402  1.00100.62           O  
ATOM   3653  CB  PRO A 293     125.831 123.510 167.228  1.00100.62           C  
ATOM   3654  CG  PRO A 293     125.645 124.001 165.837  1.00100.62           C  
ATOM   3655  CD  PRO A 293     126.229 125.376 165.833  1.00100.62           C  
ATOM   3656  HA  PRO A 293     124.758 124.786 168.455  1.00100.62           H  
ATOM   3657  HB2 PRO A 293     126.719 123.139 167.346  1.00100.62           H  
ATOM   3658  HB3 PRO A 293     125.152 122.855 167.455  1.00100.62           H  
ATOM   3659  HG2 PRO A 293     126.116 123.418 165.224  1.00100.62           H  
ATOM   3660  HG3 PRO A 293     124.699 124.030 165.625  1.00100.62           H  
ATOM   3661  HD2 PRO A 293     127.190 125.333 165.712  1.00100.62           H  
ATOM   3662  HD3 PRO A 293     125.809 125.913 165.147  1.00100.62           H  
ATOM   3663  N   ILE A 294     127.889 125.142 169.047  1.00106.55           N  
ATOM   3664  CA  ILE A 294     128.862 125.194 170.132  1.00106.55           C  
ATOM   3665  C   ILE A 294     128.444 126.230 171.165  1.00106.55           C  
ATOM   3666  O   ILE A 294     128.503 125.980 172.374  1.00106.55           O  
ATOM   3667  CB  ILE A 294     130.268 125.477 169.572  1.00106.55           C  
ATOM   3668  CG1 ILE A 294     130.878 124.184 169.022  1.00106.55           C  
ATOM   3669  CG2 ILE A 294     131.162 126.089 170.651  1.00106.55           C  
ATOM   3670  CD1 ILE A 294     132.240 124.357 168.377  1.00106.55           C  
ATOM   3671  H   ILE A 294     128.194 125.382 168.279  1.00106.55           H  
ATOM   3672  HA  ILE A 294     128.887 124.329 170.571  1.00106.55           H  
ATOM   3673  HB  ILE A 294     130.187 126.113 168.843  1.00106.55           H  
ATOM   3674 HG12 ILE A 294     130.977 123.553 169.753  1.00106.55           H  
ATOM   3675 HG13 ILE A 294     130.279 123.817 168.353  1.00106.55           H  
ATOM   3676 HG21 ILE A 294     132.086 126.056 170.359  1.00106.55           H  
ATOM   3677 HG22 ILE A 294     130.904 127.013 170.795  1.00106.55           H  
ATOM   3678 HG23 ILE A 294     131.061 125.581 171.471  1.00106.55           H  
ATOM   3679 HD11 ILE A 294     132.414 123.597 167.801  1.00106.55           H  
ATOM   3680 HD12 ILE A 294     132.240 125.175 167.856  1.00106.55           H  
ATOM   3681 HD13 ILE A 294     132.915 124.408 169.071  1.00106.55           H  
ATOM   3682  N   GLY A 295     128.016 127.407 170.708  1.00107.45           N  
ATOM   3683  CA  GLY A 295     127.493 128.394 171.636  1.00107.45           C  
ATOM   3684  C   GLY A 295     126.274 127.889 172.381  1.00107.45           C  
ATOM   3685  O   GLY A 295     126.099 128.169 173.569  1.00107.45           O  
ATOM   3686  H   GLY A 295     128.019 127.650 169.883  1.00107.45           H  
ATOM   3687  HA2 GLY A 295     128.177 128.624 172.284  1.00107.45           H  
ATOM   3688  HA3 GLY A 295     127.247 129.197 171.150  1.00107.45           H  
ATOM   3689  N   SER A 296     125.415 127.136 171.693  1.00108.63           N  
ATOM   3690  CA  SER A 296     124.233 126.581 172.343  1.00108.63           C  
ATOM   3691  C   SER A 296     124.626 125.638 173.474  1.00108.63           C  
ATOM   3692  O   SER A 296     124.114 125.745 174.594  1.00108.63           O  
ATOM   3693  CB  SER A 296     123.369 125.858 171.311  1.00108.63           C  
ATOM   3694  OG  SER A 296     122.912 126.759 170.320  1.00108.63           O  
ATOM   3695  H   SER A 296     125.494 126.934 170.860  1.00108.63           H  
ATOM   3696  HA  SER A 296     123.709 127.305 172.721  1.00108.63           H  
ATOM   3697  HB2 SER A 296     123.898 125.163 170.887  1.00108.63           H  
ATOM   3698  HB3 SER A 296     122.604 125.465 171.759  1.00108.63           H  
ATOM   3699  HG  SER A 296     122.712 126.339 169.621  1.00108.63           H  
ATOM   3700  N   PHE A 297     125.537 124.703 173.197  1.00111.31           N  
ATOM   3701  CA  PHE A 297     126.041 123.829 174.251  1.00111.31           C  
ATOM   3702  C   PHE A 297     126.934 124.583 175.227  1.00111.31           C  
ATOM   3703  O   PHE A 297     126.788 124.436 176.445  1.00111.31           O  
ATOM   3704  CB  PHE A 297     126.823 122.657 173.651  1.00111.31           C  
ATOM   3705  CG  PHE A 297     125.981 121.673 172.885  1.00111.31           C  
ATOM   3706  CD1 PHE A 297     124.599 121.664 172.995  1.00111.31           C  
ATOM   3707  CD2 PHE A 297     126.586 120.736 172.064  1.00111.31           C  
ATOM   3708  CE1 PHE A 297     123.843 120.748 172.292  1.00111.31           C  
ATOM   3709  CE2 PHE A 297     125.834 119.819 171.361  1.00111.31           C  
ATOM   3710  CZ  PHE A 297     124.463 119.823 171.476  1.00111.31           C  
ATOM   3711  H   PHE A 297     125.873 124.558 172.419  1.00111.31           H  
ATOM   3712  HA  PHE A 297     125.295 123.478 174.761  1.00111.31           H  
ATOM   3713  HB2 PHE A 297     127.491 123.010 173.042  1.00111.31           H  
ATOM   3714  HB3 PHE A 297     127.259 122.174 174.370  1.00111.31           H  
ATOM   3715  HD1 PHE A 297     124.172 122.282 173.543  1.00111.31           H  
ATOM   3716  HD2 PHE A 297     127.512 120.727 171.983  1.00111.31           H  
ATOM   3717  HE1 PHE A 297     122.916 120.752 172.369  1.00111.31           H  
ATOM   3718  HE2 PHE A 297     126.254 119.198 170.810  1.00111.31           H  
ATOM   3719  HZ  PHE A 297     123.955 119.207 171.001  1.00111.31           H  
ATOM   3720  N   PHE A 298     127.862 125.384 174.711  1.00116.37           N  
ATOM   3721  CA  PHE A 298     128.880 126.024 175.534  1.00116.37           C  
ATOM   3722  C   PHE A 298     128.629 127.524 175.616  1.00116.37           C  
ATOM   3723  O   PHE A 298     129.295 128.304 174.924  1.00116.37           O  
ATOM   3724  CB  PHE A 298     130.279 125.761 174.966  1.00116.37           C  
ATOM   3725  CG  PHE A 298     130.624 124.297 174.812  1.00116.37           C  
ATOM   3726  CD1 PHE A 298     131.766 123.920 174.124  1.00116.37           C  
ATOM   3727  CD2 PHE A 298     129.836 123.305 175.377  1.00116.37           C  
ATOM   3728  CE1 PHE A 298     132.099 122.586 173.978  1.00116.37           C  
ATOM   3729  CE2 PHE A 298     130.166 121.970 175.235  1.00116.37           C  
ATOM   3730  CZ  PHE A 298     131.298 121.611 174.538  1.00116.37           C  
ATOM   3731  H   PHE A 298     127.924 125.573 173.875  1.00116.37           H  
ATOM   3732  HA  PHE A 298     128.849 125.660 176.432  1.00116.37           H  
ATOM   3733  HB2 PHE A 298     130.343 126.172 174.090  1.00116.37           H  
ATOM   3734  HB3 PHE A 298     130.932 126.156 175.563  1.00116.37           H  
ATOM   3735  HD1 PHE A 298     132.307 124.572 173.741  1.00116.37           H  
ATOM   3736  HD2 PHE A 298     129.070 123.535 175.848  1.00116.37           H  
ATOM   3737  HE1 PHE A 298     132.864 122.346 173.508  1.00116.37           H  
ATOM   3738  HE2 PHE A 298     129.626 121.314 175.613  1.00116.37           H  
ATOM   3739  HZ  PHE A 298     131.521 120.713 174.443  1.00116.37           H  
ATOM   3740  N   PRO A 299     127.683 127.970 176.446  1.00116.73           N  
ATOM   3741  CA  PRO A 299     127.480 129.419 176.598  1.00116.73           C  
ATOM   3742  C   PRO A 299     128.714 130.142 177.103  1.00116.73           C  
ATOM   3743  O   PRO A 299     128.884 131.335 176.825  1.00116.73           O  
ATOM   3744  CB  PRO A 299     126.316 129.510 177.596  1.00116.73           C  
ATOM   3745  CG  PRO A 299     126.296 128.193 178.296  1.00116.73           C  
ATOM   3746  CD  PRO A 299     126.769 127.190 177.296  1.00116.73           C  
ATOM   3747  HA  PRO A 299     127.206 129.809 175.753  1.00116.73           H  
ATOM   3748  HB2 PRO A 299     126.480 130.230 178.225  1.00116.73           H  
ATOM   3749  HB3 PRO A 299     125.485 129.656 177.118  1.00116.73           H  
ATOM   3750  HG2 PRO A 299     126.894 128.222 179.059  1.00116.73           H  
ATOM   3751  HG3 PRO A 299     125.391 127.989 178.581  1.00116.73           H  
ATOM   3752  HD2 PRO A 299     127.245 126.472 177.742  1.00116.73           H  
ATOM   3753  HD3 PRO A 299     126.023 126.854 176.774  1.00116.73           H  
ATOM   3754  N   ASP A 300     129.579 129.456 177.852  1.00120.27           N  
ATOM   3755  CA  ASP A 300     130.801 130.082 178.341  1.00120.27           C  
ATOM   3756  C   ASP A 300     131.774 130.416 177.217  1.00120.27           C  
ATOM   3757  O   ASP A 300     132.588 131.332 177.375  1.00120.27           O  
ATOM   3758  CB  ASP A 300     131.488 129.167 179.356  1.00120.27           C  
ATOM   3759  CG  ASP A 300     131.691 127.761 178.827  1.00120.27           C  
ATOM   3760  OD1 ASP A 300     131.181 127.461 177.727  1.00120.27           O  
ATOM   3761  OD2 ASP A 300     132.360 126.957 179.510  1.00120.27           O1-
ATOM   3762  H   ASP A 300     129.477 128.636 178.088  1.00120.27           H  
ATOM   3763  HA  ASP A 300     130.571 130.908 178.794  1.00120.27           H  
ATOM   3764  HB2 ASP A 300     132.359 129.534 179.573  1.00120.27           H  
ATOM   3765  HB3 ASP A 300     130.942 129.112 180.155  1.00120.27           H  
ATOM   3766  N   PHE A 301     131.711 129.700 176.093  1.00117.24           N  
ATOM   3767  CA  PHE A 301     132.662 129.868 175.002  1.00117.24           C  
ATOM   3768  C   PHE A 301     132.049 130.553 173.784  1.00117.24           C  
ATOM   3769  O   PHE A 301     132.554 130.387 172.669  1.00117.24           O  
ATOM   3770  CB  PHE A 301     133.248 128.513 174.600  1.00117.24           C  
ATOM   3771  CG  PHE A 301     133.853 127.749 175.744  1.00117.24           C  
ATOM   3772  CD1 PHE A 301     134.647 128.390 176.680  1.00117.24           C  
ATOM   3773  CD2 PHE A 301     133.633 126.389 175.880  1.00117.24           C  
ATOM   3774  CE1 PHE A 301     135.205 127.690 177.732  1.00117.24           C  
ATOM   3775  CE2 PHE A 301     134.188 125.683 176.930  1.00117.24           C  
ATOM   3776  CZ  PHE A 301     134.976 126.335 177.856  1.00117.24           C  
ATOM   3777  H   PHE A 301     131.114 129.100 175.940  1.00117.24           H  
ATOM   3778  HA  PHE A 301     133.395 130.425 175.308  1.00117.24           H  
ATOM   3779  HB2 PHE A 301     132.542 127.968 174.219  1.00117.24           H  
ATOM   3780  HB3 PHE A 301     133.944 128.658 173.940  1.00117.24           H  
ATOM   3781  HD1 PHE A 301     134.804 129.303 176.601  1.00117.24           H  
ATOM   3782  HD2 PHE A 301     133.102 125.945 175.258  1.00117.24           H  
ATOM   3783  HE1 PHE A 301     135.736 128.131 178.355  1.00117.24           H  
ATOM   3784  HE2 PHE A 301     134.033 124.770 177.011  1.00117.24           H  
ATOM   3785  HZ  PHE A 301     135.351 125.861 178.564  1.00117.24           H  
ATOM   3786  N   LYS A 302     130.978 131.314 173.965  1.00112.54           N  
ATOM   3787  CA  LYS A 302     130.408 132.049 172.844  1.00112.54           C  
ATOM   3788  C   LYS A 302     131.398 133.113 172.378  1.00112.54           C  
ATOM   3789  O   LYS A 302     131.891 133.895 173.203  1.00112.54           O  
ATOM   3790  CB  LYS A 302     129.077 132.702 173.221  1.00112.54           C  
ATOM   3791  CG  LYS A 302     128.104 131.807 173.976  1.00112.54           C  
ATOM   3792  CD  LYS A 302     127.180 132.623 174.869  1.00112.54           C  
ATOM   3793  CE  LYS A 302     126.333 133.600 174.064  1.00112.54           C  
ATOM   3794  NZ  LYS A 302     125.595 132.934 172.954  1.00112.54           N1+
ATOM   3795  H   LYS A 302     130.574 131.427 174.716  1.00112.54           H  
ATOM   3796  HA  LYS A 302     130.240 131.427 172.121  1.00112.54           H  
ATOM   3797  HB2 LYS A 302     129.262 133.471 173.783  1.00112.54           H  
ATOM   3798  HB3 LYS A 302     128.636 132.993 172.408  1.00112.54           H  
ATOM   3799  HG2 LYS A 302     127.557 131.325 173.337  1.00112.54           H  
ATOM   3800  HG3 LYS A 302     128.588 131.180 174.531  1.00112.54           H  
ATOM   3801  HD2 LYS A 302     126.582 132.024 175.343  1.00112.54           H  
ATOM   3802  HD3 LYS A 302     127.712 133.133 175.500  1.00112.54           H  
ATOM   3803  HE2 LYS A 302     125.681 134.012 174.652  1.00112.54           H  
ATOM   3804  HE3 LYS A 302     126.909 134.279 173.679  1.00112.54           H  
ATOM   3805  HZ1 LYS A 302     125.055 133.518 172.556  1.00112.54           H  
ATOM   3806  HZ2 LYS A 302     126.170 132.616 172.353  1.00112.54           H  
ATOM   3807  HZ3 LYS A 302     125.108 132.261 173.274  1.00112.54           H  
ATOM   3808  N   PRO A 303     131.717 133.182 171.081  1.00104.92           N  
ATOM   3809  CA  PRO A 303     132.700 134.172 170.623  1.00104.92           C  
ATOM   3810  C   PRO A 303     132.142 135.585 170.588  1.00104.92           C  
ATOM   3811  O   PRO A 303     130.989 135.819 170.961  1.00104.92           O  
ATOM   3812  CB  PRO A 303     133.063 133.675 169.219  1.00104.92           C  
ATOM   3813  CG  PRO A 303     131.856 132.956 168.757  1.00104.92           C  
ATOM   3814  CD  PRO A 303     131.238 132.332 169.977  1.00104.92           C  
ATOM   3815  HA  PRO A 303     133.489 134.150 171.186  1.00104.92           H  
ATOM   3816  HB2 PRO A 303     133.254 134.430 168.642  1.00104.92           H  
ATOM   3817  HB3 PRO A 303     133.825 133.076 169.268  1.00104.92           H  
ATOM   3818  HG2 PRO A 303     131.241 133.584 168.346  1.00104.92           H  
ATOM   3819  HG3 PRO A 303     132.117 132.271 168.122  1.00104.92           H  
ATOM   3820  HD2 PRO A 303     130.270 132.365 169.920  1.00104.92           H  
ATOM   3821  HD3 PRO A 303     131.555 131.422 170.089  1.00104.92           H  
ATOM   3822  N   SER A 304     132.960 136.534 170.140  1.00103.98           N  
ATOM   3823  CA  SER A 304     132.546 137.926 170.084  1.00103.98           C  
ATOM   3824  C   SER A 304     131.507 138.134 168.985  1.00103.98           C  
ATOM   3825  O   SER A 304     131.366 137.333 168.056  1.00103.98           O  
ATOM   3826  CB  SER A 304     133.753 138.831 169.844  1.00103.98           C  
ATOM   3827  OG  SER A 304     133.342 140.133 169.465  1.00103.98           O  
ATOM   3828  H   SER A 304     133.762 136.394 169.862  1.00103.98           H  
ATOM   3829  HA  SER A 304     132.145 138.174 170.932  1.00103.98           H  
ATOM   3830  HB2 SER A 304     134.272 138.889 170.661  1.00103.98           H  
ATOM   3831  HB3 SER A 304     134.294 138.452 169.134  1.00103.98           H  
ATOM   3832  HG  SER A 304     134.014 140.618 169.327  1.00103.98           H  
ATOM   3833  N   GLU A 305     130.769 139.241 169.102  1.00105.34           N  
ATOM   3834  CA  GLU A 305     129.767 139.569 168.093  1.00105.34           C  
ATOM   3835  C   GLU A 305     130.406 139.749 166.722  1.00105.34           C  
ATOM   3836  O   GLU A 305     129.771 139.485 165.693  1.00105.34           O  
ATOM   3837  CB  GLU A 305     129.001 140.828 168.505  1.00105.34           C  
ATOM   3838  CG  GLU A 305     129.754 142.143 168.316  1.00105.34           C  
ATOM   3839  CD  GLU A 305     131.014 142.227 169.154  1.00105.34           C  
ATOM   3840  OE1 GLU A 305     131.126 141.468 170.139  1.00105.34           O  
ATOM   3841  OE2 GLU A 305     131.889 143.059 168.834  1.00105.34           O1-
ATOM   3842  H   GLU A 305     130.827 139.803 169.749  1.00105.34           H  
ATOM   3843  HA  GLU A 305     129.131 138.840 168.033  1.00105.34           H  
ATOM   3844  HB2 GLU A 305     128.188 140.879 167.978  1.00105.34           H  
ATOM   3845  HB3 GLU A 305     128.773 140.756 169.445  1.00105.34           H  
ATOM   3846  HG2 GLU A 305     130.003 142.245 167.384  1.00105.34           H  
ATOM   3847  HG3 GLU A 305     129.175 142.874 168.581  1.00105.34           H  
ATOM   3848  N   THR A 306     131.661 140.200 166.684  1.00101.94           N  
ATOM   3849  CA  THR A 306     132.360 140.312 165.408  1.00101.94           C  
ATOM   3850  C   THR A 306     132.489 138.951 164.740  1.00101.94           C  
ATOM   3851  O   THR A 306     132.375 138.838 163.514  1.00101.94           O  
ATOM   3852  CB  THR A 306     133.741 140.935 165.613  1.00101.94           C  
ATOM   3853  CG2 THR A 306     133.620 142.320 166.225  1.00101.94           C  
ATOM   3854  OG1 THR A 306     134.522 140.099 166.476  1.00101.94           O  
ATOM   3855  H   THR A 306     132.120 140.443 167.369  1.00101.94           H  
ATOM   3856  HA  THR A 306     131.853 140.891 164.818  1.00101.94           H  
ATOM   3857  HB  THR A 306     134.186 141.017 164.756  1.00101.94           H  
ATOM   3858  HG1 THR A 306     135.287 140.429 166.581  1.00101.94           H  
ATOM   3859 HG21 THR A 306     134.473 142.779 166.177  1.00101.94           H  
ATOM   3860 HG22 THR A 306     132.955 142.839 165.745  1.00101.94           H  
ATOM   3861 HG23 THR A 306     133.354 142.248 167.154  1.00101.94           H  
ATOM   3862  N   VAL A 307     132.733 137.905 165.532  1.00100.12           N  
ATOM   3863  CA  VAL A 307     132.827 136.558 164.979  1.00100.12           C  
ATOM   3864  C   VAL A 307     131.509 136.168 164.323  1.00100.12           C  
ATOM   3865  O   VAL A 307     131.480 135.637 163.206  1.00100.12           O  
ATOM   3866  CB  VAL A 307     133.229 135.558 166.077  1.00100.12           C  
ATOM   3867  CG1 VAL A 307     133.300 134.147 165.514  1.00100.12           C  
ATOM   3868  CG2 VAL A 307     134.559 135.959 166.696  1.00100.12           C  
ATOM   3869  H   VAL A 307     132.846 137.951 166.383  1.00100.12           H  
ATOM   3870  HA  VAL A 307     133.521 136.543 164.302  1.00100.12           H  
ATOM   3871  HB  VAL A 307     132.557 135.569 166.775  1.00100.12           H  
ATOM   3872 HG11 VAL A 307     133.733 133.571 166.164  1.00100.12           H  
ATOM   3873 HG12 VAL A 307     132.400 133.828 165.340  1.00100.12           H  
ATOM   3874 HG13 VAL A 307     133.813 134.161 164.692  1.00100.12           H  
ATOM   3875 HG21 VAL A 307     134.865 135.248 167.279  1.00100.12           H  
ATOM   3876 HG22 VAL A 307     135.204 136.105 165.986  1.00100.12           H  
ATOM   3877 HG23 VAL A 307     134.438 136.776 167.204  1.00100.12           H  
ATOM   3878  N   PHE A 308     130.395 136.424 165.013  1.00100.21           N  
ATOM   3879  CA  PHE A 308     129.088 136.112 164.448  1.00100.21           C  
ATOM   3880  C   PHE A 308     128.852 136.887 163.159  1.00100.21           C  
ATOM   3881  O   PHE A 308     128.383 136.327 162.159  1.00100.21           O  
ATOM   3882  CB  PHE A 308     127.997 136.426 165.469  1.00100.21           C  
ATOM   3883  CG  PHE A 308     128.000 135.511 166.657  1.00100.21           C  
ATOM   3884  CD1 PHE A 308     127.403 134.264 166.589  1.00100.21           C  
ATOM   3885  CD2 PHE A 308     128.601 135.897 167.843  1.00100.21           C  
ATOM   3886  CE1 PHE A 308     127.404 133.420 167.682  1.00100.21           C  
ATOM   3887  CE2 PHE A 308     128.605 135.057 168.939  1.00100.21           C  
ATOM   3888  CZ  PHE A 308     128.006 133.817 168.858  1.00100.21           C  
ATOM   3889  H   PHE A 308     130.372 136.774 165.798  1.00100.21           H  
ATOM   3890  HA  PHE A 308     129.044 135.164 164.250  1.00100.21           H  
ATOM   3891  HB2 PHE A 308     128.125 137.331 165.793  1.00100.21           H  
ATOM   3892  HB3 PHE A 308     127.132 136.352 165.040  1.00100.21           H  
ATOM   3893  HD1 PHE A 308     126.996 133.992 165.798  1.00100.21           H  
ATOM   3894  HD2 PHE A 308     129.005 136.731 167.902  1.00100.21           H  
ATOM   3895  HE1 PHE A 308     127.000 132.584 167.625  1.00100.21           H  
ATOM   3896  HE2 PHE A 308     129.011 135.327 169.730  1.00100.21           H  
ATOM   3897  HZ  PHE A 308     128.008 133.249 169.595  1.00100.21           H  
ATOM   3898  N   LYS A 309     129.176 138.180 163.165  1.00100.03           N  
ATOM   3899  CA  LYS A 309     129.007 138.997 161.969  1.00100.03           C  
ATOM   3900  C   LYS A 309     129.793 138.419 160.798  1.00100.03           C  
ATOM   3901  O   LYS A 309     129.253 138.231 159.698  1.00100.03           O  
ATOM   3902  CB  LYS A 309     129.448 140.431 162.268  1.00100.03           C  
ATOM   3903  CG  LYS A 309     129.262 141.409 161.120  1.00100.03           C  
ATOM   3904  CD  LYS A 309     130.564 141.630 160.355  1.00100.03           C  
ATOM   3905  CE  LYS A 309     130.535 142.926 159.559  1.00100.03           C  
ATOM   3906  NZ  LYS A 309     131.499 142.907 158.423  1.00100.03           N1+
ATOM   3907  H   LYS A 309     129.493 138.603 163.843  1.00100.03           H  
ATOM   3908  HA  LYS A 309     128.068 139.013 161.724  1.00100.03           H  
ATOM   3909  HB2 LYS A 309     128.929 140.761 163.018  1.00100.03           H  
ATOM   3910  HB3 LYS A 309     130.388 140.421 162.504  1.00100.03           H  
ATOM   3911  HG2 LYS A 309     128.598 141.058 160.508  1.00100.03           H  
ATOM   3912  HG3 LYS A 309     128.970 142.264 161.474  1.00100.03           H  
ATOM   3913  HD2 LYS A 309     131.300 141.686 160.984  1.00100.03           H  
ATOM   3914  HD3 LYS A 309     130.708 140.895 159.741  1.00100.03           H  
ATOM   3915  HE2 LYS A 309     129.645 143.058 159.197  1.00100.03           H  
ATOM   3916  HE3 LYS A 309     130.771 143.663 160.143  1.00100.03           H  
ATOM   3917  HZ1 LYS A 309     131.461 143.677 157.979  1.00100.03           H  
ATOM   3918  HZ2 LYS A 309     132.327 142.790 158.729  1.00100.03           H  
ATOM   3919  HZ3 LYS A 309     131.300 142.242 157.866  1.00100.03           H  
ATOM   3920  N   ILE A 310     131.071 138.111 161.024  1.00 98.39           N  
ATOM   3921  CA  ILE A 310     131.920 137.663 159.927  1.00 98.39           C  
ATOM   3922  C   ILE A 310     131.468 136.300 159.422  1.00 98.39           C  
ATOM   3923  O   ILE A 310     131.488 136.040 158.216  1.00 98.39           O  
ATOM   3924  CB  ILE A 310     133.401 137.653 160.352  1.00 98.39           C  
ATOM   3925  CG1 ILE A 310     134.300 137.263 159.174  1.00 98.39           C  
ATOM   3926  CG2 ILE A 310     133.630 136.699 161.505  1.00 98.39           C  
ATOM   3927  CD1 ILE A 310     134.125 138.126 157.941  1.00 98.39           C  
ATOM   3928  H   ILE A 310     131.461 138.156 161.789  1.00 98.39           H  
ATOM   3929  HA  ILE A 310     131.823 138.292 159.196  1.00 98.39           H  
ATOM   3930  HB  ILE A 310     133.644 138.547 160.640  1.00 98.39           H  
ATOM   3931 HG12 ILE A 310     135.226 137.336 159.454  1.00 98.39           H  
ATOM   3932 HG13 ILE A 310     134.109 136.346 158.922  1.00 98.39           H  
ATOM   3933 HG21 ILE A 310     134.567 136.728 161.755  1.00 98.39           H  
ATOM   3934 HG22 ILE A 310     133.084 136.982 162.249  1.00 98.39           H  
ATOM   3935 HG23 ILE A 310     133.390 135.800 161.235  1.00 98.39           H  
ATOM   3936 HD11 ILE A 310     134.860 137.956 157.331  1.00 98.39           H  
ATOM   3937 HD12 ILE A 310     133.284 137.902 157.514  1.00 98.39           H  
ATOM   3938 HD13 ILE A 310     134.126 139.059 158.206  1.00 98.39           H  
ATOM   3939  N   VAL A 311     131.049 135.405 160.321  1.00 94.10           N  
ATOM   3940  CA  VAL A 311     130.643 134.073 159.876  1.00 94.10           C  
ATOM   3941  C   VAL A 311     129.344 134.151 159.080  1.00 94.10           C  
ATOM   3942  O   VAL A 311     129.194 133.495 158.041  1.00 94.10           O  
ATOM   3943  CB  VAL A 311     130.527 133.103 161.066  1.00 94.10           C  
ATOM   3944  CG1 VAL A 311     131.880 132.927 161.741  1.00 94.10           C  
ATOM   3945  CG2 VAL A 311     129.486 133.568 162.056  1.00 94.10           C  
ATOM   3946  H   VAL A 311     130.996 135.541 161.168  1.00 94.10           H  
ATOM   3947  HA  VAL A 311     131.327 133.725 159.282  1.00 94.10           H  
ATOM   3948  HB  VAL A 311     130.249 132.235 160.733  1.00 94.10           H  
ATOM   3949 HG11 VAL A 311     131.755 132.453 162.578  1.00 94.10           H  
ATOM   3950 HG12 VAL A 311     132.459 132.415 161.155  1.00 94.10           H  
ATOM   3951 HG13 VAL A 311     132.269 133.799 161.910  1.00 94.10           H  
ATOM   3952 HG21 VAL A 311     129.517 132.996 162.838  1.00 94.10           H  
ATOM   3953 HG22 VAL A 311     129.685 134.477 162.306  1.00 94.10           H  
ATOM   3954 HG23 VAL A 311     128.610 133.517 161.645  1.00 94.10           H  
ATOM   3955  N   PHE A 312     128.382 134.956 159.545  1.00 94.23           N  
ATOM   3956  CA  PHE A 312     127.155 135.122 158.771  1.00 94.23           C  
ATOM   3957  C   PHE A 312     127.461 135.681 157.389  1.00 94.23           C  
ATOM   3958  O   PHE A 312     126.971 135.167 156.371  1.00 94.23           O  
ATOM   3959  CB  PHE A 312     126.179 136.049 159.497  1.00 94.23           C  
ATOM   3960  CG  PHE A 312     125.887 135.651 160.916  1.00 94.23           C  
ATOM   3961  CD1 PHE A 312     126.044 134.345 161.340  1.00 94.23           C  
ATOM   3962  CD2 PHE A 312     125.448 136.595 161.827  1.00 94.23           C  
ATOM   3963  CE1 PHE A 312     125.772 133.991 162.647  1.00 94.23           C  
ATOM   3964  CE2 PHE A 312     125.174 136.245 163.133  1.00 94.23           C  
ATOM   3965  CZ  PHE A 312     125.336 134.941 163.543  1.00 94.23           C  
ATOM   3966  H   PHE A 312     128.417 135.403 160.279  1.00 94.23           H  
ATOM   3967  HA  PHE A 312     126.730 134.258 158.657  1.00 94.23           H  
ATOM   3968  HB2 PHE A 312     126.554 136.943 159.513  1.00 94.23           H  
ATOM   3969  HB3 PHE A 312     125.339 136.056 159.012  1.00 94.23           H  
ATOM   3970  HD1 PHE A 312     126.338 133.697 160.741  1.00 94.23           H  
ATOM   3971  HD2 PHE A 312     125.336 137.478 161.556  1.00 94.23           H  
ATOM   3972  HE1 PHE A 312     125.882 133.110 162.924  1.00 94.23           H  
ATOM   3973  HE2 PHE A 312     124.881 136.889 163.736  1.00 94.23           H  
ATOM   3974  HZ  PHE A 312     125.153 134.703 164.423  1.00 94.23           H  
ATOM   3975  N   TRP A 313     128.277 136.732 157.327  1.00 97.32           N  
ATOM   3976  CA  TRP A 313     128.571 137.319 156.029  1.00 97.32           C  
ATOM   3977  C   TRP A 313     129.378 136.375 155.153  1.00 97.32           C  
ATOM   3978  O   TRP A 313     129.248 136.420 153.933  1.00 97.32           O  
ATOM   3979  CB  TRP A 313     129.277 138.657 156.209  1.00 97.32           C  
ATOM   3980  CG  TRP A 313     128.361 139.690 156.768  1.00 97.32           C  
ATOM   3981  CD1 TRP A 313     128.531 140.407 157.910  1.00 97.32           C  
ATOM   3982  CD2 TRP A 313     127.121 140.127 156.200  1.00 97.32           C  
ATOM   3983  CE2 TRP A 313     126.593 141.110 157.057  1.00 97.32           C  
ATOM   3984  CE3 TRP A 313     126.407 139.782 155.050  1.00 97.32           C  
ATOM   3985  NE1 TRP A 313     127.472 141.263 158.095  1.00 97.32           N  
ATOM   3986  CZ2 TRP A 313     125.385 141.752 156.799  1.00 97.32           C  
ATOM   3987  CZ3 TRP A 313     125.209 140.418 154.797  1.00 97.32           C  
ATOM   3988  CH2 TRP A 313     124.709 141.392 155.667  1.00 97.32           C  
ATOM   3989  H   TRP A 313     128.661 137.109 157.998  1.00 97.32           H  
ATOM   3990  HA  TRP A 313     127.732 137.485 155.573  1.00 97.32           H  
ATOM   3991  HB2 TRP A 313     130.022 138.545 156.820  1.00 97.32           H  
ATOM   3992  HB3 TRP A 313     129.595 138.967 155.346  1.00 97.32           H  
ATOM   3993  HD1 TRP A 313     129.256 140.324 158.484  1.00 97.32           H  
ATOM   3994  HE1 TRP A 313     127.379 141.807 158.755  1.00 97.32           H  
ATOM   3995  HE3 TRP A 313     126.733 139.135 154.466  1.00 97.32           H  
ATOM   3996  HZ2 TRP A 313     125.050 142.400 157.376  1.00 97.32           H  
ATOM   3997  HZ3 TRP A 313     124.725 140.196 154.034  1.00 97.32           H  
ATOM   3998  HH2 TRP A 313     123.899 141.804 155.471  1.00 97.32           H  
ATOM   3999  N   LEU A 314     130.201 135.507 155.736  1.00 92.50           N  
ATOM   4000  CA  LEU A 314     130.846 134.485 154.921  1.00 92.50           C  
ATOM   4001  C   LEU A 314     129.810 133.531 154.342  1.00 92.50           C  
ATOM   4002  O   LEU A 314     129.876 133.167 153.160  1.00 92.50           O  
ATOM   4003  CB  LEU A 314     131.876 133.724 155.752  1.00 92.50           C  
ATOM   4004  CG  LEU A 314     132.835 132.831 154.965  1.00 92.50           C  
ATOM   4005  CD1 LEU A 314     133.673 133.654 153.997  1.00 92.50           C  
ATOM   4006  CD2 LEU A 314     133.723 132.044 155.914  1.00 92.50           C  
ATOM   4007  H   LEU A 314     130.396 135.487 156.573  1.00 92.50           H  
ATOM   4008  HA  LEU A 314     131.303 134.918 154.184  1.00 92.50           H  
ATOM   4009  HB2 LEU A 314     132.414 134.370 156.238  1.00 92.50           H  
ATOM   4010  HB3 LEU A 314     131.404 133.159 156.382  1.00 92.50           H  
ATOM   4011  HG  LEU A 314     132.317 132.195 154.445  1.00 92.50           H  
ATOM   4012 HD11 LEU A 314     134.393 133.101 153.654  1.00 92.50           H  
ATOM   4013 HD12 LEU A 314     133.111 133.954 153.266  1.00 92.50           H  
ATOM   4014 HD13 LEU A 314     134.041 134.418 154.469  1.00 92.50           H  
ATOM   4015 HD21 LEU A 314     134.319 131.481 155.394  1.00 92.50           H  
ATOM   4016 HD22 LEU A 314     134.239 132.665 156.451  1.00 92.50           H  
ATOM   4017 HD23 LEU A 314     133.165 131.495 156.486  1.00 92.50           H  
ATOM   4018  N   GLY A 315     128.838 133.131 155.162  1.00 90.11           N  
ATOM   4019  CA  GLY A 315     127.797 132.242 154.679  1.00 90.11           C  
ATOM   4020  C   GLY A 315     126.948 132.874 153.594  1.00 90.11           C  
ATOM   4021  O   GLY A 315     126.268 132.177 152.840  1.00 90.11           O  
ATOM   4022  H   GLY A 315     128.764 133.358 155.988  1.00 90.11           H  
ATOM   4023  HA2 GLY A 315     128.200 131.434 154.324  1.00 90.11           H  
ATOM   4024  HA3 GLY A 315     127.218 131.997 155.417  1.00 90.11           H  
ATOM   4025  N   TYR A 316     126.939 134.206 153.532  1.00 90.97           N  
ATOM   4026  CA  TYR A 316     126.228 134.879 152.443  1.00 90.97           C  
ATOM   4027  C   TYR A 316     127.116 135.082 151.213  1.00 90.97           C  
ATOM   4028  O   TYR A 316     126.696 134.822 150.074  1.00 90.97           O  
ATOM   4029  CB  TYR A 316     125.683 136.221 152.925  1.00 90.97           C  
ATOM   4030  CG  TYR A 316     124.590 136.109 153.963  1.00 90.97           C  
ATOM   4031  CD1 TYR A 316     123.368 135.533 153.653  1.00 90.97           C  
ATOM   4032  CD2 TYR A 316     124.772 136.600 155.245  1.00 90.97           C  
ATOM   4033  CE1 TYR A 316     122.366 135.437 154.594  1.00 90.97           C  
ATOM   4034  CE2 TYR A 316     123.777 136.508 156.192  1.00 90.97           C  
ATOM   4035  CZ  TYR A 316     122.576 135.928 155.862  1.00 90.97           C  
ATOM   4036  OH  TYR A 316     121.580 135.835 156.806  1.00 90.97           O  
ATOM   4037  H   TYR A 316     127.325 134.732 154.091  1.00 90.97           H  
ATOM   4038  HA  TYR A 316     125.472 134.333 152.174  1.00 90.97           H  
ATOM   4039  HB2 TYR A 316     126.412 136.721 153.324  1.00 90.97           H  
ATOM   4040  HB3 TYR A 316     125.337 136.708 152.164  1.00 90.97           H  
ATOM   4041  HD1 TYR A 316     123.224 135.200 152.797  1.00 90.97           H  
ATOM   4042  HD2 TYR A 316     125.584 136.994 155.472  1.00 90.97           H  
ATOM   4043  HE1 TYR A 316     121.553 135.044 154.374  1.00 90.97           H  
ATOM   4044  HE2 TYR A 316     123.915 136.839 157.050  1.00 90.97           H  
ATOM   4045  HH  TYR A 316     121.833 136.186 157.525  1.00 90.97           H  
ATOM   4046  N   LEU A 317     128.343 135.560 151.415  1.00 94.94           N  
ATOM   4047  CA  LEU A 317     129.261 135.724 150.299  1.00 94.94           C  
ATOM   4048  C   LEU A 317     129.579 134.409 149.611  1.00 94.94           C  
ATOM   4049  O   LEU A 317     130.019 134.431 148.465  1.00 94.94           O  
ATOM   4050  CB  LEU A 317     130.559 136.401 150.746  1.00 94.94           C  
ATOM   4051  CG  LEU A 317     130.533 137.923 150.948  1.00 94.94           C  
ATOM   4052  CD1 LEU A 317     129.760 138.392 152.160  1.00 94.94           C  
ATOM   4053  CD2 LEU A 317     131.966 138.431 151.019  1.00 94.94           C  
ATOM   4054  H   LEU A 317     128.661 135.791 152.179  1.00 94.94           H  
ATOM   4055  HA  LEU A 317     128.844 136.305 149.646  1.00 94.94           H  
ATOM   4056  HB2 LEU A 317     130.827 136.006 151.591  1.00 94.94           H  
ATOM   4057  HB3 LEU A 317     131.238 136.214 150.078  1.00 94.94           H  
ATOM   4058  HG  LEU A 317     130.121 138.323 150.168  1.00 94.94           H  
ATOM   4059 HD11 LEU A 317     129.623 139.350 152.088  1.00 94.94           H  
ATOM   4060 HD12 LEU A 317     128.904 137.941 152.187  1.00 94.94           H  
ATOM   4061 HD13 LEU A 317     130.276 138.193 152.955  1.00 94.94           H  
ATOM   4062 HD21 LEU A 317     131.959 139.372 151.257  1.00 94.94           H  
ATOM   4063 HD22 LEU A 317     132.446 137.925 151.693  1.00 94.94           H  
ATOM   4064 HD23 LEU A 317     132.384 138.310 150.153  1.00 94.94           H  
ATOM   4065  N   ASN A 318     129.364 133.266 150.257  1.00 89.86           N  
ATOM   4066  CA  ASN A 318     129.524 132.014 149.523  1.00 89.86           C  
ATOM   4067  C   ASN A 318     128.523 131.922 148.377  1.00 89.86           C  
ATOM   4068  O   ASN A 318     128.894 131.593 147.242  1.00 89.86           O  
ATOM   4069  CB  ASN A 318     129.373 130.834 150.472  1.00 89.86           C  
ATOM   4070  CG  ASN A 318     127.994 130.742 151.066  1.00 89.86           C  
ATOM   4071  ND2 ASN A 318     127.836 129.873 152.047  1.00 89.86           N  
ATOM   4072  OD1 ASN A 318     127.086 131.470 150.672  1.00 89.86           O  
ATOM   4073  H   ASN A 318     129.138 133.187 151.083  1.00 89.86           H  
ATOM   4074  HA  ASN A 318     130.417 131.982 149.145  1.00 89.86           H  
ATOM   4075  HB2 ASN A 318     129.566 130.008 150.001  1.00 89.86           H  
ATOM   4076  HB3 ASN A 318     129.992 130.964 151.198  1.00 89.86           H  
ATOM   4077 HD21 ASN A 318     128.495 129.385 152.306  1.00 89.86           H  
ATOM   4078 HD22 ASN A 318     127.070 129.796 152.419  1.00 89.86           H  
ATOM   4079  N   SER A 319     127.252 132.225 148.651  1.00 88.78           N  
ATOM   4080  CA  SER A 319     126.255 132.265 147.589  1.00 88.78           C  
ATOM   4081  C   SER A 319     126.552 133.381 146.605  1.00 88.78           C  
ATOM   4082  O   SER A 319     126.302 133.234 145.404  1.00 88.78           O  
ATOM   4083  CB  SER A 319     124.862 132.454 148.181  1.00 88.78           C  
ATOM   4084  OG  SER A 319     124.669 133.799 148.578  1.00 88.78           O  
ATOM   4085  H   SER A 319     126.948 132.418 149.430  1.00 88.78           H  
ATOM   4086  HA  SER A 319     126.269 131.423 147.107  1.00 88.78           H  
ATOM   4087  HB2 SER A 319     124.200 132.226 147.510  1.00 88.78           H  
ATOM   4088  HB3 SER A 319     124.764 131.877 148.955  1.00 88.78           H  
ATOM   4089  HG  SER A 319     123.864 133.929 148.777  1.00 88.78           H  
ATOM   4090  N   CYS A 320     127.075 134.504 147.097  1.00 92.28           N  
ATOM   4091  CA  CYS A 320     127.469 135.578 146.188  1.00 92.28           C  
ATOM   4092  C   CYS A 320     128.542 135.108 145.208  1.00 92.28           C  
ATOM   4093  O   CYS A 320     128.500 135.440 144.019  1.00 92.28           O  
ATOM   4094  CB  CYS A 320     127.970 136.781 146.983  1.00 92.28           C  
ATOM   4095  SG  CYS A 320     128.421 138.195 145.961  1.00 92.28           S  
ATOM   4096  H   CYS A 320     127.210 134.666 147.931  1.00 92.28           H  
ATOM   4097  HA  CYS A 320     126.695 135.858 145.674  1.00 92.28           H  
ATOM   4098  HB2 CYS A 320     127.275 137.064 147.598  1.00 92.28           H  
ATOM   4099  HB3 CYS A 320     128.760 136.515 147.477  1.00 92.28           H  
ATOM   4100  HG  CYS A 320     128.796 139.087 146.671  1.00 92.28           H  
ATOM   4101  N   ILE A 321     129.519 134.347 145.701  1.00 87.36           N  
ATOM   4102  CA  ILE A 321     130.627 133.877 144.876  1.00 87.36           C  
ATOM   4103  C   ILE A 321     130.167 132.802 143.903  1.00 87.36           C  
ATOM   4104  O   ILE A 321     130.599 132.777 142.746  1.00 87.36           O  
ATOM   4105  CB  ILE A 321     131.769 133.373 145.779  1.00 87.36           C  
ATOM   4106  CG1 ILE A 321     132.323 134.521 146.625  1.00 87.36           C  
ATOM   4107  CG2 ILE A 321     132.887 132.751 144.961  1.00 87.36           C  
ATOM   4108  CD1 ILE A 321     133.261 134.070 147.723  1.00 87.36           C  
ATOM   4109  H   ILE A 321     129.561 134.087 146.520  1.00 87.36           H  
ATOM   4110  HA  ILE A 321     130.967 134.622 144.356  1.00 87.36           H  
ATOM   4111  HB  ILE A 321     131.412 132.697 146.376  1.00 87.36           H  
ATOM   4112 HG12 ILE A 321     132.827 135.109 146.042  1.00 87.36           H  
ATOM   4113 HG13 ILE A 321     131.596 135.016 147.025  1.00 87.36           H  
ATOM   4114 HG21 ILE A 321     133.562 132.407 145.567  1.00 87.36           H  
ATOM   4115 HG22 ILE A 321     132.541 132.027 144.418  1.00 87.36           H  
ATOM   4116 HG23 ILE A 321     133.275 133.437 144.399  1.00 87.36           H  
ATOM   4117 HD11 ILE A 321     133.457 134.824 148.301  1.00 87.36           H  
ATOM   4118 HD12 ILE A 321     132.833 133.365 148.233  1.00 87.36           H  
ATOM   4119 HD13 ILE A 321     134.080 133.737 147.324  1.00 87.36           H  
ATOM   4120  N   ASN A 322     129.281 131.907 144.348  1.00 82.99           N  
ATOM   4121  CA  ASN A 322     128.942 130.689 143.615  1.00 82.99           C  
ATOM   4122  C   ASN A 322     128.937 130.867 142.098  1.00 82.99           C  
ATOM   4123  O   ASN A 322     129.466 130.005 141.386  1.00 82.99           O  
ATOM   4124  CB  ASN A 322     127.581 130.164 144.080  1.00 82.99           C  
ATOM   4125  CG  ASN A 322     127.260 128.800 143.515  1.00 82.99           C  
ATOM   4126  ND2 ASN A 322     126.108 128.262 143.892  1.00 82.99           N  
ATOM   4127  OD1 ASN A 322     128.035 128.236 142.745  1.00 82.99           O  
ATOM   4128  H   ASN A 322     128.854 131.988 145.090  1.00 82.99           H  
ATOM   4129  HA  ASN A 322     129.602 130.010 143.826  1.00 82.99           H  
ATOM   4130  HB2 ASN A 322     127.590 130.088 145.047  1.00 82.99           H  
ATOM   4131  HB3 ASN A 322     126.879 130.770 143.806  1.00 82.99           H  
ATOM   4132 HD21 ASN A 322     125.591 128.687 144.432  1.00 82.99           H  
ATOM   4133 HD22 ASN A 322     125.879 127.487 143.598  1.00 82.99           H  
ATOM   4134  N   PRO A 323     128.364 131.945 141.554  1.00 84.63           N  
ATOM   4135  CA  PRO A 323     128.384 132.098 140.089  1.00 84.63           C  
ATOM   4136  C   PRO A 323     129.777 132.114 139.483  1.00 84.63           C  
ATOM   4137  O   PRO A 323     129.948 131.633 138.357  1.00 84.63           O  
ATOM   4138  CB  PRO A 323     127.667 133.435 139.867  1.00 84.63           C  
ATOM   4139  CG  PRO A 323     126.801 133.606 141.043  1.00 84.63           C  
ATOM   4140  CD  PRO A 323     127.503 132.954 142.195  1.00 84.63           C  
ATOM   4141  HA  PRO A 323     127.867 131.390 139.674  1.00 84.63           H  
ATOM   4142  HB2 PRO A 323     128.319 134.151 139.813  1.00 84.63           H  
ATOM   4143  HB3 PRO A 323     127.138 133.391 139.055  1.00 84.63           H  
ATOM   4144  HG2 PRO A 323     126.675 134.552 141.216  1.00 84.63           H  
ATOM   4145  HG3 PRO A 323     125.948 133.176 140.880  1.00 84.63           H  
ATOM   4146  HD2 PRO A 323     128.038 133.609 142.664  1.00 84.63           H  
ATOM   4147  HD3 PRO A 323     126.853 132.542 142.781  1.00 84.63           H  
ATOM   4148  N   ILE A 324     130.779 132.653 140.182  1.00 82.70           N  
ATOM   4149  CA  ILE A 324     132.086 132.850 139.558  1.00 82.70           C  
ATOM   4150  C   ILE A 324     132.742 131.512 139.245  1.00 82.70           C  
ATOM   4151  O   ILE A 324     133.540 131.403 138.307  1.00 82.70           O  
ATOM   4152  CB  ILE A 324     132.994 133.709 140.454  1.00 82.70           C  
ATOM   4153  CG1 ILE A 324     134.245 134.128 139.686  1.00 82.70           C  
ATOM   4154  CG2 ILE A 324     133.439 132.925 141.666  1.00 82.70           C  
ATOM   4155  CD1 ILE A 324     135.033 135.223 140.366  1.00 82.70           C  
ATOM   4156  H   ILE A 324     130.729 132.907 141.002  1.00 82.70           H  
ATOM   4157  HA  ILE A 324     131.963 133.323 138.720  1.00 82.70           H  
ATOM   4158  HB  ILE A 324     132.511 134.500 140.741  1.00 82.70           H  
ATOM   4159 HG12 ILE A 324     134.829 133.360 139.585  1.00 82.70           H  
ATOM   4160 HG13 ILE A 324     133.980 134.455 138.812  1.00 82.70           H  
ATOM   4161 HG21 ILE A 324     133.746 133.549 142.340  1.00 82.70           H  
ATOM   4162 HG22 ILE A 324     132.698 132.402 142.002  1.00 82.70           H  
ATOM   4163 HG23 ILE A 324     134.165 132.333 141.414  1.00 82.70           H  
ATOM   4164 HD11 ILE A 324     135.774 135.479 139.795  1.00 82.70           H  
ATOM   4165 HD12 ILE A 324     134.451 135.985 140.515  1.00 82.70           H  
ATOM   4166 HD13 ILE A 324     135.367 134.891 141.214  1.00 82.70           H  
ATOM   4167  N   ILE A 325     132.429 130.477 140.027  1.00 77.83           N  
ATOM   4168  CA  ILE A 325     133.131 129.205 139.887  1.00 77.83           C  
ATOM   4169  C   ILE A 325     132.933 128.618 138.499  1.00 77.83           C  
ATOM   4170  O   ILE A 325     133.874 128.081 137.904  1.00 77.83           O  
ATOM   4171  CB  ILE A 325     132.674 128.217 140.977  1.00 77.83           C  
ATOM   4172  CG1 ILE A 325     132.881 128.816 142.371  1.00 77.83           C  
ATOM   4173  CG2 ILE A 325     133.420 126.903 140.847  1.00 77.83           C  
ATOM   4174  CD1 ILE A 325     134.325 128.864 142.805  1.00 77.83           C  
ATOM   4175  H   ILE A 325     131.821 130.486 140.634  1.00 77.83           H  
ATOM   4176  HA  ILE A 325     134.081 129.359 140.005  1.00 77.83           H  
ATOM   4177  HB  ILE A 325     131.727 128.044 140.856  1.00 77.83           H  
ATOM   4178 HG12 ILE A 325     132.536 129.721 142.390  1.00 77.83           H  
ATOM   4179 HG13 ILE A 325     132.400 128.272 143.014  1.00 77.83           H  
ATOM   4180 HG21 ILE A 325     133.299 126.393 141.663  1.00 77.83           H  
ATOM   4181 HG22 ILE A 325     133.063 126.409 140.093  1.00 77.83           H  
ATOM   4182 HG23 ILE A 325     134.362 127.086 140.708  1.00 77.83           H  
ATOM   4183 HD11 ILE A 325     134.406 129.469 143.559  1.00 77.83           H  
ATOM   4184 HD12 ILE A 325     134.608 127.973 143.065  1.00 77.83           H  
ATOM   4185 HD13 ILE A 325     134.870 129.183 142.070  1.00 77.83           H  
ATOM   4186  N   TYR A 326     131.712 128.699 137.958  1.00 79.96           N  
ATOM   4187  CA  TYR A 326     131.438 128.032 136.685  1.00 79.96           C  
ATOM   4188  C   TYR A 326     132.300 128.590 135.560  1.00 79.96           C  
ATOM   4189  O   TYR A 326     132.939 127.800 134.842  1.00 79.96           O  
ATOM   4190  CB  TYR A 326     129.944 128.119 136.367  1.00 79.96           C  
ATOM   4191  CG  TYR A 326     129.068 127.569 137.466  1.00 79.96           C  
ATOM   4192  CD1 TYR A 326     129.331 126.335 138.038  1.00 79.96           C  
ATOM   4193  CD2 TYR A 326     127.988 128.294 137.943  1.00 79.96           C  
ATOM   4194  CE1 TYR A 326     128.536 125.835 139.045  1.00 79.96           C  
ATOM   4195  CE2 TYR A 326     127.189 127.802 138.951  1.00 79.96           C  
ATOM   4196  CZ  TYR A 326     127.468 126.573 139.499  1.00 79.96           C  
ATOM   4197  OH  TYR A 326     126.672 126.078 140.504  1.00 79.96           O  
ATOM   4198  H   TYR A 326     131.045 129.123 138.298  1.00 79.96           H  
ATOM   4199  HA  TYR A 326     131.662 127.093 136.778  1.00 79.96           H  
ATOM   4200  HB2 TYR A 326     129.692 129.042 136.232  1.00 79.96           H  
ATOM   4201  HB3 TYR A 326     129.766 127.608 135.563  1.00 79.96           H  
ATOM   4202  HD1 TYR A 326     130.052 125.834 137.734  1.00 79.96           H  
ATOM   4203  HD2 TYR A 326     127.798 129.126 137.574  1.00 79.96           H  
ATOM   4204  HE1 TYR A 326     128.722 125.004 139.418  1.00 79.96           H  
ATOM   4205  HE2 TYR A 326     126.465 128.298 139.259  1.00 79.96           H  
ATOM   4206  HH  TYR A 326     126.063 126.628 140.685  1.00 79.96           H  
ATOM   4207  N   PRO A 327     132.369 129.906 135.338  1.00 86.55           N  
ATOM   4208  CA  PRO A 327     133.261 130.406 134.276  1.00 86.55           C  
ATOM   4209  C   PRO A 327     134.715 130.020 134.476  1.00 86.55           C  
ATOM   4210  O   PRO A 327     135.393 129.654 133.509  1.00 86.55           O  
ATOM   4211  CB  PRO A 327     133.084 131.930 134.331  1.00 86.55           C  
ATOM   4212  CG  PRO A 327     132.027 132.216 135.310  1.00 86.55           C  
ATOM   4213  CD  PRO A 327     131.542 130.964 135.939  1.00 86.55           C  
ATOM   4214  HA  PRO A 327     132.963 130.083 133.411  1.00 86.55           H  
ATOM   4215  HB2 PRO A 327     133.919 132.339 134.609  1.00 86.55           H  
ATOM   4216  HB3 PRO A 327     132.827 132.254 133.454  1.00 86.55           H  
ATOM   4217  HG2 PRO A 327     132.388 132.804 135.993  1.00 86.55           H  
ATOM   4218  HG3 PRO A 327     131.297 132.657 134.855  1.00 86.55           H  
ATOM   4219  HD2 PRO A 327     131.676 130.994 136.896  1.00 86.55           H  
ATOM   4220  HD3 PRO A 327     130.609 130.836 135.715  1.00 86.55           H  
ATOM   4221  N   CYS A 328     135.216 130.091 135.709  1.00 85.29           N  
ATOM   4222  CA  CYS A 328     136.635 129.851 135.942  1.00 85.29           C  
ATOM   4223  C   CYS A 328     136.983 128.370 135.901  1.00 85.29           C  
ATOM   4224  O   CYS A 328     138.120 128.017 135.570  1.00 85.29           O  
ATOM   4225  CB  CYS A 328     137.056 130.444 137.287  1.00 85.29           C  
ATOM   4226  SG  CYS A 328     136.673 129.402 138.711  1.00 85.29           S  
ATOM   4227  H   CYS A 328     134.762 130.273 136.416  1.00 85.29           H  
ATOM   4228  HA  CYS A 328     137.146 130.296 135.248  1.00 85.29           H  
ATOM   4229  HB2 CYS A 328     138.016 130.587 137.277  1.00 85.29           H  
ATOM   4230  HB3 CYS A 328     136.600 131.291 137.410  1.00 85.29           H  
ATOM   4231  HG  CYS A 328     137.042 129.955 139.710  1.00 85.29           H  
ATOM   4232  N   SER A 329     136.033 127.496 136.227  1.00 81.71           N  
ATOM   4233  CA  SER A 329     136.311 126.067 136.314  1.00 81.71           C  
ATOM   4234  C   SER A 329     136.012 125.349 135.001  1.00 81.71           C  
ATOM   4235  O   SER A 329     136.899 124.724 134.412  1.00 81.71           O  
ATOM   4236  CB  SER A 329     135.502 125.448 137.457  1.00 81.71           C  
ATOM   4237  OG  SER A 329     135.586 124.036 137.426  1.00 81.71           O  
ATOM   4238  H   SER A 329     135.217 127.706 136.403  1.00 81.71           H  
ATOM   4239  HA  SER A 329     137.252 125.940 136.514  1.00 81.71           H  
ATOM   4240  HB2 SER A 329     135.854 125.768 138.303  1.00 81.71           H  
ATOM   4241  HB3 SER A 329     134.573 125.710 137.364  1.00 81.71           H  
ATOM   4242  HG  SER A 329     135.309 123.719 138.151  1.00 81.71           H  
ATOM   4243  N   SER A 330     134.771 125.432 134.531  1.00 86.46           N  
ATOM   4244  CA  SER A 330     134.354 124.724 133.330  1.00 86.46           C  
ATOM   4245  C   SER A 330     134.454 125.642 132.121  1.00 86.46           C  
ATOM   4246  O   SER A 330     133.916 126.754 132.129  1.00 86.46           O  
ATOM   4247  CB  SER A 330     132.924 124.207 133.481  1.00 86.46           C  
ATOM   4248  OG  SER A 330     132.092 125.186 134.074  1.00 86.46           O  
ATOM   4249  H   SER A 330     134.146 125.897 134.896  1.00 86.46           H  
ATOM   4250  HA  SER A 330     134.938 123.963 133.184  1.00 86.46           H  
ATOM   4251  HB2 SER A 330     132.575 123.990 132.602  1.00 86.46           H  
ATOM   4252  HB3 SER A 330     132.932 123.415 134.039  1.00 86.46           H  
ATOM   4253  HG  SER A 330     131.371 124.835 134.322  1.00 86.46           H  
ATOM   4254  N   GLN A 331     135.138 125.168 131.079  1.00 93.55           N  
ATOM   4255  CA  GLN A 331     135.316 125.979 129.881  1.00 93.55           C  
ATOM   4256  C   GLN A 331     133.996 126.174 129.143  1.00 93.55           C  
ATOM   4257  O   GLN A 331     133.777 127.225 128.526  1.00 93.55           O  
ATOM   4258  CB  GLN A 331     136.351 125.327 128.964  1.00 93.55           C  
ATOM   4259  CG  GLN A 331     137.651 124.941 129.659  1.00 93.55           C  
ATOM   4260  CD  GLN A 331     138.364 126.126 130.271  1.00 93.55           C  
ATOM   4261  NE2 GLN A 331     139.199 125.862 131.270  1.00 93.55           N  
ATOM   4262  OE1 GLN A 331     138.168 127.267 129.855  1.00 93.55           O  
ATOM   4263  H   GLN A 331     135.501 124.389 131.043  1.00 93.55           H  
ATOM   4264  HA  GLN A 331     135.649 126.853 130.137  1.00 93.55           H  
ATOM   4265  HB2 GLN A 331     135.969 124.526 128.572  1.00 93.55           H  
ATOM   4266  HB3 GLN A 331     136.588 125.959 128.270  1.00 93.55           H  
ATOM   4267  HG2 GLN A 331     137.460 124.307 130.368  1.00 93.55           H  
ATOM   4268  HG3 GLN A 331     138.248 124.537 129.009  1.00 93.55           H  
ATOM   4269 HE21 GLN A 331     139.310 125.051 131.534  1.00 93.55           H  
ATOM   4270 HE22 GLN A 331     139.629 126.501 131.652  1.00 93.55           H  
ATOM   4271  N   GLU A 332     133.111 125.177 129.192  1.00 94.22           N  
ATOM   4272  CA  GLU A 332     131.813 125.301 128.538  1.00 94.22           C  
ATOM   4273  C   GLU A 332     131.017 126.459 129.125  1.00 94.22           C  
ATOM   4274  O   GLU A 332     130.447 127.276 128.391  1.00 94.22           O  
ATOM   4275  CB  GLU A 332     131.040 123.989 128.675  1.00 94.22           C  
ATOM   4276  CG  GLU A 332     129.683 123.984 127.990  1.00 94.22           C  
ATOM   4277  CD  GLU A 332     129.789 124.110 126.484  1.00 94.22           C  
ATOM   4278  OE1 GLU A 332     130.837 123.721 125.927  1.00 94.22           O  
ATOM   4279  OE2 GLU A 332     128.824 124.596 125.857  1.00 94.22           O1-
ATOM   4280  H   GLU A 332     133.240 124.428 129.595  1.00 94.22           H  
ATOM   4281  HA  GLU A 332     131.949 125.474 127.593  1.00 94.22           H  
ATOM   4282  HB2 GLU A 332     131.570 123.275 128.287  1.00 94.22           H  
ATOM   4283  HB3 GLU A 332     130.895 123.812 129.617  1.00 94.22           H  
ATOM   4284  HG2 GLU A 332     129.236 123.146 128.188  1.00 94.22           H  
ATOM   4285  HG3 GLU A 332     129.152 124.725 128.319  1.00 94.22           H  
ATOM   4286  N   PHE A 333     130.972 126.550 130.454  1.00 87.82           N  
ATOM   4287  CA  PHE A 333     130.288 127.672 131.083  1.00 87.82           C  
ATOM   4288  C   PHE A 333     130.988 128.985 130.766  1.00 87.82           C  
ATOM   4289  O   PHE A 333     130.341 130.032 130.683  1.00 87.82           O  
ATOM   4290  CB  PHE A 333     130.199 127.464 132.592  1.00 87.82           C  
ATOM   4291  CG  PHE A 333     128.918 126.824 133.037  1.00 87.82           C  
ATOM   4292  CD1 PHE A 333     127.735 127.541 133.034  1.00 87.82           C  
ATOM   4293  CD2 PHE A 333     128.896 125.507 133.459  1.00 87.82           C  
ATOM   4294  CE1 PHE A 333     126.555 126.957 133.442  1.00 87.82           C  
ATOM   4295  CE2 PHE A 333     127.718 124.918 133.869  1.00 87.82           C  
ATOM   4296  CZ  PHE A 333     126.546 125.644 133.860  1.00 87.82           C  
ATOM   4297  H   PHE A 333     131.321 125.985 131.001  1.00 87.82           H  
ATOM   4298  HA  PHE A 333     129.384 127.724 130.734  1.00 87.82           H  
ATOM   4299  HB2 PHE A 333     130.930 126.895 132.873  1.00 87.82           H  
ATOM   4300  HB3 PHE A 333     130.266 128.327 133.031  1.00 87.82           H  
ATOM   4301  HD1 PHE A 333     127.736 128.427 132.752  1.00 87.82           H  
ATOM   4302  HD2 PHE A 333     129.683 125.013 133.466  1.00 87.82           H  
ATOM   4303  HE1 PHE A 333     125.766 127.449 133.436  1.00 87.82           H  
ATOM   4304  HE2 PHE A 333     127.715 124.032 134.150  1.00 87.82           H  
ATOM   4305  HZ  PHE A 333     125.751 125.249 134.136  1.00 87.82           H  
ATOM   4306  N   LYS A 334     132.309 128.955 130.592  1.00 90.92           N  
ATOM   4307  CA  LYS A 334     133.019 130.172 130.216  1.00 90.92           C  
ATOM   4308  C   LYS A 334     132.553 130.666 128.851  1.00 90.92           C  
ATOM   4309  O   LYS A 334     132.263 131.856 128.674  1.00 90.92           O  
ATOM   4310  CB  LYS A 334     134.527 129.920 130.229  1.00 90.92           C  
ATOM   4311  CG  LYS A 334     135.372 131.070 129.695  1.00 90.92           C  
ATOM   4312  CD  LYS A 334     136.824 130.656 129.509  1.00 90.92           C  
ATOM   4313  CE  LYS A 334     137.541 130.490 130.842  1.00 90.92           C  
ATOM   4314  NZ  LYS A 334     137.807 131.796 131.508  1.00 90.92           N1+
ATOM   4315  H   LYS A 334     132.806 128.259 130.684  1.00 90.92           H  
ATOM   4316  HA  LYS A 334     132.825 130.864 130.867  1.00 90.92           H  
ATOM   4317  HB2 LYS A 334     134.801 129.753 131.144  1.00 90.92           H  
ATOM   4318  HB3 LYS A 334     134.717 129.140 129.686  1.00 90.92           H  
ATOM   4319  HG2 LYS A 334     135.036 131.355 128.832  1.00 90.92           H  
ATOM   4320  HG3 LYS A 334     135.344 131.806 130.326  1.00 90.92           H  
ATOM   4321  HD2 LYS A 334     136.857 129.808 129.039  1.00 90.92           H  
ATOM   4322  HD3 LYS A 334     137.287 131.339 128.999  1.00 90.92           H  
ATOM   4323  HE2 LYS A 334     136.995 129.954 131.438  1.00 90.92           H  
ATOM   4324  HE3 LYS A 334     138.393 130.052 130.691  1.00 90.92           H  
ATOM   4325  HZ1 LYS A 334     138.230 131.663 132.280  1.00 90.92           H  
ATOM   4326  HZ2 LYS A 334     138.313 132.307 130.985  1.00 90.92           H  
ATOM   4327  HZ3 LYS A 334     137.039 132.216 131.669  1.00 90.92           H  
ATOM   4328  N   LYS A 335     132.456 129.761 127.872  1.00 93.71           N  
ATOM   4329  CA  LYS A 335     131.937 130.166 126.568  1.00 93.71           C  
ATOM   4330  C   LYS A 335     130.493 130.634 126.672  1.00 93.71           C  
ATOM   4331  O   LYS A 335     130.098 131.599 126.009  1.00 93.71           O  
ATOM   4332  CB  LYS A 335     132.037 129.030 125.548  1.00 93.71           C  
ATOM   4333  CG  LYS A 335     133.376 128.940 124.827  1.00 93.71           C  
ATOM   4334  CD  LYS A 335     133.699 127.523 124.361  1.00 93.71           C  
ATOM   4335  CE  LYS A 335     133.989 126.576 125.507  1.00 93.71           C  
ATOM   4336  NZ  LYS A 335     135.247 126.944 126.199  1.00 93.71           N1+
ATOM   4337  H   LYS A 335     132.678 128.932 127.936  1.00 93.71           H  
ATOM   4338  HA  LYS A 335     132.466 130.909 126.239  1.00 93.71           H  
ATOM   4339  HB2 LYS A 335     131.878 128.193 126.007  1.00 93.71           H  
ATOM   4340  HB3 LYS A 335     131.353 129.162 124.874  1.00 93.71           H  
ATOM   4341  HG2 LYS A 335     133.352 129.514 124.044  1.00 93.71           H  
ATOM   4342  HG3 LYS A 335     134.081 129.228 125.427  1.00 93.71           H  
ATOM   4343  HD2 LYS A 335     132.941 127.171 123.868  1.00 93.71           H  
ATOM   4344  HD3 LYS A 335     134.482 127.552 123.791  1.00 93.71           H  
ATOM   4345  HE2 LYS A 335     133.266 126.601 126.150  1.00 93.71           H  
ATOM   4346  HE3 LYS A 335     134.090 125.678 125.156  1.00 93.71           H  
ATOM   4347  HZ1 LYS A 335     135.341 126.440 126.921  1.00 93.71           H  
ATOM   4348  HZ2 LYS A 335     135.945 126.812 125.661  1.00 93.71           H  
ATOM   4349  HZ3 LYS A 335     135.222 127.798 126.446  1.00 93.71           H  
ATOM   4350  N   ALA A 336     129.682 129.953 127.483  1.00 93.33           N  
ATOM   4351  CA  ALA A 336     128.288 130.361 127.620  1.00 93.33           C  
ATOM   4352  C   ALA A 336     128.185 131.770 128.192  1.00 93.33           C  
ATOM   4353  O   ALA A 336     127.402 132.594 127.702  1.00 93.33           O  
ATOM   4354  CB  ALA A 336     127.535 129.366 128.502  1.00 93.33           C  
ATOM   4355  H   ALA A 336     129.908 129.269 127.952  1.00 93.33           H  
ATOM   4356  HA  ALA A 336     127.870 130.361 126.745  1.00 93.33           H  
ATOM   4357  HB1 ALA A 336     126.596 129.605 128.515  1.00 93.33           H  
ATOM   4358  HB2 ALA A 336     127.644 128.475 128.133  1.00 93.33           H  
ATOM   4359  HB3 ALA A 336     127.902 129.398 129.399  1.00 93.33           H  
ATOM   4360  N   PHE A 337     128.975 132.067 129.224  1.00 91.24           N  
ATOM   4361  CA  PHE A 337     128.969 133.402 129.808  1.00 91.24           C  
ATOM   4362  C   PHE A 337     129.451 134.440 128.806  1.00 91.24           C  
ATOM   4363  O   PHE A 337     128.878 135.531 128.710  1.00 91.24           O  
ATOM   4364  CB  PHE A 337     129.841 133.435 131.061  1.00 91.24           C  
ATOM   4365  CG  PHE A 337     129.143 132.957 132.298  1.00 91.24           C  
ATOM   4366  CD1 PHE A 337     128.388 131.799 132.281  1.00 91.24           C  
ATOM   4367  CD2 PHE A 337     129.238 133.670 133.479  1.00 91.24           C  
ATOM   4368  CE1 PHE A 337     127.746 131.359 133.418  1.00 91.24           C  
ATOM   4369  CE2 PHE A 337     128.598 133.233 134.619  1.00 91.24           C  
ATOM   4370  CZ  PHE A 337     127.851 132.077 134.588  1.00 91.24           C  
ATOM   4371  H   PHE A 337     129.519 131.516 129.600  1.00 91.24           H  
ATOM   4372  HA  PHE A 337     128.062 133.631 130.066  1.00 91.24           H  
ATOM   4373  HB2 PHE A 337     130.614 132.867 130.919  1.00 91.24           H  
ATOM   4374  HB3 PHE A 337     130.129 134.348 131.218  1.00 91.24           H  
ATOM   4375  HD1 PHE A 337     128.315 131.310 131.493  1.00 91.24           H  
ATOM   4376  HD2 PHE A 337     129.742 134.450 133.505  1.00 91.24           H  
ATOM   4377  HE1 PHE A 337     127.241 130.578 133.395  1.00 91.24           H  
ATOM   4378  HE2 PHE A 337     128.669 133.720 135.408  1.00 91.24           H  
ATOM   4379  HZ  PHE A 337     127.417 131.782 135.356  1.00 91.24           H  
ATOM   4380  N   GLN A 338     130.512 134.128 128.061  1.00 94.92           N  
ATOM   4381  CA  GLN A 338     131.004 135.077 127.069  1.00 94.92           C  
ATOM   4382  C   GLN A 338     129.942 135.364 126.018  1.00 94.92           C  
ATOM   4383  O   GLN A 338     129.728 136.521 125.639  1.00 94.92           O  
ATOM   4384  CB  GLN A 338     132.277 134.542 126.416  1.00 94.92           C  
ATOM   4385  CG  GLN A 338     133.493 134.571 127.324  1.00 94.92           C  
ATOM   4386  CD  GLN A 338     134.741 134.045 126.645  1.00 94.92           C  
ATOM   4387  NE2 GLN A 338     135.897 134.325 127.234  1.00 94.92           N  
ATOM   4388  OE1 GLN A 338     134.667 133.396 125.602  1.00 94.92           O  
ATOM   4389  H   GLN A 338     130.954 133.391 128.109  1.00 94.92           H  
ATOM   4390  HA  GLN A 338     131.222 135.912 127.512  1.00 94.92           H  
ATOM   4391  HB2 GLN A 338     132.128 133.622 126.149  1.00 94.92           H  
ATOM   4392  HB3 GLN A 338     132.478 135.082 125.635  1.00 94.92           H  
ATOM   4393  HG2 GLN A 338     133.663 135.486 127.597  1.00 94.92           H  
ATOM   4394  HG3 GLN A 338     133.320 134.020 128.103  1.00 94.92           H  
ATOM   4395 HE21 GLN A 338     135.910 134.781 127.963  1.00 94.92           H  
ATOM   4396 HE22 GLN A 338     136.634 134.049 126.887  1.00 94.92           H  
ATOM   4397  N   ASN A 339     129.258 134.322 125.542  1.00 93.67           N  
ATOM   4398  CA  ASN A 339     128.209 134.520 124.548  1.00 93.67           C  
ATOM   4399  C   ASN A 339     127.068 135.354 125.112  1.00 93.67           C  
ATOM   4400  O   ASN A 339     126.560 136.259 124.439  1.00 93.67           O  
ATOM   4401  CB  ASN A 339     127.691 133.169 124.058  1.00 93.67           C  
ATOM   4402  CG  ASN A 339     128.783 132.313 123.453  1.00 93.67           C  
ATOM   4403  ND2 ASN A 339     128.501 131.027 123.283  1.00 93.67           N  
ATOM   4404  OD1 ASN A 339     129.869 132.801 123.141  1.00 93.67           O  
ATOM   4405  H   ASN A 339     129.380 133.504 125.776  1.00 93.67           H  
ATOM   4406  HA  ASN A 339     128.580 134.994 123.787  1.00 93.67           H  
ATOM   4407  HB2 ASN A 339     127.311 132.685 124.808  1.00 93.67           H  
ATOM   4408  HB3 ASN A 339     127.014 133.317 123.379  1.00 93.67           H  
ATOM   4409 HD21 ASN A 339     127.730 130.722 123.513  1.00 93.67           H  
ATOM   4410 HD22 ASN A 339     129.088 130.499 122.943  1.00 93.67           H  
ATOM   4411  N   VAL A 340     126.650 135.068 126.346  1.00 93.20           N  
ATOM   4412  CA  VAL A 340     125.547 135.819 126.937  1.00 93.20           C  
ATOM   4413  C   VAL A 340     125.929 137.284 127.101  1.00 93.20           C  
ATOM   4414  O   VAL A 340     125.132 138.183 126.810  1.00 93.20           O  
ATOM   4415  CB  VAL A 340     125.125 135.189 128.275  1.00 93.20           C  
ATOM   4416  CG1 VAL A 340     124.191 136.123 129.026  1.00 93.20           C  
ATOM   4417  CG2 VAL A 340     124.457 133.848 128.037  1.00 93.20           C  
ATOM   4418  H   VAL A 340     126.981 134.456 126.851  1.00 93.20           H  
ATOM   4419  HA  VAL A 340     124.786 135.778 126.337  1.00 93.20           H  
ATOM   4420  HB  VAL A 340     125.913 135.043 128.822  1.00 93.20           H  
ATOM   4421 HG11 VAL A 340     123.723 135.615 129.707  1.00 93.20           H  
ATOM   4422 HG12 VAL A 340     124.710 136.829 129.441  1.00 93.20           H  
ATOM   4423 HG13 VAL A 340     123.553 136.500 128.401  1.00 93.20           H  
ATOM   4424 HG21 VAL A 340     124.250 133.445 128.894  1.00 93.20           H  
ATOM   4425 HG22 VAL A 340     123.642 133.987 127.530  1.00 93.20           H  
ATOM   4426 HG23 VAL A 340     125.062 133.276 127.539  1.00 93.20           H  
ATOM   4427  N   LEU A 341     127.150 137.550 127.570  1.00 92.69           N  
ATOM   4428  CA  LEU A 341     127.600 138.932 127.701  1.00 92.69           C  
ATOM   4429  C   LEU A 341     127.652 139.619 126.344  1.00 92.69           C  
ATOM   4430  O   LEU A 341     127.276 140.790 126.217  1.00 92.69           O  
ATOM   4431  CB  LEU A 341     128.967 138.976 128.381  1.00 92.69           C  
ATOM   4432  CG  LEU A 341     128.998 138.512 129.839  1.00 92.69           C  
ATOM   4433  CD1 LEU A 341     130.418 138.546 130.380  1.00 92.69           C  
ATOM   4434  CD2 LEU A 341     128.077 139.364 130.699  1.00 92.69           C  
ATOM   4435  H   LEU A 341     127.725 136.959 127.814  1.00 92.69           H  
ATOM   4436  HA  LEU A 341     126.968 139.418 128.254  1.00 92.69           H  
ATOM   4437  HB2 LEU A 341     129.575 138.408 127.883  1.00 92.69           H  
ATOM   4438  HB3 LEU A 341     129.289 139.891 128.361  1.00 92.69           H  
ATOM   4439  HG  LEU A 341     128.682 137.597 129.886  1.00 92.69           H  
ATOM   4440 HD11 LEU A 341     130.413 138.236 131.299  1.00 92.69           H  
ATOM   4441 HD12 LEU A 341     130.975 137.965 129.838  1.00 92.69           H  
ATOM   4442 HD13 LEU A 341     130.750 139.456 130.338  1.00 92.69           H  
ATOM   4443 HD21 LEU A 341     128.249 139.170 131.633  1.00 92.69           H  
ATOM   4444 HD22 LEU A 341     128.253 140.300 130.517  1.00 92.69           H  
ATOM   4445 HD23 LEU A 341     127.156 139.153 130.481  1.00 92.69           H  
TER   
HETATM 4446  O04 LIG A 402     122.972 144.378 164.996  1.00 91.39      A    O  
HETATM 4447  O05 LIG A 402     121.915 140.944 159.277  1.00 91.39      A    O  
HETATM 4448  O06 LIG A 402     120.824 131.121 158.922  1.00 91.39      A    O  
HETATM 4449  O07 LIG A 402     120.949 129.590 161.432  1.00 91.39      A    O  
HETATM 4450  N08 LIG A 402     122.575 140.265 163.071  1.00 91.39      A    N  
HETATM 4451  N09 LIG A 402     120.881 133.847 158.547  1.00 91.39      A    N  
HETATM 4452  N10 LIG A 402     124.070 140.219 159.594  1.00 91.39      A    N  
HETATM 4453  C11 LIG A 402     122.064 139.194 162.226  1.00 91.39      A    C  
HETATM 4454  C12 LIG A 402     122.182 139.905 164.518  1.00 91.39      A    C  
HETATM 4455  C13 LIG A 402     121.479 138.105 163.086  1.00 91.39      A    C  
HETATM 4456  C14 LIG A 402     121.612 138.451 164.465  1.00 91.39      A    C  
HETATM 4457  C15 LIG A 402     123.001 141.601 162.600  1.00 91.39      A    C  
HETATM 4458  C16 LIG A 402     120.829 136.671 160.900  1.00 91.39      A    C  
HETATM 4459  C17 LIG A 402     122.039 139.046 160.671  1.00 91.39      A    C  
HETATM 4460  C18 LIG A 402     120.855 136.830 162.430  1.00 91.39      A    C  
HETATM 4461  C19 LIG A 402     120.200 135.407 160.266  1.00 91.39      A    C  
HETATM 4462  C20 LIG A 402     121.421 137.786 160.008  1.00 91.39      A    C  
HETATM 4463  C21 LIG A 402     121.291 134.427 159.813  1.00 91.39      A    C  
HETATM 4464  C22 LIG A 402     123.618 142.414 163.751  1.00 91.39      A    C  
HETATM 4465  C23 LIG A 402     122.628 140.148 159.791  1.00 91.39      A    C  
HETATM 4466  C24 LIG A 402     121.439 133.344 160.876  1.00 91.39      A    C  
HETATM 4467  C25 LIG A 402     122.520 143.097 164.597  1.00 91.39      A    C  
HETATM 4468  C26 LIG A 402     121.955 133.034 157.953  1.00 91.39      A    C  
HETATM 4469  C27 LIG A 402     121.419 131.598 157.722  1.00 91.39      A    C  
HETATM 4470  C28 LIG A 402     120.522 129.730 158.915  1.00 91.39      A    C  
HETATM 4471  C29 LIG A 402     120.587 128.931 160.230  1.00 91.39      A    C  
HETATM 4472  C30 LIG A 402     120.131 129.023 157.606  1.00 91.39      A    C  
HETATM 4473  C31 LIG A 402     120.262 127.425 160.241  1.00 91.39      A    C  
HETATM 4474  C32 LIG A 402     119.804 127.512 157.613  1.00 91.39      A    C  
HETATM 4475  C33 LIG A 402     119.870 126.716 158.929  1.00 91.39      A    C  
HETATM 4476  C34 LIG A 402     119.856 129.922 162.252  1.00 91.39      A    C  
HETATM 4477  C35 LIG A 402     120.135 129.396 163.652  1.00 91.39      A    C  
HETATM 4478  F01 LIG A 402     119.140 129.787 164.496  1.00 91.39      A    F  
HETATM 4479  F02 LIG A 402     120.196 128.030 163.607  1.00 91.39      A    F  
HETATM 4480  F03 LIG A 402     121.331 129.892 164.091  1.00 91.39      A    F  
HETATM 4481 H041 LIG A 402     122.951 144.967 164.253  1.00 91.39      A    H  
HETATM 4482 H091 LIG A 402     120.072 133.278 158.687  1.00 91.39      A    H  
HETATM 4483 H101 LIG A 402     124.461 140.938 159.023  1.00 91.39      A    H  
HETATM 4484 H102 LIG A 402     124.669 139.545 160.033  1.00 91.39      A    H  
HETATM 4485 H121 LIG A 402     123.066 139.923 165.150  1.00 91.39      A    H  
HETATM 4486 H122 LIG A 402     121.402 140.580 164.861  1.00 91.39      A    H  
HETATM 4487 H141 LIG A 402     122.302 137.765 164.954  1.00 91.39      A    H  
HETATM 4488 H142 LIG A 402     120.643 138.418 164.948  1.00 91.39      A    H  
HETATM 4489 H151 LIG A 402     123.750 141.483 161.819  1.00 91.39      A    H  
HETATM 4490 H152 LIG A 402     122.147 142.128 162.195  1.00 91.39      A    H  
HETATM 4491 H181 LIG A 402     120.440 136.052 163.058  1.00 91.39      A    H  
HETATM 4492 H191 LIG A 402     119.601 135.700 159.405  1.00 91.39      A    H  
HETATM 4493 H192 LIG A 402     119.567 134.924 160.990  1.00 91.39      A    H  
HETATM 4494 H201 LIG A 402     121.407 137.688 158.933  1.00 91.39      A    H  
HETATM 4495 H211 LIG A 402     122.232 134.955 159.691  1.00 91.39      A    H  
HETATM 4496 H221 LIG A 402     124.199 141.756 164.383  1.00 91.39      A    H  
HETATM 4497 H222 LIG A 402     124.272 143.176 163.337  1.00 91.39      A    H  
HETATM 4498 H241 LIG A 402     120.612 132.641 160.797  1.00 91.39      A    H  
HETATM 4499 H242 LIG A 402     121.428 133.802 161.861  1.00 91.39      A    H  
HETATM 4500 H243 LIG A 402     122.374 132.820 160.737  1.00 91.39      A    H  
HETATM 4501 H251 LIG A 402     122.319 142.499 165.484  1.00 91.39      A    H  
HETATM 4502 H252 LIG A 402     121.612 143.200 164.014  1.00 91.39      A    H  
HETATM 4503 H261 LIG A 402     122.817 133.006 158.609  1.00 91.39      A    H  
HETATM 4504 H262 LIG A 402     122.245 133.460 156.999  1.00 91.39      A    H  
HETATM 4505 H271 LIG A 402     120.673 131.624 156.935  1.00 91.39      A    H  
HETATM 4506 H272 LIG A 402     122.235 130.943 157.433  1.00 91.39      A    H  
HETATM 4507 H301 LIG A 402     120.083 129.585 156.676  1.00 91.39      A    H  
HETATM 4508 H311 LIG A 402     120.309 126.862 161.175  1.00 91.39      A    H  
HETATM 4509 H321 LIG A 402     119.526 127.010 156.686  1.00 91.39      A    H  
HETATM 4510 H331 LIG A 402     119.639 125.650 158.934  1.00 91.39      A    H  
HETATM 4511 H341 LIG A 402     119.737 131.005 162.283  1.00 91.39      A    H  
HETATM 4512 H342 LIG A 402     118.955 129.467 161.862  1.00 91.39      A    H  
CONECT 4446 4467 4481
CONECT 4447 4465
CONECT 4448 4469 4470
CONECT 4449 4471 4476
CONECT 4450 4453 4454 4457
CONECT 4451 4463 4468 4482
CONECT 4452 4465 4483 4484
CONECT 4453 4450 4455 4459
CONECT 4454 4450 4456 4485 4486
CONECT 4455 4453 4456 4460
CONECT 4456 4454 4455 4487 4488
CONECT 4457 4450 4464 4489 4490
CONECT 4458 4460 4461 4462
CONECT 4459 4453 4462 4465
CONECT 4460 4455 4458 4491
CONECT 4461 4458 4463 4492 4493
CONECT 4462 4458 4459 4494
CONECT 4463 4451 4461 4466 4495
CONECT 4464 4457 4467 4496 4497
CONECT 4465 4447 4452 4459
CONECT 4466 4463 4498 4499 4500
CONECT 4467 4446 4464 4501 4502
CONECT 4468 4451 4469 4503 4504
CONECT 4469 4448 4468 4505 4506
CONECT 4470 4448 4471 4472
CONECT 4471 4449 4470 4473
CONECT 4472 4470 4474 4507
CONECT 4473 4471 4475 4508
CONECT 4474 4472 4475 4509
CONECT 4475 4473 4474 4510
CONECT 4476 4449 4477 4511 4512
CONECT 4477 4476 4478 4479 4480
CONECT 4478 4477
CONECT 4479 4477
CONECT 4480 4477
CONECT 4481 4446
CONECT 4482 4451
CONECT 4483 4452
CONECT 4484 4452
CONECT 4485 4454
CONECT 4486 4454
CONECT 4487 4456
CONECT 4488 4456
CONECT 4489 4457
CONECT 4490 4457
CONECT 4491 4460
CONECT 4492 4461
CONECT 4493 4461
CONECT 4494 4462
CONECT 4495 4463
CONECT 4496 4464
CONECT 4497 4464
CONECT 4498 4466
CONECT 4499 4466
CONECT 4500 4466
CONECT 4501 4467
CONECT 4502 4467
CONECT 4503 4468
CONECT 4504 4468
CONECT 4505 4469
CONECT 4506 4469
CONECT 4507 4472
CONECT 4508 4473
CONECT 4509 4474
CONECT 4510 4475
CONECT 4511 4476
CONECT 4512 4476
END
