# Supplementary material for: Molecular mechanism of antagonist recognition and regulation of the α1A-adrenoceptor
Source: J Biol Chem. 2025 Jun 6;301(7):110348. doi: 10.1016/j.jbc.2025.110348 (PMC12269490; doi:10.1016/j.jbc.2025.110348)
Supplement: Supplementary Data 7 [file mmc7.zip]

Archive with 1 entries (1 files):
- jbc_110348_doxaa1a_mmc7.pdb
