# Supplementary material for: Molecular mechanism of antagonist recognition and regulation of the α1A-adrenoceptor
Source: J Biol Chem. 2025 Jun 6;301(7):110348. doi: 10.1016/j.jbc.2025.110348 (PMC12269490; doi:10.1016/j.jbc.2025.110348)
Supplement: Supplementary Data 7 [file mmc7.zip › jbc_110348_doxaa1a_mmc7.pdb]

REMARK   3 
REMARK   3 FILE CREATED: Sat Mar 15 21:21:36 2025
REMARK   3 
REMARK   3 RESOLUTION: 3.50  
REMARK   3 
REMARK   3 REFINEMENT.
REMARK   3   PROGRAM     : PHENIX (1.19.2_4158: phenix.real_space_refine)
REMARK   3   AUTHORS     : Adams,Afonine,Bunkoczi,Burnley,Chen,Dar,Davis,
REMARK   3               : Draizen,Echols,Gildea,Gros,Grosse-Kunstleve,Headd,
REMARK   3               : Hintze,Hung,Ioerger,Liebschner,McCoy,McKee,Moriarty,
REMARK   3               : Oeffner,Poon,Read,Richardson,Richardson,Sacchettini,
REMARK   3               : Sauter,Sobolev,Storoni,Terwilliger,Williams,Zwart
REMARK   3 
REMARK   3 SCATTERING TABLE: ELECTRON
REMARK   3 
REMARK   3 REFINEMENT TARGET: REAL-SPACE (WEIGHTED MAP SUM AT ATOM CENTERS)
REMARK   3 
REMARK   3 MODEL TO MAP FIT.
REMARK   3   CC_mask  : 0.7291
REMARK   3   CC_volume: 0.6598
REMARK   3   CC_peaks : -0.0916
REMARK   3 
REMARK   3 GEOMETRY RESTRAINTS LIBRARY: GEOSTD + MONOMER LIBRARY + CDL V1.2
REMARK   3 DEVIATIONS FROM IDEAL VALUES.
REMARK   3   BOND      :  0.003   0.030   2274
REMARK   3   ANGLE     :  0.550   6.400   3104
REMARK   3   CHIRALITY :  0.038   0.133    363
REMARK   3   PLANARITY :  0.003   0.024    372
REMARK   3   DIHEDRAL  : 12.099 136.987    307
REMARK   3   MIN NONBONDED DISTANCE : 2.162
REMARK   3 
REMARK   3 MOLPROBITY STATISTICS.
REMARK   3   ALL-ATOM CLASHSCORE : 11.62
REMARK   3   RAMACHANDRAN PLOT:
REMARK   3     OUTLIERS :  0.00 %
REMARK   3     ALLOWED  :  2.56 %
REMARK   3     FAVORED  : 97.44 %
REMARK   3   ROTAMER OUTLIERS :  0.00 %
REMARK   3   CBETA DEVIATIONS :  0.00 %
REMARK   3   PEPTIDE PLANE:
REMARK   3     CIS-PROLINE     : 0.00 %
REMARK   3     CIS-GENERAL     : 0.00 %
REMARK   3     TWISTED PROLINE : 0.00 %
REMARK   3     TWISTED GENERAL : 0.00 %
REMARK   3 
REMARK   3 RAMA-Z (RAMACHANDRAN PLOT Z-SCORE):
REMARK   3 INTERPRETATION: BAD |RAMA-Z| > 3; SUSPICIOUS 2 < |RAMA-Z| < 3; GOOD |RAMA-Z| < 2.
REMARK   3 SCORES FOR WHOLE/HELIX/SHEET/LOOP ARE SCALED INDEPENDENTLY;
REMARK   3 THEREFORE, THE VALUES ARE NOT RELATED IN A SIMPLE MANNER.
REMARK   3   WHOLE:  2.46 (0.51), RESIDUES: 273
REMARK   3   HELIX:  2.16 (0.35), RESIDUES: 221
REMARK   3   SHEET:  NONE (NONE), RESIDUES: 0
REMARK   3   LOOP : -0.73 (0.88), RESIDUES: 52
REMARK   3 
HELIX    1   1 SER A   24  CYS A   53  1                                  30
HELIX    2   2 VAL A   60  SER A   77  1                                  18
HELIX    3   3 VAL A   79  LEU A   89  1                                  11
HELIX    4   4 ARG A   96  SER A  129  1                                  34
HELIX    5   5 LEU A  132  THR A  136  5                                   5
HELIX    6   6 GLN A  140  PHE A  163  1                                  24
HELIX    7   7 PRO A  182  SER A  192  1                                  11
HELIX    8   8 TYR A  194  ARG A  213  1                                  20
HELIX    9   9 PHE A  264  PHE A  297  1                                  34
HELIX   10  10 GLU A  305  SER A  329  1                                  25
HELIX   11  11 GLN A  331  VAL A  340  1                                  10
SSBOND   1 CYS A   99    CYS A  176 
CRYST1  247.800  247.800  247.800  90.00  90.00  90.00 P 1
SCALE1      0.004036  0.000000  0.000000        0.00000
SCALE2      0.000000  0.004036  0.000000        0.00000
SCALE3      0.000000  0.000000  0.004036        0.00000
ATOM      1  N   ALA A  19     116.437 154.511 165.562  1.00 63.48           N
ATOM      2  CA  ALA A  19     117.360 155.364 166.363  1.00 63.48           C
ATOM      3  C   ALA A  19     118.497 155.887 165.488  1.00 63.48           C
ATOM      4  O   ALA A  19     118.867 155.248 164.504  1.00 63.48           O
ATOM      5  CB  ALA A  19     117.914 154.580 167.542  1.00 63.48           C
ATOM      6  H1  ALA A  19     115.827 154.149 166.098  1.00 63.48           H
ATOM      7  H2  ALA A  19     116.033 155.009 164.945  1.00 63.48           H
ATOM      8  H3  ALA A  19     116.903 153.866 165.163  1.00 63.48           H
ATOM      9  HA  ALA A  19     116.860 156.119 166.709  1.00 63.48           H
ATOM     10  HB1 ALA A  19     118.524 155.145 168.042  1.00 63.48           H
ATOM     11  HB2 ALA A  19     117.178 154.304 168.111  1.00 63.48           H
ATOM     12  HB3 ALA A  19     118.386 153.801 167.209  1.00 63.48           H
ATOM     13  N   PRO A  20     119.050 157.048 165.839  1.00 63.22           N
ATOM     14  CA  PRO A  20     120.152 157.601 165.043  1.00 63.22           C
ATOM     15  C   PRO A  20     121.352 156.666 165.032  1.00 63.22           C
ATOM     16  O   PRO A  20     121.662 156.008 166.027  1.00 63.22           O
ATOM     17  CB  PRO A  20     120.471 158.927 165.744  1.00 63.22           C
ATOM     18  CG  PRO A  20     119.929 158.777 167.123  1.00 63.22           C
ATOM     19  CD  PRO A  20     118.726 157.899 166.997  1.00 63.22           C
ATOM     20  HA  PRO A  20     119.863 157.774 164.133  1.00 63.22           H
ATOM     21  HB2 PRO A  20     121.431 159.062 165.765  1.00 63.22           H
ATOM     22  HB3 PRO A  20     120.031 159.656 165.280  1.00 63.22           H
ATOM     23  HG2 PRO A  20     120.597 158.361 167.691  1.00 63.22           H
ATOM     24  HG3 PRO A  20     119.681 159.648 167.471  1.00 63.22           H
ATOM     25  HD2 PRO A  20     118.616 157.362 167.797  1.00 63.22           H
ATOM     26  HD3 PRO A  20     117.936 158.432 166.815  1.00 63.22           H
ATOM     27  N   VAL A  21     122.029 156.614 163.886  1.00 63.90           N
ATOM     28  CA  VAL A  21     123.203 155.778 163.684  1.00 63.90           C
ATOM     29  C   VAL A  21     124.230 156.577 162.889  1.00 63.90           C
ATOM     30  O   VAL A  21     123.995 157.725 162.504  1.00 63.90           O
ATOM     31  CB  VAL A  21     122.862 154.457 162.963  1.00 63.90           C
ATOM     32  CG1 VAL A  21     121.943 153.604 163.824  1.00 63.90           C
ATOM     33  CG2 VAL A  21     122.226 154.733 161.605  1.00 63.90           C
ATOM     34  H   VAL A  21     121.816 157.071 163.190  1.00 63.90           H
ATOM     35  HA  VAL A  21     123.592 155.560 164.545  1.00 63.90           H
ATOM     36  HB  VAL A  21     123.680 153.958 162.814  1.00 63.90           H
ATOM     37 HG11 VAL A  21     121.772 152.765 163.367  1.00 63.90           H
ATOM     38 HG12 VAL A  21     122.376 153.435 164.675  1.00 63.90           H
ATOM     39 HG13 VAL A  21     121.110 154.080 163.964  1.00 63.90           H
ATOM     40 HG21 VAL A  21     121.943 153.892 161.215  1.00 63.90           H
ATOM     41 HG22 VAL A  21     121.459 155.315 161.727  1.00 63.90           H
ATOM     42 HG23 VAL A  21     122.879 155.161 161.029  1.00 63.90           H
ATOM     43  N   ASN A  22     125.380 155.957 162.642  1.00 64.58           N
ATOM     44  CA  ASN A  22     126.429 156.604 161.869  1.00 64.58           C
ATOM     45  C   ASN A  22     125.968 156.833 160.434  1.00 64.58           C
ATOM     46  O   ASN A  22     125.089 156.136 159.921  1.00 64.58           O
ATOM     47  CB  ASN A  22     127.701 155.757 161.881  1.00 64.58           C
ATOM     48  CG  ASN A  22     128.911 156.516 161.373  1.00 64.58           C
ATOM     49  OD1 ASN A  22     129.077 156.709 160.169  1.00 64.58           O
ATOM     50  ND2 ASN A  22     129.765 156.952 162.292  1.00 64.58           N
ATOM     51  H   ASN A  22     125.576 155.164 162.911  1.00 64.58           H
ATOM     52  HA  ASN A  22     126.634 157.466 162.264  1.00 64.58           H
ATOM     53  HB2 ASN A  22     127.884 155.473 162.790  1.00 64.58           H
ATOM     54  HB3 ASN A  22     127.572 154.983 161.310  1.00 64.58           H
ATOM     55 HD21 ASN A  22     129.615 156.798 163.125  1.00 64.58           H
ATOM     56 HD22 ASN A  22     130.467 157.388 162.055  1.00 64.58           H
ATOM     57  N   ILE A  23     126.563 157.836 159.790  1.00 65.23           N
ATOM     58  CA  ILE A  23     126.212 158.182 158.416  1.00 65.23           C
ATOM     59  C   ILE A  23     127.263 157.619 157.468  1.00 65.23           C
ATOM     60  O   ILE A  23     126.958 156.777 156.616  1.00 65.23           O
ATOM     61  CB  ILE A  23     126.075 159.706 158.244  1.00 65.23           C
ATOM     62  CG1 ILE A  23     124.924 160.234 159.105  1.00 65.23           C
ATOM     63  CG2 ILE A  23     125.851 160.055 156.777  1.00 65.23           C
ATOM     64  CD1 ILE A  23     124.887 161.745 159.226  1.00 65.23           C
ATOM     65  H   ILE A  23     127.176 158.334 160.130  1.00 65.23           H
ATOM     66  HA  ILE A  23     125.360 157.778 158.193  1.00 65.23           H
ATOM     67  HB  ILE A  23     126.898 160.125 158.539  1.00 65.23           H
ATOM     68 HG12 ILE A  23     124.084 159.949 158.712  1.00 65.23           H
ATOM     69 HG13 ILE A  23     125.008 159.870 160.000  1.00 65.23           H
ATOM     70 HG21 ILE A  23     125.558 160.977 156.710  1.00 65.23           H
ATOM     71 HG22 ILE A  23     126.683 159.942 156.292  1.00 65.23           H
ATOM     72 HG23 ILE A  23     125.171 159.467 156.413  1.00 65.23           H
ATOM     73 HD11 ILE A  23     124.249 161.991 159.913  1.00 65.23           H
ATOM     74 HD12 ILE A  23     125.771 162.063 159.466  1.00 65.23           H
ATOM     75 HD13 ILE A  23     124.619 162.125 158.375  1.00 65.23           H
ATOM     76  N   SER A  24     128.510 158.074 157.613  1.00 63.60           N
ATOM     77  CA  SER A  24     129.561 157.652 156.693  1.00 63.60           C
ATOM     78  C   SER A  24     129.776 156.145 156.757  1.00 63.60           C
ATOM     79  O   SER A  24     129.770 155.459 155.727  1.00 63.60           O
ATOM     80  CB  SER A  24     130.859 158.396 157.009  1.00 63.60           C
ATOM     81  OG  SER A  24     131.972 157.760 156.405  1.00 63.60           O
ATOM     82  H   SER A  24     128.767 158.618 158.227  1.00 63.60           H
ATOM     83  HA  SER A  24     129.298 157.879 155.787  1.00 63.60           H
ATOM     84  HB2 SER A  24     130.793 159.303 156.671  1.00 63.60           H
ATOM     85  HB3 SER A  24     130.987 158.409 157.970  1.00 63.60           H
ATOM     86  HG  SER A  24     132.676 158.181 156.586  1.00 63.60           H
ATOM     87  N   LYS A  25     129.966 155.608 157.965  1.00 61.45           N
ATOM     88  CA  LYS A  25     130.175 154.171 158.106  1.00 61.45           C
ATOM     89  C   LYS A  25     128.952 153.391 157.641  1.00 61.45           C
ATOM     90  O   LYS A  25     129.079 152.388 156.928  1.00 61.45           O
ATOM     91  CB  LYS A  25     130.509 153.833 159.560  1.00 61.45           C
ATOM     92  CG  LYS A  25     130.610 152.342 159.852  1.00 61.45           C
ATOM     93  CD  LYS A  25     131.554 151.642 158.887  1.00 61.45           C
ATOM     94  CE  LYS A  25     132.205 150.427 159.527  1.00 61.45           C
ATOM     95  NZ  LYS A  25     132.995 149.636 158.545  1.00 61.45           N
ATOM     96  H   LYS A  25     129.978 156.048 158.704  1.00 61.45           H
ATOM     97  HA  LYS A  25     130.927 153.908 157.553  1.00 61.45           H
ATOM     98  HB2 LYS A  25     131.362 154.236 159.785  1.00 61.45           H
ATOM     99  HB3 LYS A  25     129.814 154.198 160.130  1.00 61.45           H
ATOM    100  HG2 LYS A  25     130.951 152.217 160.751  1.00 61.45           H
ATOM    101  HG3 LYS A  25     129.733 151.935 159.770  1.00 61.45           H
ATOM    102  HD2 LYS A  25     131.056 151.346 158.110  1.00 61.45           H
ATOM    103  HD3 LYS A  25     132.255 152.258 158.622  1.00 61.45           H
ATOM    104  HE2 LYS A  25     132.804 150.721 160.231  1.00 61.45           H
ATOM    105  HE3 LYS A  25     131.514 149.852 159.893  1.00 61.45           H
ATOM    106  HZ1 LYS A  25     133.362 148.932 158.947  1.00 61.45           H
ATOM    107  HZ2 LYS A  25     132.466 149.351 157.889  1.00 61.45           H
ATOM    108  HZ3 LYS A  25     133.641 150.140 158.198  1.00 61.45           H
ATOM    109  N   ALA A  26     127.758 153.837 158.036  1.00 60.34           N
ATOM    110  CA  ALA A  26     126.541 153.152 157.615  1.00 60.34           C
ATOM    111  C   ALA A  26     126.370 153.219 156.104  1.00 60.34           C
ATOM    112  O   ALA A  26     125.978 152.232 155.473  1.00 60.34           O
ATOM    113  CB  ALA A  26     125.326 153.756 158.317  1.00 60.34           C
ATOM    114  H   ALA A  26     127.628 154.522 158.539  1.00 60.34           H
ATOM    115  HA  ALA A  26     126.601 152.218 157.869  1.00 60.34           H
ATOM    116  HB1 ALA A  26     124.537 153.247 158.076  1.00 60.34           H
ATOM    117  HB2 ALA A  26     125.465 153.720 159.276  1.00 60.34           H
ATOM    118  HB3 ALA A  26     125.227 154.678 158.031  1.00 60.34           H
ATOM    119  N   ILE A  27     126.651 154.378 155.506  1.00 60.46           N
ATOM    120  CA  ILE A  27     126.518 154.517 154.058  1.00 60.46           C
ATOM    121  C   ILE A  27     127.484 153.578 153.346  1.00 60.46           C
ATOM    122  O   ILE A  27     127.117 152.895 152.383  1.00 60.46           O
ATOM    123  CB  ILE A  27     126.739 155.982 153.637  1.00 60.46           C
ATOM    124  CG1 ILE A  27     125.523 156.842 154.002  1.00 60.46           C
ATOM    125  CG2 ILE A  27     127.033 156.073 152.143  1.00 60.46           C
ATOM    126  CD1 ILE A  27     124.261 156.527 153.211  1.00 60.46           C
ATOM    127  H   ILE A  27     126.917 155.089 155.911  1.00 60.46           H
ATOM    128  HA  ILE A  27     125.620 154.259 153.802  1.00 60.46           H
ATOM    129  HB  ILE A  27     127.508 156.323 154.119  1.00 60.46           H
ATOM    130 HG12 ILE A  27     125.315 156.707 154.939  1.00 60.46           H
ATOM    131 HG13 ILE A  27     125.743 157.774 153.847  1.00 60.46           H
ATOM    132 HG21 ILE A  27     126.883 156.986 151.851  1.00 60.46           H
ATOM    133 HG22 ILE A  27     127.958 155.826 151.984  1.00 60.46           H
ATOM    134 HG23 ILE A  27     126.439 155.474 151.666  1.00 60.46           H
ATOM    135 HD11 ILE A  27     123.563 157.144 153.481  1.00 60.46           H
ATOM    136 HD12 ILE A  27     124.441 156.631 152.264  1.00 60.46           H
ATOM    137 HD13 ILE A  27     123.983 155.618 153.399  1.00 60.46           H
ATOM    138  N   LEU A  28     128.735 153.531 153.809  1.00 56.62           N
ATOM    139  CA  LEU A  28     129.715 152.648 153.182  1.00 56.62           C
ATOM    140  C   LEU A  28     129.302 151.188 153.315  1.00 56.62           C
ATOM    141  O   LEU A  28     129.399 150.415 152.352  1.00 56.62           O
ATOM    142  CB  LEU A  28     131.094 152.877 153.803  1.00 56.62           C
ATOM    143  CG  LEU A  28     132.198 151.882 153.432  1.00 56.62           C
ATOM    144  CD1 LEU A  28     132.580 152.024 151.968  1.00 56.62           C
ATOM    145  CD2 LEU A  28     133.412 152.081 154.324  1.00 56.62           C
ATOM    146  H   LEU A  28     129.036 153.991 154.470  1.00 56.62           H
ATOM    147  HA  LEU A  28     129.772 152.860 152.237  1.00 56.62           H
ATOM    148  HB2 LEU A  28     131.402 153.758 153.537  1.00 56.62           H
ATOM    149  HB3 LEU A  28     130.998 152.850 154.768  1.00 56.62           H
ATOM    150  HG  LEU A  28     131.880 150.977 153.572  1.00 56.62           H
ATOM    151 HD11 LEU A  28     133.277 151.383 151.760  1.00 56.62           H
ATOM    152 HD12 LEU A  28     131.798 151.852 151.420  1.00 56.62           H
ATOM    153 HD13 LEU A  28     132.901 152.926 151.811  1.00 56.62           H
ATOM    154 HD21 LEU A  28     134.095 151.440 154.075  1.00 56.62           H
ATOM    155 HD22 LEU A  28     133.747 152.984 154.205  1.00 56.62           H
ATOM    156 HD23 LEU A  28     133.150 151.944 155.248  1.00 56.62           H
ATOM    157  N   LEU A  29     128.846 150.790 154.506  1.00 51.72           N
ATOM    158  CA  LEU A  29     128.429 149.407 154.713  1.00 51.72           C
ATOM    159  C   LEU A  29     127.242 149.056 153.825  1.00 51.72           C
ATOM    160  O   LEU A  29     127.210 147.983 153.211  1.00 51.72           O
ATOM    161  CB  LEU A  29     128.088 149.185 156.185  1.00 51.72           C
ATOM    162  CG  LEU A  29     127.560 147.804 156.570  1.00 51.72           C
ATOM    163  CD1 LEU A  29     128.500 146.707 156.100  1.00 51.72           C
ATOM    164  CD2 LEU A  29     127.363 147.733 158.074  1.00 51.72           C
ATOM    165  H   LEU A  29     128.769 151.294 155.198  1.00 51.72           H
ATOM    166  HA  LEU A  29     129.166 148.820 154.488  1.00 51.72           H
ATOM    167  HB2 LEU A  29     128.890 149.341 156.707  1.00 51.72           H
ATOM    168  HB3 LEU A  29     127.410 149.831 156.440  1.00 51.72           H
ATOM    169  HG  LEU A  29     126.698 147.663 156.147  1.00 51.72           H
ATOM    170 HD11 LEU A  29     128.190 145.856 156.446  1.00 51.72           H
ATOM    171 HD12 LEU A  29     128.503 146.687 155.130  1.00 51.72           H
ATOM    172 HD13 LEU A  29     129.392 146.894 156.431  1.00 51.72           H
ATOM    173 HD21 LEU A  29     127.279 146.804 158.338  1.00 51.72           H
ATOM    174 HD22 LEU A  29     128.131 148.132 158.511  1.00 51.72           H
ATOM    175 HD23 LEU A  29     126.559 148.222 158.310  1.00 51.72           H
ATOM    176  N   GLY A  30     126.261 149.954 153.739  1.00 52.07           N
ATOM    177  CA  GLY A  30     125.128 149.709 152.867  1.00 52.07           C
ATOM    178  C   GLY A  30     125.535 149.601 151.413  1.00 52.07           C
ATOM    179  O   GLY A  30     125.026 148.753 150.680  1.00 52.07           O
ATOM    180  H   GLY A  30     126.232 150.698 154.168  1.00 52.07           H
ATOM    181  HA2 GLY A  30     124.691 148.882 153.128  1.00 52.07           H
ATOM    182  HA3 GLY A  30     124.490 150.435 152.955  1.00 52.07           H
ATOM    183  N   VAL A  31     126.465 150.452 150.977  1.00 51.33           N
ATOM    184  CA  VAL A  31     126.905 150.419 149.585  1.00 51.33           C
ATOM    185  C   VAL A  31     127.602 149.099 149.280  1.00 51.33           C
ATOM    186  O   VAL A  31     127.340 148.462 148.253  1.00 51.33           O
ATOM    187  CB  VAL A  31     127.816 151.623 149.283  1.00 51.33           C
ATOM    188  CG1 VAL A  31     128.582 151.404 147.986  1.00 51.33           C
ATOM    189  CG2 VAL A  31     126.995 152.900 149.210  1.00 51.33           C
ATOM    190  H   VAL A  31     126.851 151.049 151.460  1.00 51.33           H
ATOM    191  HA  VAL A  31     126.128 150.484 149.009  1.00 51.33           H
ATOM    192  HB  VAL A  31     128.461 151.720 150.001  1.00 51.33           H
ATOM    193 HG11 VAL A  31     128.911 152.260 147.669  1.00 51.33           H
ATOM    194 HG12 VAL A  31     129.328 150.806 148.152  1.00 51.33           H
ATOM    195 HG13 VAL A  31     127.984 151.018 147.327  1.00 51.33           H
ATOM    196 HG21 VAL A  31     127.596 153.655 149.108  1.00 51.33           H
ATOM    197 HG22 VAL A  31     126.397 152.847 148.449  1.00 51.33           H
ATOM    198 HG23 VAL A  31     126.483 152.993 150.028  1.00 51.33           H
ATOM    199  N   ILE A  32     128.503 148.665 150.166  1.00 46.35           N
ATOM    200  CA  ILE A  32     129.228 147.421 149.911  1.00 46.35           C
ATOM    201  C   ILE A  32     128.271 146.235 149.925  1.00 46.35           C
ATOM    202  O   ILE A  32     128.355 145.339 149.073  1.00 46.35           O
ATOM    203  CB  ILE A  32     130.381 147.236 150.918  1.00 46.35           C
ATOM    204  CG1 ILE A  32     131.128 145.931 150.633  1.00 46.35           C
ATOM    205  CG2 ILE A  32     129.870 147.229 152.344  1.00 46.35           C
ATOM    206  CD1 ILE A  32     132.447 145.808 151.368  1.00 46.35           C
ATOM    207  H   ILE A  32     128.705 149.062 150.900  1.00 46.35           H
ATOM    208  HA  ILE A  32     129.621 147.470 149.025  1.00 46.35           H
ATOM    209  HB  ILE A  32     131.001 147.974 150.817  1.00 46.35           H
ATOM    210 HG12 ILE A  32     130.571 145.184 150.903  1.00 46.35           H
ATOM    211 HG13 ILE A  32     131.312 145.876 149.682  1.00 46.35           H
ATOM    212 HG21 ILE A  32     130.624 147.160 152.950  1.00 46.35           H
ATOM    213 HG22 ILE A  32     129.400 148.057 152.504  1.00 46.35           H
ATOM    214 HG23 ILE A  32     129.275 146.475 152.471  1.00 46.35           H
ATOM    215 HD11 ILE A  32     132.908 145.013 151.059  1.00 46.35           H
ATOM    216 HD12 ILE A  32     132.984 146.595 151.185  1.00 46.35           H
ATOM    217 HD13 ILE A  32     132.273 145.740 152.320  1.00 46.35           H
ATOM    218  N   LEU A  33     127.342 146.205 150.884  1.00 41.39           N
ATOM    219  CA  LEU A  33     126.377 145.112 150.917  1.00 41.39           C
ATOM    220  C   LEU A  33     125.509 145.109 149.664  1.00 41.39           C
ATOM    221  O   LEU A  33     125.286 144.053 149.062  1.00 41.39           O
ATOM    222  CB  LEU A  33     125.512 145.210 152.174  1.00 41.39           C
ATOM    223  CG  LEU A  33     126.205 144.986 153.523  1.00 41.39           C
ATOM    224  CD1 LEU A  33     125.172 144.795 154.623  1.00 41.39           C
ATOM    225  CD2 LEU A  33     127.158 143.797 153.473  1.00 41.39           C
ATOM    226  H   LEU A  33     127.253 146.790 151.508  1.00 41.39           H
ATOM    227  HA  LEU A  33     126.858 144.273 150.938  1.00 41.39           H
ATOM    228  HB2 LEU A  33     125.115 146.096 152.198  1.00 41.39           H
ATOM    229  HB3 LEU A  33     124.807 144.547 152.102  1.00 41.39           H
ATOM    230  HG  LEU A  33     126.728 145.772 153.742  1.00 41.39           H
ATOM    231 HD11 LEU A  33     125.630 144.620 155.460  1.00 41.39           H
ATOM    232 HD12 LEU A  33     124.642 145.604 154.701  1.00 41.39           H
ATOM    233 HD13 LEU A  33     124.601 144.046 154.395  1.00 41.39           H
ATOM    234 HD21 LEU A  33     127.435 143.575 154.375  1.00 41.39           H
ATOM    235 HD22 LEU A  33     126.700 143.042 153.072  1.00 41.39           H
ATOM    236 HD23 LEU A  33     127.934 144.033 152.939  1.00 41.39           H
ATOM    237  N   GLY A  34     125.018 146.278 149.251  1.00 38.41           N
ATOM    238  CA  GLY A  34     124.222 146.344 148.040  1.00 38.41           C
ATOM    239  C   GLY A  34     124.994 145.873 146.827  1.00 38.41           C
ATOM    240  O   GLY A  34     124.444 145.206 145.951  1.00 38.41           O
ATOM    241  H   GLY A  34     125.132 147.033 149.650  1.00 38.41           H
ATOM    242  HA2 GLY A  34     123.431 145.791 148.139  1.00 38.41           H
ATOM    243  HA3 GLY A  34     123.941 147.261 147.887  1.00 38.41           H
ATOM    244  N   GLY A  35     126.281 146.214 146.758  1.00 38.23           N
ATOM    245  CA  GLY A  35     127.115 145.680 145.696  1.00 38.23           C
ATOM    246  C   GLY A  35     127.200 144.167 145.745  1.00 38.23           C
ATOM    247  O   GLY A  35     127.180 143.501 144.708  1.00 38.23           O
ATOM    248  H   GLY A  35     126.683 146.741 147.304  1.00 38.23           H
ATOM    249  HA2 GLY A  35     126.755 145.942 144.835  1.00 38.23           H
ATOM    250  HA3 GLY A  35     128.012 146.041 145.779  1.00 38.23           H
ATOM    251  N   LEU A  36     127.299 143.606 146.951  1.00 35.00           N
ATOM    252  CA  LEU A  36     127.354 142.152 147.084  1.00 35.00           C
ATOM    253  C   LEU A  36     126.074 141.503 146.567  1.00 35.00           C
ATOM    254  O   LEU A  36     126.122 140.531 145.802  1.00 35.00           O
ATOM    255  CB  LEU A  36     127.599 141.767 148.545  1.00 35.00           C
ATOM    256  CG  LEU A  36     129.049 141.640 149.028  1.00 35.00           C
ATOM    257  CD1 LEU A  36     129.081 141.025 150.418  1.00 35.00           C
ATOM    258  CD2 LEU A  36     129.904 140.820 148.071  1.00 35.00           C
ATOM    259  H   LEU A  36     127.335 144.037 147.694  1.00 35.00           H
ATOM    260  HA  LEU A  36     128.086 141.818 146.544  1.00 35.00           H
ATOM    261  HB2 LEU A  36     127.175 142.436 149.105  1.00 35.00           H
ATOM    262  HB3 LEU A  36     127.175 140.909 148.701  1.00 35.00           H
ATOM    263  HG  LEU A  36     129.438 142.527 149.086  1.00 35.00           H
ATOM    264 HD11 LEU A  36     130.003 140.970 150.717  1.00 35.00           H
ATOM    265 HD12 LEU A  36     128.570 141.585 151.022  1.00 35.00           H
ATOM    266 HD13 LEU A  36     128.692 140.137 150.380  1.00 35.00           H
ATOM    267 HD21 LEU A  36     130.711 140.540 148.531  1.00 35.00           H
ATOM    268 HD22 LEU A  36     129.401 140.042 147.783  1.00 35.00           H
ATOM    269 HD23 LEU A  36     130.135 141.367 147.304  1.00 35.00           H
ATOM    270  N   ILE A  37     124.914 142.025 146.976  1.00 33.84           N
ATOM    271  CA  ILE A  37     123.653 141.478 146.473  1.00 33.84           C
ATOM    272  C   ILE A  37     123.533 141.666 144.967  1.00 33.84           C
ATOM    273  O   ILE A  37     123.031 140.784 144.262  1.00 33.84           O
ATOM    274  CB  ILE A  37     122.431 142.064 147.209  1.00 33.84           C
ATOM    275  CG1 ILE A  37     122.424 141.684 148.698  1.00 33.84           C
ATOM    276  CG2 ILE A  37     121.147 141.628 146.516  1.00 33.84           C
ATOM    277  CD1 ILE A  37     123.138 142.604 149.616  1.00 33.84           C
ATOM    278  H   ILE A  37     124.831 142.677 147.531  1.00 33.84           H
ATOM    279  HA  ILE A  37     123.654 140.522 146.639  1.00 33.84           H
ATOM    280  HB  ILE A  37     122.485 143.031 147.150  1.00 33.84           H
ATOM    281 HG12 ILE A  37     121.505 141.635 149.001  1.00 33.84           H
ATOM    282 HG13 ILE A  37     122.838 140.811 148.789  1.00 33.84           H
ATOM    283 HG21 ILE A  37     120.411 141.677 147.145  1.00 33.84           H
ATOM    284 HG22 ILE A  37     120.978 142.220 145.766  1.00 33.84           H
ATOM    285 HG23 ILE A  37     121.253 140.716 146.202  1.00 33.84           H
ATOM    286 HD11 ILE A  37     122.698 142.586 150.482  1.00 33.84           H
ATOM    287 HD12 ILE A  37     124.053 142.298 149.709  1.00 33.84           H
ATOM    288 HD13 ILE A  37     123.103 143.502 149.252  1.00 33.84           H
ATOM    289  N   LEU A  38     123.955 142.818 144.445  1.00 33.77           N
ATOM    290  CA  LEU A  38     123.872 143.026 143.004  1.00 33.77           C
ATOM    291  C   LEU A  38     124.731 142.015 142.257  1.00 33.77           C
ATOM    292  O   LEU A  38     124.294 141.436 141.256  1.00 33.77           O
ATOM    293  CB  LEU A  38     124.288 144.455 142.650  1.00 33.77           C
ATOM    294  CG  LEU A  38     123.162 145.484 142.500  1.00 33.77           C
ATOM    295  CD1 LEU A  38     122.260 145.126 141.326  1.00 33.77           C
ATOM    296  CD2 LEU A  38     122.346 145.621 143.780  1.00 33.77           C
ATOM    297  H   LEU A  38     124.284 143.476 144.891  1.00 33.77           H
ATOM    298  HA  LEU A  38     122.953 142.898 142.723  1.00 33.77           H
ATOM    299  HB2 LEU A  38     124.882 144.779 143.344  1.00 33.77           H
ATOM    300  HB3 LEU A  38     124.766 144.430 141.806  1.00 33.77           H
ATOM    301  HG  LEU A  38     123.557 146.349 142.312  1.00 33.77           H
ATOM    302 HD11 LEU A  38     121.673 145.875 141.140  1.00 33.77           H
ATOM    303 HD12 LEU A  38     122.813 144.940 140.551  1.00 33.77           H
ATOM    304 HD13 LEU A  38     121.736 144.343 141.554  1.00 33.77           H
ATOM    305 HD21 LEU A  38     121.525 146.097 143.579  1.00 33.77           H
ATOM    306 HD22 LEU A  38     122.138 144.739 144.124  1.00 33.77           H
ATOM    307 HD23 LEU A  38     122.863 146.118 144.431  1.00 33.77           H
ATOM    308  N   PHE A  39     125.952 141.776 142.740  1.00 30.64           N
ATOM    309  CA  PHE A  39     126.816 140.790 142.103  1.00 30.64           C
ATOM    310  C   PHE A  39     126.210 139.395 142.180  1.00 30.64           C
ATOM    311  O   PHE A  39     126.238 138.644 141.199  1.00 30.64           O
ATOM    312  CB  PHE A  39     128.198 140.807 142.754  1.00 30.64           C
ATOM    313  CG  PHE A  39     129.167 139.847 142.133  1.00 30.64           C
ATOM    314  CD1 PHE A  39     129.756 140.128 140.914  1.00 30.64           C
ATOM    315  CD2 PHE A  39     129.483 138.660 142.767  1.00 30.64           C
ATOM    316  CE1 PHE A  39     130.648 139.244 140.340  1.00 30.64           C
ATOM    317  CE2 PHE A  39     130.371 137.772 142.199  1.00 30.64           C
ATOM    318  CZ  PHE A  39     130.955 138.064 140.985  1.00 30.64           C
ATOM    319  H   PHE A  39     126.296 142.166 143.426  1.00 30.64           H
ATOM    320  HA  PHE A  39     126.922 141.020 141.167  1.00 30.64           H
ATOM    321  HB2 PHE A  39     128.571 141.698 142.673  1.00 30.64           H
ATOM    322  HB3 PHE A  39     128.106 140.572 143.691  1.00 30.64           H
ATOM    323  HD1 PHE A  39     129.552 140.923 140.477  1.00 30.64           H
ATOM    324  HD2 PHE A  39     129.092 138.459 143.586  1.00 30.64           H
ATOM    325  HE1 PHE A  39     131.040 139.443 139.521  1.00 30.64           H
ATOM    326  HE2 PHE A  39     130.576 136.978 142.636  1.00 30.64           H
ATOM    327  HZ  PHE A  39     131.555 137.465 140.601  1.00 30.64           H
ATOM    328  N   GLY A  40     125.660 139.029 143.339  1.00 29.20           N
ATOM    329  CA  GLY A  40     125.055 137.713 143.470  1.00 29.20           C
ATOM    330  C   GLY A  40     123.867 137.526 142.547  1.00 29.20           C
ATOM    331  O   GLY A  40     123.729 136.485 141.898  1.00 29.20           O
ATOM    332  H   GLY A  40     125.626 139.516 144.047  1.00 29.20           H
ATOM    333  HA2 GLY A  40     125.715 137.032 143.265  1.00 29.20           H
ATOM    334  HA3 GLY A  40     124.756 137.586 144.384  1.00 29.20           H
ATOM    335  N   VAL A  41     122.992 138.530 142.478  1.00 27.85           N
ATOM    336  CA  VAL A  41     121.828 138.447 141.602  1.00 27.85           C
ATOM    337  C   VAL A  41     122.268 138.362 140.148  1.00 27.85           C
ATOM    338  O   VAL A  41     121.724 137.573 139.366  1.00 27.85           O
ATOM    339  CB  VAL A  41     120.892 139.646 141.842  1.00 27.85           C
ATOM    340  CG1 VAL A  41     119.798 139.685 140.789  1.00 27.85           C
ATOM    341  CG2 VAL A  41     120.289 139.578 143.236  1.00 27.85           C
ATOM    342  H   VAL A  41     123.049 139.262 142.925  1.00 27.85           H
ATOM    343  HA  VAL A  41     121.335 137.638 141.811  1.00 27.85           H
ATOM    344  HB  VAL A  41     121.405 140.466 141.775  1.00 27.85           H
ATOM    345 HG11 VAL A  41     119.081 140.259 141.103  1.00 27.85           H
ATOM    346 HG12 VAL A  41     120.163 140.038 139.962  1.00 27.85           H
ATOM    347 HG13 VAL A  41     119.462 138.786 140.649  1.00 27.85           H
ATOM    348 HG21 VAL A  41     119.780 140.387 143.397  1.00 27.85           H
ATOM    349 HG22 VAL A  41     119.707 138.804 143.290  1.00 27.85           H
ATOM    350 HG23 VAL A  41     121.003 139.501 143.888  1.00 27.85           H
ATOM    351  N   LEU A  42     123.255 139.172 139.759  1.00 28.24           N
ATOM    352  CA  LEU A  42     123.750 139.113 138.390  1.00 28.24           C
ATOM    353  C   LEU A  42     124.305 137.731 138.074  1.00 28.24           C
ATOM    354  O   LEU A  42     124.016 137.168 137.014  1.00 28.24           O
ATOM    355  CB  LEU A  42     124.817 140.189 138.172  1.00 28.24           C
ATOM    356  CG  LEU A  42     125.723 140.056 136.943  1.00 28.24           C
ATOM    357  CD1 LEU A  42     124.941 140.326 135.668  1.00 28.24           C
ATOM    358  CD2 LEU A  42     126.908 141.001 137.053  1.00 28.24           C
ATOM    359  H   LEU A  42     123.646 139.752 140.260  1.00 28.24           H
ATOM    360  HA  LEU A  42     123.017 139.289 137.780  1.00 28.24           H
ATOM    361  HB2 LEU A  42     124.367 141.045 138.101  1.00 28.24           H
ATOM    362  HB3 LEU A  42     125.395 140.198 138.951  1.00 28.24           H
ATOM    363  HG  LEU A  42     126.077 139.156 136.891  1.00 28.24           H
ATOM    364 HD11 LEU A  42     125.535 140.228 134.907  1.00 28.24           H
ATOM    365 HD12 LEU A  42     124.213 139.688 135.604  1.00 28.24           H
ATOM    366 HD13 LEU A  42     124.588 141.229 135.700  1.00 28.24           H
ATOM    367 HD21 LEU A  42     127.464 140.902 136.265  1.00 28.24           H
ATOM    368 HD22 LEU A  42     126.580 141.912 137.115  1.00 28.24           H
ATOM    369 HD23 LEU A  42     127.417 140.777 137.848  1.00 28.24           H
ATOM    370  N   GLY A  43     125.093 137.164 138.988  1.00 25.90           N
ATOM    371  CA  GLY A  43     125.660 135.848 138.742  1.00 25.90           C
ATOM    372  C   GLY A  43     124.602 134.769 138.619  1.00 25.90           C
ATOM    373  O   GLY A  43     124.666 133.921 137.725  1.00 25.90           O
ATOM    374  H   GLY A  43     125.309 137.515 139.742  1.00 25.90           H
ATOM    375  HA2 GLY A  43     126.175 135.868 137.920  1.00 25.90           H
ATOM    376  HA3 GLY A  43     126.255 135.614 139.471  1.00 25.90           H
ATOM    377  N   ASN A  44     123.614 134.782 139.516  1.00 24.22           N
ATOM    378  CA  ASN A  44     122.568 133.765 139.463  1.00 24.22           C
ATOM    379  C   ASN A  44     121.725 133.902 138.199  1.00 24.22           C
ATOM    380  O   ASN A  44     121.392 132.897 137.556  1.00 24.22           O
ATOM    381  CB  ASN A  44     121.692 133.854 140.710  1.00 24.22           C
ATOM    382  CG  ASN A  44     122.501 133.803 141.991  1.00 24.22           C
ATOM    383  OD1 ASN A  44     122.290 134.601 142.903  1.00 24.22           O
ATOM    384  ND2 ASN A  44     123.436 132.864 142.065  1.00 24.22           N
ATOM    385  H   ASN A  44     123.528 135.356 140.150  1.00 24.22           H
ATOM    386  HA  ASN A  44     122.982 132.888 139.450  1.00 24.22           H
ATOM    387  HB2 ASN A  44     121.204 134.692 140.696  1.00 24.22           H
ATOM    388  HB3 ASN A  44     121.073 133.108 140.716  1.00 24.22           H
ATOM    389 HD21 ASN A  44     123.556 132.323 141.408  1.00 24.22           H
ATOM    390 HD22 ASN A  44     123.921 132.795 142.772  1.00 24.22           H
ATOM    391  N   ILE A  45     121.375 135.133 137.822  1.00 24.95           N
ATOM    392  CA  ILE A  45     120.616 135.340 136.593  1.00 24.95           C
ATOM    393  C   ILE A  45     121.432 134.892 135.389  1.00 24.95           C
ATOM    394  O   ILE A  45     120.896 134.304 134.442  1.00 24.95           O
ATOM    395  CB  ILE A  45     120.181 136.813 136.473  1.00 24.95           C
ATOM    396  CG1 ILE A  45     119.231 137.178 137.617  1.00 24.95           C
ATOM    397  CG2 ILE A  45     119.513 137.064 135.130  1.00 24.95           C
ATOM    398  CD1 ILE A  45     118.956 138.662 137.741  1.00 24.95           C
ATOM    399  H   ILE A  45     121.562 135.853 138.254  1.00 24.95           H
ATOM    400  HA  ILE A  45     119.813 134.796 136.627  1.00 24.95           H
ATOM    401  HB  ILE A  45     120.970 137.373 136.536  1.00 24.95           H
ATOM    402 HG12 ILE A  45     118.382 136.733 137.467  1.00 24.95           H
ATOM    403 HG13 ILE A  45     119.613 136.876 138.455  1.00 24.95           H
ATOM    404 HG21 ILE A  45     119.125 137.953 135.129  1.00 24.95           H
ATOM    405 HG22 ILE A  45     120.176 136.999 134.425  1.00 24.95           H
ATOM    406 HG23 ILE A  45     118.818 136.402 134.997  1.00 24.95           H
ATOM    407 HD11 ILE A  45     118.438 138.819 138.547  1.00 24.95           H
ATOM    408 HD12 ILE A  45     119.801 139.136 137.793  1.00 24.95           H
ATOM    409 HD13 ILE A  45     118.456 138.961 136.966  1.00 24.95           H
ATOM    410  N   LEU A  46     122.738 135.165 135.401  1.00 26.37           N
ATOM    411  CA  LEU A  46     123.591 134.721 134.306  1.00 26.37           C
ATOM    412  C   LEU A  46     123.617 133.204 134.215  1.00 26.37           C
ATOM    413  O   LEU A  46     123.551 132.642 133.119  1.00 26.37           O
ATOM    414  CB  LEU A  46     125.008 135.269 134.485  1.00 26.37           C
ATOM    415  CG  LEU A  46     125.384 136.520 133.685  1.00 26.37           C
ATOM    416  CD1 LEU A  46     126.838 136.883 133.937  1.00 26.37           C
ATOM    417  CD2 LEU A  46     125.138 136.323 132.195  1.00 26.37           C
ATOM    418  H   LEU A  46     123.145 135.599 136.022  1.00 26.37           H
ATOM    419  HA  LEU A  46     123.229 135.061 133.474  1.00 26.37           H
ATOM    420  HB2 LEU A  46     125.134 135.483 135.423  1.00 26.37           H
ATOM    421  HB3 LEU A  46     125.633 134.572 134.232  1.00 26.37           H
ATOM    422  HG  LEU A  46     124.835 137.262 133.984  1.00 26.37           H
ATOM    423 HD11 LEU A  46     127.057 137.681 133.430  1.00 26.37           H
ATOM    424 HD12 LEU A  46     126.962 137.049 134.885  1.00 26.37           H
ATOM    425 HD13 LEU A  46     127.401 136.146 133.654  1.00 26.37           H
ATOM    426 HD21 LEU A  46     125.628 137.001 131.702  1.00 26.37           H
ATOM    427 HD22 LEU A  46     125.447 135.440 131.938  1.00 26.37           H
ATOM    428 HD23 LEU A  46     124.189 136.407 132.015  1.00 26.37           H
ATOM    429  N   VAL A  47     123.716 132.522 135.357  1.00 23.41           N
ATOM    430  CA  VAL A  47     123.713 131.060 135.347  1.00 23.41           C
ATOM    431  C   VAL A  47     122.404 130.542 134.764  1.00 23.41           C
ATOM    432  O   VAL A  47     122.390 129.644 133.911  1.00 23.41           O
ATOM    433  CB  VAL A  47     123.950 130.513 136.766  1.00 23.41           C
ATOM    434  CG1 VAL A  47     123.697 129.016 136.806  1.00 23.41           C
ATOM    435  CG2 VAL A  47     125.362 130.824 137.228  1.00 23.41           C
ATOM    436  H   VAL A  47     123.785 132.875 136.138  1.00 23.41           H
ATOM    437  HA  VAL A  47     124.437 130.747 134.781  1.00 23.41           H
ATOM    438  HB  VAL A  47     123.331 130.940 137.379  1.00 23.41           H
ATOM    439 HG11 VAL A  47     124.117 128.648 137.599  1.00 23.41           H
ATOM    440 HG12 VAL A  47     122.741 128.854 136.835  1.00 23.41           H
ATOM    441 HG13 VAL A  47     124.080 128.610 136.012  1.00 23.41           H
ATOM    442 HG21 VAL A  47     125.433 130.629 138.175  1.00 23.41           H
ATOM    443 HG22 VAL A  47     125.984 130.271 136.729  1.00 23.41           H
ATOM    444 HG23 VAL A  47     125.549 131.761 137.068  1.00 23.41           H
ATOM    445  N   ILE A  48     121.283 131.108 135.215  1.00 22.73           N
ATOM    446  CA  ILE A  48     119.980 130.638 134.753  1.00 22.73           C
ATOM    447  C   ILE A  48     119.841 130.851 133.250  1.00 22.73           C
ATOM    448  O   ILE A  48     119.408 129.955 132.515  1.00 22.73           O
ATOM    449  CB  ILE A  48     118.851 131.338 135.530  1.00 22.73           C
ATOM    450  CG1 ILE A  48     118.892 130.929 137.003  1.00 22.73           C
ATOM    451  CG2 ILE A  48     117.500 130.998 134.920  1.00 22.73           C
ATOM    452  CD1 ILE A  48     118.052 131.802 137.905  1.00 22.73           C
ATOM    453  H   ILE A  48     121.251 131.756 135.780  1.00 22.73           H
ATOM    454  HA  ILE A  48     119.912 129.685 134.925  1.00 22.73           H
ATOM    455  HB  ILE A  48     118.984 132.297 135.471  1.00 22.73           H
ATOM    456 HG12 ILE A  48     118.564 130.019 137.083  1.00 22.73           H
ATOM    457 HG13 ILE A  48     119.809 130.975 137.317  1.00 22.73           H
ATOM    458 HG21 ILE A  48     116.799 131.235 135.547  1.00 22.73           H
ATOM    459 HG22 ILE A  48     117.386 131.499 134.098  1.00 22.73           H
ATOM    460 HG23 ILE A  48     117.468 130.046 134.737  1.00 22.73           H
ATOM    461 HD11 ILE A  48     118.249 131.583 138.829  1.00 22.73           H
ATOM    462 HD12 ILE A  48     118.268 132.732 137.733  1.00 22.73           H
ATOM    463 HD13 ILE A  48     117.114 131.641 137.720  1.00 22.73           H
ATOM    464  N   LEU A  49     120.206 132.042 132.769  1.00 26.55           N
ATOM    465  CA  LEU A  49     120.091 132.330 131.343  1.00 26.55           C
ATOM    466  C   LEU A  49     121.029 131.457 130.521  1.00 26.55           C
ATOM    467  O   LEU A  49     120.657 130.982 129.444  1.00 26.55           O
ATOM    468  CB  LEU A  49     120.370 133.809 131.078  1.00 26.55           C
ATOM    469  CG  LEU A  49     119.143 134.722 131.105  1.00 26.55           C
ATOM    470  CD1 LEU A  49     118.635 134.906 132.521  1.00 26.55           C
ATOM    471  CD2 LEU A  49     119.468 136.065 130.472  1.00 26.55           C
ATOM    472  H   LEU A  49     120.519 132.689 133.242  1.00 26.55           H
ATOM    473  HA  LEU A  49     119.183 132.142 131.057  1.00 26.55           H
ATOM    474  HB2 LEU A  49     120.988 134.131 131.752  1.00 26.55           H
ATOM    475  HB3 LEU A  49     120.775 133.892 130.200  1.00 26.55           H
ATOM    476  HG  LEU A  49     118.434 134.312 130.585  1.00 26.55           H
ATOM    477 HD11 LEU A  49     117.807 135.410 132.497  1.00 26.55           H
ATOM    478 HD12 LEU A  49     118.483 134.035 132.920  1.00 26.55           H
ATOM    479 HD13 LEU A  49     119.303 135.391 133.029  1.00 26.55           H
ATOM    480 HD21 LEU A  49     118.688 136.639 130.533  1.00 26.55           H
ATOM    481 HD22 LEU A  49     120.212 136.466 130.948  1.00 26.55           H
ATOM    482 HD23 LEU A  49     119.705 135.926 129.542  1.00 26.55           H
ATOM    483  N   SER A  50     122.251 131.234 131.008  1.00 27.11           N
ATOM    484  CA  SER A  50     123.193 130.392 130.283  1.00 27.11           C
ATOM    485  C   SER A  50     122.667 128.971 130.156  1.00 27.11           C
ATOM    486  O   SER A  50     122.789 128.348 129.095  1.00 27.11           O
ATOM    487  CB  SER A  50     124.547 130.401 130.990  1.00 27.11           C
ATOM    488  OG  SER A  50     125.436 129.473 130.398  1.00 27.11           O
ATOM    489  H   SER A  50     122.553 131.556 131.746  1.00 27.11           H
ATOM    490  HA  SER A  50     123.316 130.749 129.390  1.00 27.11           H
ATOM    491  HB2 SER A  50     124.930 131.290 130.925  1.00 27.11           H
ATOM    492  HB3 SER A  50     124.417 130.164 131.922  1.00 27.11           H
ATOM    493  HG  SER A  50     126.174 129.488 130.798  1.00 27.11           H
ATOM    494  N   VAL A  51     122.080 128.438 131.228  1.00 24.80           N
ATOM    495  CA  VAL A  51     121.561 127.076 131.167  1.00 24.80           C
ATOM    496  C   VAL A  51     120.327 127.006 130.275  1.00 24.80           C
ATOM    497  O   VAL A  51     120.155 126.051 129.509  1.00 24.80           O
ATOM    498  CB  VAL A  51     121.261 126.554 132.581  1.00 24.80           C
ATOM    499  CG1 VAL A  51     120.560 125.207 132.503  1.00 24.80           C
ATOM    500  CG2 VAL A  51     122.542 126.448 133.392  1.00 24.80           C
ATOM    501  H   VAL A  51     121.972 128.834 131.983  1.00 24.80           H
ATOM    502  HA  VAL A  51     122.239 126.501 130.778  1.00 24.80           H
ATOM    503  HB  VAL A  51     120.671 127.183 133.024  1.00 24.80           H
ATOM    504 HG11 VAL A  51     120.693 124.732 133.338  1.00 24.80           H
ATOM    505 HG12 VAL A  51     119.613 125.350 132.351  1.00 24.80           H
ATOM    506 HG13 VAL A  51     120.941 124.696 131.772  1.00 24.80           H
ATOM    507 HG21 VAL A  51     122.323 126.164 134.293  1.00 24.80           H
ATOM    508 HG22 VAL A  51     123.127 125.798 132.974  1.00 24.80           H
ATOM    509 HG23 VAL A  51     122.975 127.316 133.416  1.00 24.80           H
ATOM    510  N   ALA A  52     119.449 128.008 130.354  1.00 29.94           N
ATOM    511  CA  ALA A  52     118.168 127.929 129.659  1.00 29.94           C
ATOM    512  C   ALA A  52     118.310 128.232 128.170  1.00 29.94           C
ATOM    513  O   ALA A  52     117.915 127.425 127.322  1.00 29.94           O
ATOM    514  CB  ALA A  52     117.166 128.888 130.306  1.00 29.94           C
ATOM    515  H   ALA A  52     119.571 128.735 130.797  1.00 29.94           H
ATOM    516  HA  ALA A  52     117.818 127.028 129.747  1.00 29.94           H
ATOM    517  HB1 ALA A  52     116.320 128.825 129.835  1.00 29.94           H
ATOM    518  HB2 ALA A  52     117.047 128.639 131.236  1.00 29.94           H
ATOM    519  HB3 ALA A  52     117.511 129.792 130.246  1.00 29.94           H
ATOM    520  N   CYS A  53     118.869 129.396 127.835  1.00 33.18           N
ATOM    521  CA  CYS A  53     118.916 129.819 126.439  1.00 33.18           C
ATOM    522  C   CYS A  53     119.713 128.840 125.586  1.00 33.18           C
ATOM    523  O   CYS A  53     119.296 128.491 124.476  1.00 33.18           O
ATOM    524  CB  CYS A  53     119.511 131.223 126.340  1.00 33.18           C
ATOM    525  SG  CYS A  53     118.459 132.522 127.028  1.00 33.18           S
ATOM    526  H   CYS A  53     119.223 129.950 128.389  1.00 33.18           H
ATOM    527  HA  CYS A  53     118.011 129.852 126.089  1.00 33.18           H
ATOM    528  HB2 CYS A  53     120.353 131.238 126.822  1.00 33.18           H
ATOM    529  HB3 CYS A  53     119.665 131.431 125.405  1.00 33.18           H
ATOM    530  HG  CYS A  53     119.012 133.580 126.904  1.00 33.18           H
ATOM    531  N   HIS A  54     120.862 128.390 126.082  1.00 31.19           N
ATOM    532  CA  HIS A  54     121.676 127.448 125.328  1.00 31.19           C
ATOM    533  C   HIS A  54     120.985 126.094 125.244  1.00 31.19           C
ATOM    534  O   HIS A  54     120.381 125.624 126.212  1.00 31.19           O
ATOM    535  CB  HIS A  54     123.051 127.298 125.975  1.00 31.19           C
ATOM    536  CG  HIS A  54     123.860 128.556 125.965  1.00 31.19           C
ATOM    537  ND1 HIS A  54     123.453 129.707 126.604  1.00 31.19           N
ATOM    538  CD2 HIS A  54     125.050 128.846 125.390  1.00 31.19           C
ATOM    539  CE1 HIS A  54     124.359 130.651 126.425  1.00 31.19           C
ATOM    540  NE2 HIS A  54     125.339 130.154 125.692  1.00 31.19           N
ATOM    541  H   HIS A  54     121.188 128.613 126.846  1.00 31.19           H
ATOM    542  HA  HIS A  54     121.800 127.783 124.426  1.00 31.19           H
ATOM    543  HB2 HIS A  54     122.934 127.027 126.899  1.00 31.19           H
ATOM    544  HB3 HIS A  54     123.551 126.620 125.494  1.00 31.19           H
ATOM    545  HD2 HIS A  54     125.576 128.267 124.886  1.00 31.19           H
ATOM    546  HE1 HIS A  54     124.315 131.518 126.759  1.00 31.19           H
ATOM    547  HE2 HIS A  54     126.042 130.580 125.444  1.00 31.19           H
ATOM    548  N   ARG A  55     121.076 125.467 124.072  1.00 36.19           N
ATOM    549  CA  ARG A  55     120.444 124.173 123.854  1.00 36.19           C
ATOM    550  C   ARG A  55     121.403 123.008 124.044  1.00 36.19           C
ATOM    551  O   ARG A  55     120.954 121.862 124.143  1.00 36.19           O
ATOM    552  CB  ARG A  55     119.843 124.109 122.445  1.00 36.19           C
ATOM    553  CG  ARG A  55     118.527 124.879 122.237  1.00 36.19           C
ATOM    554  CD  ARG A  55     117.379 124.424 123.146  1.00 36.19           C
ATOM    555  NE  ARG A  55     117.563 124.796 124.545  1.00 36.19           N
ATOM    556  CZ  ARG A  55     117.105 124.103 125.580  1.00 36.19           C
ATOM    557  NH1 ARG A  55     116.411 122.988 125.416  1.00 36.19           N
ATOM    558  NH2 ARG A  55     117.351 124.540 126.812  1.00 36.19           N
ATOM    559  H   ARG A  55     121.500 125.772 123.389  1.00 36.19           H
ATOM    560  HA  ARG A  55     119.740 124.052 124.502  1.00 36.19           H
ATOM    561  HB2 ARG A  55     120.491 124.471 121.821  1.00 36.19           H
ATOM    562  HB3 ARG A  55     119.671 123.179 122.228  1.00 36.19           H
ATOM    563  HG2 ARG A  55     118.686 125.820 122.412  1.00 36.19           H
ATOM    564  HG3 ARG A  55     118.240 124.760 121.318  1.00 36.19           H
ATOM    565  HD2 ARG A  55     116.554 124.828 122.836  1.00 36.19           H
ATOM    566  HD3 ARG A  55     117.314 123.458 123.095  1.00 36.19           H
ATOM    567  HE  ARG A  55     118.038 125.494 124.712  1.00 36.19           H
ATOM    568 HH11 ARG A  55     116.244 122.692 124.627  1.00 36.19           H
ATOM    569 HH12 ARG A  55     116.126 122.558 126.104  1.00 36.19           H
ATOM    570 HH21 ARG A  55     117.801 125.263 126.930  1.00 36.19           H
ATOM    571 HH22 ARG A  55     117.059 124.099 127.491  1.00 36.19           H
ATOM    572  N   HIS A  56     122.710 123.265 124.094  1.00 34.26           N
ATOM    573  CA  HIS A  56     123.670 122.205 124.372  1.00 34.26           C
ATOM    574  C   HIS A  56     123.957 122.048 125.859  1.00 34.26           C
ATOM    575  O   HIS A  56     124.746 121.172 126.230  1.00 34.26           O
ATOM    576  CB  HIS A  56     124.979 122.463 123.619  1.00 34.26           C
ATOM    577  CG  HIS A  56     125.677 123.723 124.025  1.00 34.26           C
ATOM    578  ND1 HIS A  56     126.557 123.777 125.084  1.00 34.26           N
ATOM    579  CD2 HIS A  56     125.629 124.974 123.511  1.00 34.26           C
ATOM    580  CE1 HIS A  56     127.021 125.009 125.205  1.00 34.26           C
ATOM    581  NE2 HIS A  56     126.472 125.755 124.264  1.00 34.26           N
ATOM    582  H   HIS A  56     123.062 124.040 123.972  1.00 34.26           H
ATOM    583  HA  HIS A  56     123.309 121.364 124.051  1.00 34.26           H
ATOM    584  HB2 HIS A  56     125.584 121.723 123.784  1.00 34.26           H
ATOM    585  HB3 HIS A  56     124.786 122.524 122.670  1.00 34.26           H
ATOM    586  HD1 HIS A  56     126.772 123.114 125.587  1.00 34.26           H
ATOM    587  HD2 HIS A  56     125.119 125.254 122.785  1.00 34.26           H
ATOM    588  HE1 HIS A  56     127.628 125.301 125.846  1.00 34.26           H
ATOM    589  N   LEU A  57     123.341 122.866 126.711  1.00 29.16           N
ATOM    590  CA  LEU A  57     123.498 122.779 128.162  1.00 29.16           C
ATOM    591  C   LEU A  57     122.225 122.289 128.838  1.00 29.16           C
ATOM    592  O   LEU A  57     121.907 122.707 129.955  1.00 29.16           O
ATOM    593  CB  LEU A  57     123.912 124.134 128.730  1.00 29.16           C
ATOM    594  CG  LEU A  57     125.296 124.651 128.330  1.00 29.16           C
ATOM    595  CD1 LEU A  57     125.506 126.062 128.854  1.00 29.16           C
ATOM    596  CD2 LEU A  57     126.394 123.727 128.833  1.00 29.16           C
ATOM    597  H   LEU A  57     122.811 123.497 126.467  1.00 29.16           H
ATOM    598  HA  LEU A  57     124.201 122.143 128.366  1.00 29.16           H
ATOM    599  HB2 LEU A  57     123.264 124.795 128.440  1.00 29.16           H
ATOM    600  HB3 LEU A  57     123.899 124.075 129.698  1.00 29.16           H
ATOM    601  HG  LEU A  57     125.350 124.681 127.362  1.00 29.16           H
ATOM    602 HD11 LEU A  57     126.396 126.359 128.610  1.00 29.16           H
ATOM    603 HD12 LEU A  57     124.841 126.647 128.459  1.00 29.16           H
ATOM    604 HD13 LEU A  57     125.411 126.056 129.819  1.00 29.16           H
ATOM    605 HD21 LEU A  57     127.256 124.133 128.649  1.00 29.16           H
ATOM    606 HD22 LEU A  57     126.285 123.600 129.788  1.00 29.16           H
ATOM    607 HD23 LEU A  57     126.326 122.874 128.375  1.00 29.16           H
ATOM    608  N   HIS A  58     121.477 121.402 128.186  1.00 33.90           N
ATOM    609  CA  HIS A  58     120.247 120.853 128.744  1.00 33.90           C
ATOM    610  C   HIS A  58     120.548 119.468 129.301  1.00 33.90           C
ATOM    611  O   HIS A  58     121.074 118.608 128.587  1.00 33.90           O
ATOM    612  CB  HIS A  58     119.145 120.778 127.687  1.00 33.90           C
ATOM    613  CG  HIS A  58     119.441 119.826 126.569  1.00 33.90           C
ATOM    614  ND1 HIS A  58     120.255 120.151 125.506  1.00 33.90           N
ATOM    615  CD2 HIS A  58     119.026 118.556 126.350  1.00 33.90           C
ATOM    616  CE1 HIS A  58     120.332 119.121 124.682  1.00 33.90           C
ATOM    617  NE2 HIS A  58     119.595 118.141 125.170  1.00 33.90           N
ATOM    618  H   HIS A  58     121.666 121.099 127.404  1.00 33.90           H
ATOM    619  HA  HIS A  58     119.937 121.417 129.470  1.00 33.90           H
ATOM    620  HB2 HIS A  58     118.323 120.489 128.113  1.00 33.90           H
ATOM    621  HB3 HIS A  58     119.022 121.659 127.300  1.00 33.90           H
ATOM    622  HD1 HIS A  58     120.653 120.905 125.399  1.00 33.90           H
ATOM    623  HD2 HIS A  58     118.463 118.057 126.897  1.00 33.90           H
ATOM    624  HE1 HIS A  58     120.821 119.092 123.891  1.00 33.90           H
ATOM    625  N   SER A  59     120.226 119.259 130.573  1.00 23.43           N
ATOM    626  CA  SER A  59     120.461 117.978 131.225  1.00 23.43           C
ATOM    627  C   SER A  59     119.913 118.069 132.642  1.00 23.43           C
ATOM    628  O   SER A  59     119.607 119.155 133.142  1.00 23.43           O
ATOM    629  CB  SER A  59     121.945 117.609 131.242  1.00 23.43           C
ATOM    630  OG  SER A  59     122.423 117.349 129.934  1.00 23.43           O
ATOM    631  H   SER A  59     119.867 119.850 131.085  1.00 23.43           H
ATOM    632  HA  SER A  59     119.978 117.282 130.752  1.00 23.43           H
ATOM    633  HB2 SER A  59     122.448 118.347 131.620  1.00 23.43           H
ATOM    634  HB3 SER A  59     122.065 116.814 131.785  1.00 23.43           H
ATOM    635  HG  SER A  59     123.241 117.159 129.960  1.00 23.43           H
ATOM    636  N   VAL A  60     119.793 116.908 133.284  1.00 18.81           N
ATOM    637  CA  VAL A  60     119.348 116.877 134.673  1.00 18.81           C
ATOM    638  C   VAL A  60     120.343 117.608 135.564  1.00 18.81           C
ATOM    639  O   VAL A  60     119.956 118.298 136.514  1.00 18.81           O
ATOM    640  CB  VAL A  60     119.136 115.425 135.136  1.00 18.81           C
ATOM    641  CG1 VAL A  60     118.001 114.782 134.357  1.00 18.81           C
ATOM    642  CG2 VAL A  60     120.423 114.622 135.003  1.00 18.81           C
ATOM    643  H   VAL A  60     119.956 116.138 132.939  1.00 18.81           H
ATOM    644  HA  VAL A  60     118.497 117.338 134.739  1.00 18.81           H
ATOM    645  HB  VAL A  60     118.885 115.431 136.074  1.00 18.81           H
ATOM    646 HG11 VAL A  60     117.869 113.877 134.681  1.00 18.81           H
ATOM    647 HG12 VAL A  60     117.193 115.302 134.489  1.00 18.81           H
ATOM    648 HG13 VAL A  60     118.234 114.765 133.416  1.00 18.81           H
ATOM    649 HG21 VAL A  60     120.201 113.685 134.895  1.00 18.81           H
ATOM    650 HG22 VAL A  60     120.922 114.928 134.232  1.00 18.81           H
ATOM    651 HG23 VAL A  60     120.954 114.747 135.805  1.00 18.81           H
ATOM    652  N   THR A  61     121.640 117.464 135.283  1.00 16.24           N
ATOM    653  CA  THR A  61     122.643 118.177 136.067  1.00 16.24           C
ATOM    654  C   THR A  61     122.486 119.684 135.917  1.00 16.24           C
ATOM    655  O   THR A  61     122.553 120.424 136.903  1.00 16.24           O
ATOM    656  CB  THR A  61     124.048 117.746 135.650  1.00 16.24           C
ATOM    657  OG1 THR A  61     124.306 116.423 136.134  1.00 16.24           O
ATOM    658  CG2 THR A  61     125.091 118.702 136.211  1.00 16.24           C
ATOM    659  H   THR A  61     121.959 116.968 134.656  1.00 16.24           H
ATOM    660  HA  THR A  61     122.527 117.956 137.004  1.00 16.24           H
ATOM    661  HB  THR A  61     124.114 117.754 134.682  1.00 16.24           H
ATOM    662  HG1 THR A  61     125.107 116.362 136.378  1.00 16.24           H
ATOM    663 HG21 THR A  61     125.963 118.277 136.209  1.00 16.24           H
ATOM    664 HG22 THR A  61     125.135 119.506 135.671  1.00 16.24           H
ATOM    665 HG23 THR A  61     124.864 118.944 137.123  1.00 16.24           H
ATOM    666  N   HIS A  62     122.273 120.160 134.690  1.00 21.15           N
ATOM    667  CA  HIS A  62     122.075 121.592 134.495  1.00 21.15           C
ATOM    668  C   HIS A  62     120.745 122.053 135.076  1.00 21.15           C
ATOM    669  O   HIS A  62     120.630 123.198 135.528  1.00 21.15           O
ATOM    670  CB  HIS A  62     122.172 121.932 133.010  1.00 21.15           C
ATOM    671  CG  HIS A  62     123.534 121.704 132.434  1.00 21.15           C
ATOM    672  ND1 HIS A  62     124.015 120.447 132.137  1.00 21.15           N
ATOM    673  CD2 HIS A  62     124.523 122.571 132.112  1.00 21.15           C
ATOM    674  CE1 HIS A  62     125.239 120.550 131.651  1.00 21.15           C
ATOM    675  NE2 HIS A  62     125.571 121.828 131.625  1.00 21.15           N
ATOM    676  H   HIS A  62     122.240 119.688 133.972  1.00 21.15           H
ATOM    677  HA  HIS A  62     122.782 122.070 134.955  1.00 21.15           H
ATOM    678  HB2 HIS A  62     121.545 121.379 132.520  1.00 21.15           H
ATOM    679  HB3 HIS A  62     121.952 122.868 132.889  1.00 21.15           H
ATOM    680  HD2 HIS A  62     124.497 123.496 132.201  1.00 21.15           H
ATOM    681  HE1 HIS A  62     125.776 119.843 131.374  1.00 21.15           H
ATOM    682  HE2 HIS A  62     126.322 122.144 131.349  1.00 21.15           H
ATOM    683  N   TYR A  63     119.734 121.183 135.085  1.00 21.30           N
ATOM    684  CA  TYR A  63     118.485 121.525 135.756  1.00 21.30           C
ATOM    685  C   TYR A  63     118.703 121.692 137.255  1.00 21.30           C
ATOM    686  O   TYR A  63     118.155 122.611 137.872  1.00 21.30           O
ATOM    687  CB  TYR A  63     117.427 120.461 135.471  1.00 21.30           C
ATOM    688  CG  TYR A  63     117.021 120.374 134.013  1.00 21.30           C
ATOM    689  CD1 TYR A  63     117.167 121.462 133.160  1.00 21.30           C
ATOM    690  CD2 TYR A  63     116.490 119.204 133.491  1.00 21.30           C
ATOM    691  CE1 TYR A  63     116.799 121.385 131.833  1.00 21.30           C
ATOM    692  CE2 TYR A  63     116.118 119.118 132.164  1.00 21.30           C
ATOM    693  CZ  TYR A  63     116.275 120.211 131.340  1.00 21.30           C
ATOM    694  OH  TYR A  63     115.906 120.131 130.017  1.00 21.30           O
ATOM    695  H   TYR A  63     119.746 120.405 134.717  1.00 21.30           H
ATOM    696  HA  TYR A  63     118.162 122.368 135.410  1.00 21.30           H
ATOM    697  HB2 TYR A  63     117.776 119.595 135.733  1.00 21.30           H
ATOM    698  HB3 TYR A  63     116.632 120.665 135.988  1.00 21.30           H
ATOM    699  HD1 TYR A  63     117.521 122.257 133.486  1.00 21.30           H
ATOM    700  HD2 TYR A  63     116.383 118.464 134.044  1.00 21.30           H
ATOM    701  HE1 TYR A  63     116.903 122.121 131.275  1.00 21.30           H
ATOM    702  HE2 TYR A  63     115.764 118.328 131.828  1.00 21.30           H
ATOM    703  HH  TYR A  63     115.605 119.365 129.849  1.00 21.30           H
ATOM    704  N   TYR A  64     119.513 120.822 137.858  1.00 16.25           N
ATOM    705  CA  TYR A  64     119.851 120.994 139.267  1.00 16.25           C
ATOM    706  C   TYR A  64     120.680 122.254 139.480  1.00 16.25           C
ATOM    707  O   TYR A  64     120.550 122.927 140.510  1.00 16.25           O
ATOM    708  CB  TYR A  64     120.602 119.767 139.779  1.00 16.25           C
ATOM    709  CG  TYR A  64     119.787 118.493 139.782  1.00 16.25           C
ATOM    710  CD1 TYR A  64     118.434 118.508 140.087  1.00 16.25           C
ATOM    711  CD2 TYR A  64     120.374 117.273 139.480  1.00 16.25           C
ATOM    712  CE1 TYR A  64     117.690 117.347 140.091  1.00 16.25           C
ATOM    713  CE2 TYR A  64     119.638 116.107 139.481  1.00 16.25           C
ATOM    714  CZ  TYR A  64     118.297 116.150 139.787  1.00 16.25           C
ATOM    715  OH  TYR A  64     117.559 114.989 139.789  1.00 16.25           O
ATOM    716  H   TYR A  64     119.873 120.138 137.481  1.00 16.25           H
ATOM    717  HA  TYR A  64     119.034 121.092 139.780  1.00 16.25           H
ATOM    718  HB2 TYR A  64     121.381 119.621 139.220  1.00 16.25           H
ATOM    719  HB3 TYR A  64     120.879 119.939 140.692  1.00 16.25           H
ATOM    720  HD1 TYR A  64     118.021 119.315 140.293  1.00 16.25           H
ATOM    721  HD2 TYR A  64     121.280 117.242 139.273  1.00 16.25           H
ATOM    722  HE1 TYR A  64     116.784 117.373 140.297  1.00 16.25           H
ATOM    723  HE2 TYR A  64     120.046 115.297 139.276  1.00 16.25           H
ATOM    724  HH  TYR A  64     118.049 114.337 139.588  1.00 16.25           H
ATOM    725  N   ILE A  65     121.543 122.586 138.519  1.00 17.44           N
ATOM    726  CA  ILE A  65     122.334 123.809 138.621  1.00 17.44           C
ATOM    727  C   ILE A  65     121.422 125.029 138.634  1.00 17.44           C
ATOM    728  O   ILE A  65     121.614 125.955 139.428  1.00 17.44           O
ATOM    729  CB  ILE A  65     123.362 123.881 137.477  1.00 17.44           C
ATOM    730  CG1 ILE A  65     124.565 122.991 137.801  1.00 17.44           C
ATOM    731  CG2 ILE A  65     123.795 125.327 137.240  1.00 17.44           C
ATOM    732  CD1 ILE A  65     125.644 122.987 136.738  1.00 17.44           C
ATOM    733  H   ILE A  65     121.687 122.126 137.807  1.00 17.44           H
ATOM    734  HA  ILE A  65     122.823 123.796 139.459  1.00 17.44           H
ATOM    735  HB  ILE A  65     122.943 123.549 136.667  1.00 17.44           H
ATOM    736 HG12 ILE A  65     124.967 123.302 138.627  1.00 17.44           H
ATOM    737 HG13 ILE A  65     124.256 122.079 137.911  1.00 17.44           H
ATOM    738 HG21 ILE A  65     124.582 125.342 136.676  1.00 17.44           H
ATOM    739 HG22 ILE A  65     123.078 125.808 136.798  1.00 17.44           H
ATOM    740 HG23 ILE A  65     123.997 125.740 138.094  1.00 17.44           H
ATOM    741 HD11 ILE A  65     126.202 122.203 136.858  1.00 17.44           H
ATOM    742 HD12 ILE A  65     125.224 122.964 135.863  1.00 17.44           H
ATOM    743 HD13 ILE A  65     126.179 123.791 136.826  1.00 17.44           H
ATOM    744  N   VAL A  66     120.422 125.059 137.750  1.00 19.44           N
ATOM    745  CA  VAL A  66     119.500 126.192 137.746  1.00 19.44           C
ATOM    746  C   VAL A  66     118.606 126.166 138.978  1.00 19.44           C
ATOM    747  O   VAL A  66     118.159 127.216 139.443  1.00 19.44           O
ATOM    748  CB  VAL A  66     118.663 126.237 136.455  1.00 19.44           C
ATOM    749  CG1 VAL A  66     119.561 126.423 135.260  1.00 19.44           C
ATOM    750  CG2 VAL A  66     117.834 124.989 136.305  1.00 19.44           C
ATOM    751  H   VAL A  66     120.263 124.454 137.160  1.00 19.44           H
ATOM    752  HA  VAL A  66     120.020 127.010 137.783  1.00 19.44           H
ATOM    753  HB  VAL A  66     118.058 126.995 136.497  1.00 19.44           H
ATOM    754 HG11 VAL A  66     119.024 126.374 134.454  1.00 19.44           H
ATOM    755 HG12 VAL A  66     119.990 127.291 135.320  1.00 19.44           H
ATOM    756 HG13 VAL A  66     120.230 125.722 135.258  1.00 19.44           H
ATOM    757 HG21 VAL A  66     117.296 125.062 135.502  1.00 19.44           H
ATOM    758 HG22 VAL A  66     118.439 124.240 136.230  1.00 19.44           H
ATOM    759 HG23 VAL A  66     117.261 124.882 137.080  1.00 19.44           H
ATOM    760  N   ASN A  67     118.313 124.984 139.523  1.00 16.67           N
ATOM    761  CA  ASN A  67     117.594 124.927 140.792  1.00 16.67           C
ATOM    762  C   ASN A  67     118.399 125.600 141.896  1.00 16.67           C
ATOM    763  O   ASN A  67     117.868 126.396 142.680  1.00 16.67           O
ATOM    764  CB  ASN A  67     117.292 123.475 141.156  1.00 16.67           C
ATOM    765  CG  ASN A  67     116.954 123.298 142.623  1.00 16.67           C
ATOM    766  OD1 ASN A  67     116.404 124.197 143.260  1.00 16.67           O
ATOM    767  ND2 ASN A  67     117.286 122.136 143.169  1.00 16.67           N
ATOM    768  H   ASN A  67     118.515 124.219 139.186  1.00 16.67           H
ATOM    769  HA  ASN A  67     116.750 125.399 140.702  1.00 16.67           H
ATOM    770  HB2 ASN A  67     116.533 123.171 140.635  1.00 16.67           H
ATOM    771  HB3 ASN A  67     118.070 122.930 140.959  1.00 16.67           H
ATOM    772 HD21 ASN A  67     117.670 121.531 142.693  1.00 16.67           H
ATOM    773 HD22 ASN A  67     117.116 121.986 143.999  1.00 16.67           H
ATOM    774  N   LEU A  68     119.694 125.293 141.963  1.00 15.58           N
ATOM    775  CA  LEU A  68     120.564 125.945 142.936  1.00 15.58           C
ATOM    776  C   LEU A  68     120.658 127.441 142.664  1.00 15.58           C
ATOM    777  O   LEU A  68     120.718 128.251 143.598  1.00 15.58           O
ATOM    778  CB  LEU A  68     121.950 125.304 142.903  1.00 15.58           C
ATOM    779  CG  LEU A  68     122.759 125.359 144.197  1.00 15.58           C
ATOM    780  CD1 LEU A  68     122.092 124.544 145.290  1.00 15.58           C
ATOM    781  CD2 LEU A  68     124.173 124.868 143.947  1.00 15.58           C
ATOM    782  H   LEU A  68     120.089 124.716 141.462  1.00 15.58           H
ATOM    783  HA  LEU A  68     120.191 125.825 143.823  1.00 15.58           H
ATOM    784  HB2 LEU A  68     121.846 124.368 142.670  1.00 15.58           H
ATOM    785  HB3 LEU A  68     122.473 125.748 142.218  1.00 15.58           H
ATOM    786  HG  LEU A  68     122.811 126.279 144.498  1.00 15.58           H
ATOM    787 HD11 LEU A  68     122.709 124.449 146.033  1.00 15.58           H
ATOM    788 HD12 LEU A  68     121.290 125.004 145.584  1.00 15.58           H
ATOM    789 HD13 LEU A  68     121.864 123.670 144.938  1.00 15.58           H
ATOM    790 HD21 LEU A  68     124.676 124.923 144.774  1.00 15.58           H
ATOM    791 HD22 LEU A  68     124.138 123.948 143.640  1.00 15.58           H
ATOM    792 HD23 LEU A  68     124.586 125.427 143.271  1.00 15.58           H
ATOM    793  N   ALA A  69     120.690 127.822 141.386  1.00 19.12           N
ATOM    794  CA  ALA A  69     120.733 129.235 141.030  1.00 19.12           C
ATOM    795  C   ALA A  69     119.475 129.954 141.494  1.00 19.12           C
ATOM    796  O   ALA A  69     119.546 131.072 142.004  1.00 19.12           O
ATOM    797  CB  ALA A  69     120.914 129.390 139.522  1.00 19.12           C
ATOM    798  H   ALA A  69     120.688 127.285 140.714  1.00 19.12           H
ATOM    799  HA  ALA A  69     121.495 129.646 141.465  1.00 19.12           H
ATOM    800  HB1 ALA A  69     120.945 130.335 139.304  1.00 19.12           H
ATOM    801  HB2 ALA A  69     121.743 128.962 139.258  1.00 19.12           H
ATOM    802  HB3 ALA A  69     120.166 128.970 139.070  1.00 19.12           H
ATOM    803  N   VAL A  70     118.311 129.328 141.331  1.00 19.56           N
ATOM    804  CA  VAL A  70     117.072 129.928 141.814  1.00 19.56           C
ATOM    805  C   VAL A  70     117.090 130.032 143.334  1.00 19.56           C
ATOM    806  O   VAL A  70     116.692 131.055 143.906  1.00 19.56           O
ATOM    807  CB  VAL A  70     115.861 129.120 141.316  1.00 19.56           C
ATOM    808  CG1 VAL A  70     114.594 129.563 142.031  1.00 19.56           C
ATOM    809  CG2 VAL A  70     115.707 129.271 139.812  1.00 19.56           C
ATOM    810  H   VAL A  70     118.213 128.564 140.949  1.00 19.56           H
ATOM    811  HA  VAL A  70     116.998 130.826 141.456  1.00 19.56           H
ATOM    812  HB  VAL A  70     116.004 128.181 141.511  1.00 19.56           H
ATOM    813 HG11 VAL A  70     113.826 129.264 141.520  1.00 19.56           H
ATOM    814 HG12 VAL A  70     114.574 129.169 142.917  1.00 19.56           H
ATOM    815 HG13 VAL A  70     114.590 130.531 142.095  1.00 19.56           H
ATOM    816 HG21 VAL A  70     115.002 128.679 139.506  1.00 19.56           H
ATOM    817 HG22 VAL A  70     115.477 130.191 139.609  1.00 19.56           H
ATOM    818 HG23 VAL A  70     116.544 129.037 139.382  1.00 19.56           H
ATOM    819  N   ALA A  71     117.552 128.980 144.012  1.00 19.77           N
ATOM    820  CA  ALA A  71     117.585 129.003 145.471  1.00 19.77           C
ATOM    821  C   ALA A  71     118.467 130.137 145.982  1.00 19.77           C
ATOM    822  O   ALA A  71     118.039 130.949 146.811  1.00 19.77           O
ATOM    823  CB  ALA A  71     118.075 127.657 146.003  1.00 19.77           C
ATOM    824  H   ALA A  71     117.846 128.255 143.657  1.00 19.77           H
ATOM    825  HA  ALA A  71     116.686 129.149 145.805  1.00 19.77           H
ATOM    826  HB1 ALA A  71     118.091 127.689 146.972  1.00 19.77           H
ATOM    827  HB2 ALA A  71     117.470 126.961 145.704  1.00 19.77           H
ATOM    828  HB3 ALA A  71     118.968 127.490 145.662  1.00 19.77           H
ATOM    829  N   ASP A  72     119.704 130.224 145.486  1.00 21.82           N
ATOM    830  CA  ASP A  72     120.592 131.268 145.983  1.00 21.82           C
ATOM    831  C   ASP A  72     120.230 132.639 145.422  1.00 21.82           C
ATOM    832  O   ASP A  72     120.576 133.650 146.035  1.00 21.82           O
ATOM    833  CB  ASP A  72     122.057 130.928 145.687  1.00 21.82           C
ATOM    834  CG  ASP A  72     122.360 130.847 144.212  1.00 21.82           C
ATOM    835  OD1 ASP A  72     121.431 131.015 143.407  1.00 21.82           O
ATOM    836  OD2 ASP A  72     123.535 130.615 143.857  1.00 21.82           O
ATOM    837  H   ASP A  72     120.040 129.710 144.884  1.00 21.82           H
ATOM    838  HA  ASP A  72     120.497 131.310 146.946  1.00 21.82           H
ATOM    839  HB2 ASP A  72     122.624 131.614 146.071  1.00 21.82           H
ATOM    840  HB3 ASP A  72     122.266 130.067 146.083  1.00 21.82           H
ATOM    841  N   LEU A  73     119.497 132.704 144.308  1.00 22.76           N
ATOM    842  CA  LEU A  73     118.972 133.982 143.843  1.00 22.76           C
ATOM    843  C   LEU A  73     117.899 134.502 144.787  1.00 22.76           C
ATOM    844  O   LEU A  73     117.848 135.701 145.079  1.00 22.76           O
ATOM    845  CB  LEU A  73     118.417 133.829 142.426  1.00 22.76           C
ATOM    846  CG  LEU A  73     117.906 135.091 141.727  1.00 22.76           C
ATOM    847  CD1 LEU A  73     118.050 134.946 140.221  1.00 22.76           C
ATOM    848  CD2 LEU A  73     116.458 135.384 142.094  1.00 22.76           C
ATOM    849  H   LEU A  73     119.294 132.032 143.812  1.00 22.76           H
ATOM    850  HA  LEU A  73     119.692 134.630 143.815  1.00 22.76           H
ATOM    851  HB2 LEU A  73     119.121 133.464 141.869  1.00 22.76           H
ATOM    852  HB3 LEU A  73     117.680 133.199 142.459  1.00 22.76           H
ATOM    853  HG  LEU A  73     118.446 135.847 142.008  1.00 22.76           H
ATOM    854 HD11 LEU A  73     117.712 135.748 139.793  1.00 22.76           H
ATOM    855 HD12 LEU A  73     118.987 134.824 140.003  1.00 22.76           H
ATOM    856 HD13 LEU A  73     117.538 134.175 139.928  1.00 22.76           H
ATOM    857 HD21 LEU A  73     116.089 136.001 141.443  1.00 22.76           H
ATOM    858 HD22 LEU A  73     115.954 134.556 142.086  1.00 22.76           H
ATOM    859 HD23 LEU A  73     116.427 135.782 142.978  1.00 22.76           H
ATOM    860  N   LEU A  74     117.025 133.615 145.266  1.00 24.13           N
ATOM    861  CA  LEU A  74     116.079 134.005 146.304  1.00 24.13           C
ATOM    862  C   LEU A  74     116.811 134.399 147.581  1.00 24.13           C
ATOM    863  O   LEU A  74     116.424 135.356 148.259  1.00 24.13           O
ATOM    864  CB  LEU A  74     115.098 132.863 146.568  1.00 24.13           C
ATOM    865  CG  LEU A  74     114.257 132.943 147.843  1.00 24.13           C
ATOM    866  CD1 LEU A  74     113.469 134.242 147.896  1.00 24.13           C
ATOM    867  CD2 LEU A  74     113.323 131.748 147.927  1.00 24.13           C
ATOM    868  H   LEU A  74     116.962 132.796 145.010  1.00 24.13           H
ATOM    869  HA  LEU A  74     115.571 134.774 145.999  1.00 24.13           H
ATOM    870  HB2 LEU A  74     114.479 132.820 145.822  1.00 24.13           H
ATOM    871  HB3 LEU A  74     115.603 132.037 146.611  1.00 24.13           H
ATOM    872  HG  LEU A  74     114.843 132.915 148.615  1.00 24.13           H
ATOM    873 HD11 LEU A  74     112.937 134.253 148.707  1.00 24.13           H
ATOM    874 HD12 LEU A  74     114.085 134.990 147.895  1.00 24.13           H
ATOM    875 HD13 LEU A  74     112.890 134.290 147.120  1.00 24.13           H
ATOM    876 HD21 LEU A  74     112.802 131.811 148.742  1.00 24.13           H
ATOM    877 HD22 LEU A  74     112.735 131.753 147.156  1.00 24.13           H
ATOM    878 HD23 LEU A  74     113.852 130.935 147.934  1.00 24.13           H
ATOM    879  N   LEU A  75     117.874 133.668 147.919  1.00 24.96           N
ATOM    880  CA  LEU A  75     118.682 134.001 149.090  1.00 24.96           C
ATOM    881  C   LEU A  75     119.315 135.383 148.950  1.00 24.96           C
ATOM    882  O   LEU A  75     119.510 136.097 149.939  1.00 24.96           O
ATOM    883  CB  LEU A  75     119.753 132.927 149.286  1.00 24.96           C
ATOM    884  CG  LEU A  75     120.873 133.136 150.308  1.00 24.96           C
ATOM    885  CD1 LEU A  75     120.349 133.611 151.639  1.00 24.96           C
ATOM    886  CD2 LEU A  75     121.642 131.835 150.487  1.00 24.96           C
ATOM    887  H   LEU A  75     118.148 132.976 147.487  1.00 24.96           H
ATOM    888  HA  LEU A  75     118.113 134.008 149.875  1.00 24.96           H
ATOM    889  HB2 LEU A  75     119.303 132.103 149.530  1.00 24.96           H
ATOM    890  HB3 LEU A  75     120.191 132.804 148.431  1.00 24.96           H
ATOM    891  HG  LEU A  75     121.486 133.807 149.972  1.00 24.96           H
ATOM    892 HD11 LEU A  75     120.375 134.580 151.661  1.00 24.96           H
ATOM    893 HD12 LEU A  75     119.442 133.297 151.747  1.00 24.96           H
ATOM    894 HD13 LEU A  75     120.909 133.248 152.342  1.00 24.96           H
ATOM    895 HD21 LEU A  75     122.465 132.019 150.966  1.00 24.96           H
ATOM    896 HD22 LEU A  75     121.096 131.214 150.993  1.00 24.96           H
ATOM    897 HD23 LEU A  75     121.842 131.465 149.613  1.00 24.96           H
ATOM    898  N   THR A  76     119.670 135.768 147.723  1.00 27.35           N
ATOM    899  CA  THR A  76     120.361 137.038 147.518  1.00 27.35           C
ATOM    900  C   THR A  76     119.388 138.192 147.313  1.00 27.35           C
ATOM    901  O   THR A  76     119.748 139.356 147.516  1.00 27.35           O
ATOM    902  CB  THR A  76     121.301 136.938 146.316  1.00 27.35           C
ATOM    903  OG1 THR A  76     120.596 136.383 145.199  1.00 27.35           O
ATOM    904  CG2 THR A  76     122.495 136.066 146.642  1.00 27.35           C
ATOM    905  H   THR A  76     119.525 135.319 147.004  1.00 27.35           H
ATOM    906  HA  THR A  76     120.894 137.233 148.300  1.00 27.35           H
ATOM    907  HB  THR A  76     121.624 137.823 146.085  1.00 27.35           H
ATOM    908  HG1 THR A  76     119.947 136.875 144.996  1.00 27.35           H
ATOM    909 HG21 THR A  76     122.540 135.324 146.019  1.00 27.35           H
ATOM    910 HG22 THR A  76     123.312 136.584 146.574  1.00 27.35           H
ATOM    911 HG23 THR A  76     122.416 135.717 147.544  1.00 27.35           H
ATOM    912  N   SER A  77     118.156 137.897 146.904  1.00 27.21           N
ATOM    913  CA  SER A  77     117.243 138.941 146.461  1.00 27.21           C
ATOM    914  C   SER A  77     116.271 139.404 147.537  1.00 27.21           C
ATOM    915  O   SER A  77     115.847 140.564 147.503  1.00 27.21           O
ATOM    916  CB  SER A  77     116.443 138.457 145.248  1.00 27.21           C
ATOM    917  OG  SER A  77     115.576 137.394 145.601  1.00 27.21           O
ATOM    918  H   SER A  77     117.828 137.102 146.873  1.00 27.21           H
ATOM    919  HA  SER A  77     117.761 139.712 146.182  1.00 27.21           H
ATOM    920  HB2 SER A  77     115.915 139.194 144.904  1.00 27.21           H
ATOM    921  HB3 SER A  77     117.061 138.147 144.568  1.00 27.21           H
ATOM    922  HG  SER A  77     115.155 137.131 144.923  1.00 27.21           H
ATOM    923  N   THR A  78     115.895 138.537 148.477  1.00 29.98           N
ATOM    924  CA  THR A  78     114.911 138.894 149.495  1.00 29.98           C
ATOM    925  C   THR A  78     115.509 138.904 150.895  1.00 29.98           C
ATOM    926  O   THR A  78     115.436 139.928 151.583  1.00 29.98           O
ATOM    927  CB  THR A  78     113.721 137.928 149.432  1.00 29.98           C
ATOM    928  OG1 THR A  78     114.147 136.613 149.811  1.00 29.98           O
ATOM    929  CG2 THR A  78     113.143 137.884 148.026  1.00 29.98           C
ATOM    930  H   THR A  78     116.196 137.734 148.546  1.00 29.98           H
ATOM    931  HA  THR A  78     114.575 139.785 149.313  1.00 29.98           H
ATOM    932  HB  THR A  78     113.028 138.230 150.039  1.00 29.98           H
ATOM    933  HG1 THR A  78     113.496 136.083 149.788  1.00 29.98           H
ATOM    934 HG21 THR A  78     112.322 137.368 148.021  1.00 29.98           H
ATOM    935 HG22 THR A  78     112.952 138.783 147.718  1.00 29.98           H
ATOM    936 HG23 THR A  78     113.777 137.472 147.418  1.00 29.98           H
ATOM    937  N   VAL A  79     116.101 137.796 151.341  1.00 30.00           N
ATOM    938  CA  VAL A  79     116.640 137.734 152.696  1.00 30.00           C
ATOM    939  C   VAL A  79     117.894 138.593 152.825  1.00 30.00           C
ATOM    940  O   VAL A  79     118.090 139.276 153.838  1.00 30.00           O
ATOM    941  CB  VAL A  79     116.896 136.267 153.091  1.00 30.00           C
ATOM    942  CG1 VAL A  79     117.960 135.656 152.226  1.00 30.00           C
ATOM    943  CG2 VAL A  79     117.297 136.155 154.553  1.00 30.00           C
ATOM    944  H   VAL A  79     116.197 137.074 150.883  1.00 30.00           H
ATOM    945  HA  VAL A  79     115.977 138.091 153.306  1.00 30.00           H
ATOM    946  HB  VAL A  79     116.079 135.759 152.964  1.00 30.00           H
ATOM    947 HG11 VAL A  79     118.020 134.715 152.447  1.00 30.00           H
ATOM    948 HG12 VAL A  79     117.703 135.759 151.298  1.00 30.00           H
ATOM    949 HG13 VAL A  79     118.810 136.092 152.394  1.00 30.00           H
ATOM    950 HG21 VAL A  79     117.799 135.334 154.674  1.00 30.00           H
ATOM    951 HG22 VAL A  79     117.849 136.911 154.802  1.00 30.00           H
ATOM    952 HG23 VAL A  79     116.496 136.134 155.098  1.00 30.00           H
ATOM    953  N   LEU A  80     118.769 138.564 151.821  1.00 30.71           N
ATOM    954  CA  LEU A  80     120.008 139.335 151.914  1.00 30.71           C
ATOM    955  C   LEU A  80     119.757 140.834 151.992  1.00 30.71           C
ATOM    956  O   LEU A  80     120.366 141.496 152.852  1.00 30.71           O
ATOM    957  CB  LEU A  80     120.922 138.991 150.732  1.00 30.71           C
ATOM    958  CG  LEU A  80     122.064 138.007 151.001  1.00 30.71           C
ATOM    959  CD1 LEU A  80     122.964 137.878 149.777  1.00 30.71           C
ATOM    960  CD2 LEU A  80     122.866 138.435 152.219  1.00 30.71           C
ATOM    961  H   LEU A  80     118.673 138.117 151.093  1.00 30.71           H
ATOM    962  HA  LEU A  80     120.456 139.079 152.733  1.00 30.71           H
ATOM    963  HB2 LEU A  80     120.377 138.611 150.026  1.00 30.71           H
ATOM    964  HB3 LEU A  80     121.325 139.815 150.415  1.00 30.71           H
ATOM    965  HG  LEU A  80     121.687 137.133 151.186  1.00 30.71           H
ATOM    966 HD11 LEU A  80     122.969 136.952 149.488  1.00 30.71           H
ATOM    967 HD12 LEU A  80     122.614 138.443 149.070  1.00 30.71           H
ATOM    968 HD13 LEU A  80     123.864 138.158 150.003  1.00 30.71           H
ATOM    969 HD21 LEU A  80     122.471 138.040 153.011  1.00 30.71           H
ATOM    970 HD22 LEU A  80     123.784 138.139 152.128  1.00 30.71           H
ATOM    971 HD23 LEU A  80     122.837 139.402 152.282  1.00 30.71           H
ATOM    972  N   PRO A  81     118.933 141.438 151.131  1.00 33.44           N
ATOM    973  CA  PRO A  81     118.648 142.874 151.289  1.00 33.44           C
ATOM    974  C   PRO A  81     118.016 143.216 152.626  1.00 33.44           C
ATOM    975  O   PRO A  81     118.311 144.272 153.196  1.00 33.44           O
ATOM    976  CB  PRO A  81     117.711 143.163 150.110  1.00 33.44           C
ATOM    977  CG  PRO A  81     118.084 142.152 149.095  1.00 33.44           C
ATOM    978  CD  PRO A  81     118.355 140.909 149.886  1.00 33.44           C
ATOM    979  HA  PRO A  81     119.463 143.390 151.181  1.00 33.44           H
ATOM    980  HB2 PRO A  81     116.788 143.049 150.387  1.00 33.44           H
ATOM    981  HB3 PRO A  81     117.866 144.061 149.778  1.00 33.44           H
ATOM    982  HG2 PRO A  81     117.350 142.022 148.478  1.00 33.44           H
ATOM    983  HG3 PRO A  81     118.882 142.441 148.625  1.00 33.44           H
ATOM    984  HD2 PRO A  81     117.530 140.435 150.068  1.00 33.44           H
ATOM    985  HD3 PRO A  81     118.996 140.348 149.430  1.00 33.44           H
ATOM    986  N   PHE A  82     117.146 142.348 153.146  1.00 38.64           N
ATOM    987  CA  PHE A  82     116.550 142.606 154.451  1.00 38.64           C
ATOM    988  C   PHE A  82     117.610 142.595 155.543  1.00 38.64           C
ATOM    989  O   PHE A  82     117.602 143.447 156.438  1.00 38.64           O
ATOM    990  CB  PHE A  82     115.462 141.572 154.746  1.00 38.64           C
ATOM    991  CG  PHE A  82     114.167 141.817 154.014  1.00 38.64           C
ATOM    992  CD1 PHE A  82     114.059 142.817 153.060  1.00 38.64           C
ATOM    993  CD2 PHE A  82     113.052 141.043 154.289  1.00 38.64           C
ATOM    994  CE1 PHE A  82     112.869 143.034 152.397  1.00 38.64           C
ATOM    995  CE2 PHE A  82     111.860 141.257 153.628  1.00 38.64           C
ATOM    996  CZ  PHE A  82     111.768 142.254 152.681  1.00 38.64           C
ATOM    997  H   PHE A  82     116.890 141.619 152.770  1.00 38.64           H
ATOM    998  HA  PHE A  82     116.151 143.490 154.453  1.00 38.64           H
ATOM    999  HB2 PHE A  82     115.787 140.696 154.485  1.00 38.64           H
ATOM   1000  HB3 PHE A  82     115.272 141.581 155.697  1.00 38.64           H
ATOM   1001  HD1 PHE A  82     114.794 143.349 152.860  1.00 38.64           H
ATOM   1002  HD2 PHE A  82     113.108 140.368 154.927  1.00 38.64           H
ATOM   1003  HE1 PHE A  82     112.809 143.708 151.758  1.00 38.64           H
ATOM   1004  HE2 PHE A  82     111.119 140.730 153.821  1.00 38.64           H
ATOM   1005  HZ  PHE A  82     110.966 142.400 152.234  1.00 38.64           H
ATOM   1006  N   SER A  83     118.537 141.637 155.484  1.00 36.37           N
ATOM   1007  CA  SER A  83     119.626 141.612 156.455  1.00 36.37           C
ATOM   1008  C   SER A  83     120.490 142.859 156.336  1.00 36.37           C
ATOM   1009  O   SER A  83     120.910 143.433 157.347  1.00 36.37           O
ATOM   1010  CB  SER A  83     120.473 140.354 156.263  1.00 36.37           C
ATOM   1011  OG  SER A  83     121.296 140.119 157.392  1.00 36.37           O
ATOM   1012  H   SER A  83     118.557 141.003 154.904  1.00 36.37           H
ATOM   1013  HA  SER A  83     119.252 141.589 157.350  1.00 36.37           H
ATOM   1014  HB2 SER A  83     119.885 139.593 156.138  1.00 36.37           H
ATOM   1015  HB3 SER A  83     121.035 140.470 155.482  1.00 36.37           H
ATOM   1016  HG  SER A  83     121.749 139.421 157.277  1.00 36.37           H
ATOM   1017  N   ALA A  84     120.769 143.292 155.105  1.00 38.77           N
ATOM   1018  CA  ALA A  84     121.575 144.493 154.909  1.00 38.77           C
ATOM   1019  C   ALA A  84     120.879 145.724 155.476  1.00 38.77           C
ATOM   1020  O   ALA A  84     121.519 146.574 156.106  1.00 38.77           O
ATOM   1021  CB  ALA A  84     121.875 144.683 153.423  1.00 38.77           C
ATOM   1022  H   ALA A  84     120.508 142.912 154.379  1.00 38.77           H
ATOM   1023  HA  ALA A  84     122.420 144.386 155.374  1.00 38.77           H
ATOM   1024  HB1 ALA A  84     122.414 145.482 153.310  1.00 38.77           H
ATOM   1025  HB2 ALA A  84     122.360 143.908 153.098  1.00 38.77           H
ATOM   1026  HB3 ALA A  84     121.039 144.776 152.941  1.00 38.77           H
ATOM   1027  N   ILE A  85     119.569 145.843 155.254  1.00 42.50           N
ATOM   1028  CA  ILE A  85     118.823 146.980 155.787  1.00 42.50           C
ATOM   1029  C   ILE A  85     118.796 146.932 157.309  1.00 42.50           C
ATOM   1030  O   ILE A  85     118.911 147.966 157.978  1.00 42.50           O
ATOM   1031  CB  ILE A  85     117.403 147.017 155.192  1.00 42.50           C
ATOM   1032  CG1 ILE A  85     117.473 147.227 153.676  1.00 42.50           C
ATOM   1033  CG2 ILE A  85     116.578 148.114 155.854  1.00 42.50           C
ATOM   1034  CD1 ILE A  85     116.155 147.020 152.961  1.00 42.50           C
ATOM   1035  H   ILE A  85     119.095 145.285 154.804  1.00 42.50           H
ATOM   1036  HA  ILE A  85     119.274 147.798 155.525  1.00 42.50           H
ATOM   1037  HB  ILE A  85     116.975 146.164 155.365  1.00 42.50           H
ATOM   1038 HG12 ILE A  85     117.758 148.138 153.505  1.00 42.50           H
ATOM   1039 HG13 ILE A  85     118.117 146.610 153.298  1.00 42.50           H
ATOM   1040 HG21 ILE A  85     115.737 148.209 155.383  1.00 42.50           H
ATOM   1041 HG22 ILE A  85     116.407 147.874 156.778  1.00 42.50           H
ATOM   1042 HG23 ILE A  85     117.074 148.948 155.815  1.00 42.50           H
ATOM   1043 HD11 ILE A  85     116.302 147.094 152.005  1.00 42.50           H
ATOM   1044 HD12 ILE A  85     115.817 146.137 153.176  1.00 42.50           H
ATOM   1045 HD13 ILE A  85     115.524 147.696 153.251  1.00 42.50           H
ATOM   1046  N   PHE A  86     118.637 145.738 157.881  1.00 46.40           N
ATOM   1047  CA  PHE A  86     118.690 145.609 159.333  1.00 46.40           C
ATOM   1048  C   PHE A  86     120.043 146.065 159.861  1.00 46.40           C
ATOM   1049  O   PHE A  86     120.127 146.771 160.873  1.00 46.40           O
ATOM   1050  CB  PHE A  86     118.416 144.161 159.743  1.00 46.40           C
ATOM   1051  CG  PHE A  86     118.441 143.936 161.228  1.00 46.40           C
ATOM   1052  CD1 PHE A  86     119.628 143.662 161.883  1.00 46.40           C
ATOM   1053  CD2 PHE A  86     117.274 143.992 161.969  1.00 46.40           C
ATOM   1054  CE1 PHE A  86     119.650 143.460 163.248  1.00 46.40           C
ATOM   1055  CE2 PHE A  86     117.292 143.784 163.334  1.00 46.40           C
ATOM   1056  CZ  PHE A  86     118.480 143.518 163.973  1.00 46.40           C
ATOM   1057  H   PHE A  86     118.499 145.002 157.458  1.00 46.40           H
ATOM   1058  HA  PHE A  86     118.005 146.170 159.729  1.00 46.40           H
ATOM   1059  HB2 PHE A  86     117.540 143.902 159.416  1.00 46.40           H
ATOM   1060  HB3 PHE A  86     119.095 143.592 159.347  1.00 46.40           H
ATOM   1061  HD1 PHE A  86     120.422 143.622 161.400  1.00 46.40           H
ATOM   1062  HD2 PHE A  86     116.469 144.173 161.543  1.00 46.40           H
ATOM   1063  HE1 PHE A  86     120.454 143.277 163.678  1.00 46.40           H
ATOM   1064  HE2 PHE A  86     116.501 143.827 163.821  1.00 46.40           H
ATOM   1065  HZ  PHE A  86     118.494 143.379 164.893  1.00 46.40           H
ATOM   1066  N   GLU A  87     121.118 145.666 159.180  1.00 46.28           N
ATOM   1067  CA  GLU A  87     122.454 146.082 159.590  1.00 46.28           C
ATOM   1068  C   GLU A  87     122.609 147.595 159.514  1.00 46.28           C
ATOM   1069  O   GLU A  87     123.141 148.222 160.437  1.00 46.28           O
ATOM   1070  CB  GLU A  87     123.499 145.396 158.711  1.00 46.28           C
ATOM   1071  CG  GLU A  87     124.924 145.728 159.083  1.00 46.28           C
ATOM   1072  CD  GLU A  87     125.280 145.217 160.452  1.00 46.28           C
ATOM   1073  OE1 GLU A  87     124.645 144.236 160.878  1.00 46.28           O
ATOM   1074  OE2 GLU A  87     126.176 145.797 161.101  1.00 46.28           O
ATOM   1075  H   GLU A  87     121.099 145.159 158.486  1.00 46.28           H
ATOM   1076  HA  GLU A  87     122.605 145.811 160.510  1.00 46.28           H
ATOM   1077  HB2 GLU A  87     123.389 144.436 158.790  1.00 46.28           H
ATOM   1078  HB3 GLU A  87     123.360 145.669 157.790  1.00 46.28           H
ATOM   1079  HG2 GLU A  87     125.525 145.316 158.443  1.00 46.28           H
ATOM   1080  HG3 GLU A  87     125.046 146.690 159.082  1.00 46.28           H
ATOM   1081  N   VAL A  88     122.150 148.198 158.417  1.00 49.62           N
ATOM   1082  CA  VAL A  88     122.302 149.640 158.239  1.00 49.62           C
ATOM   1083  C   VAL A  88     121.521 150.386 159.313  1.00 49.62           C
ATOM   1084  O   VAL A  88     122.012 151.352 159.909  1.00 49.62           O
ATOM   1085  CB  VAL A  88     121.860 150.052 156.823  1.00 49.62           C
ATOM   1086  CG1 VAL A  88     121.604 151.549 156.752  1.00 49.62           C
ATOM   1087  CG2 VAL A  88     122.908 149.634 155.801  1.00 49.62           C
ATOM   1088  H   VAL A  88     121.750 147.799 157.768  1.00 49.62           H
ATOM   1089  HA  VAL A  88     123.239 149.873 158.339  1.00 49.62           H
ATOM   1090  HB  VAL A  88     121.032 149.596 156.606  1.00 49.62           H
ATOM   1091 HG11 VAL A  88     121.605 151.821 155.821  1.00 49.62           H
ATOM   1092 HG12 VAL A  88     120.741 151.746 157.150  1.00 49.62           H
ATOM   1093 HG13 VAL A  88     122.308 152.013 157.231  1.00 49.62           H
ATOM   1094 HG21 VAL A  88     122.600 149.877 154.914  1.00 49.62           H
ATOM   1095 HG22 VAL A  88     123.742 150.089 156.000  1.00 49.62           H
ATOM   1096 HG23 VAL A  88     123.035 148.673 155.855  1.00 49.62           H
ATOM   1097  N   LEU A  89     120.290 149.946 159.577  1.00 51.24           N
ATOM   1098  CA  LEU A  89     119.470 150.581 160.601  1.00 51.24           C
ATOM   1099  C   LEU A  89     119.902 150.187 162.007  1.00 51.24           C
ATOM   1100  O   LEU A  89     119.743 150.978 162.943  1.00 51.24           O
ATOM   1101  CB  LEU A  89     117.999 150.219 160.391  1.00 51.24           C
ATOM   1102  CG  LEU A  89     117.209 151.162 159.483  1.00 51.24           C
ATOM   1103  CD1 LEU A  89     117.764 151.133 158.069  1.00 51.24           C
ATOM   1104  CD2 LEU A  89     115.735 150.793 159.488  1.00 51.24           C
ATOM   1105  H   LEU A  89     119.912 149.284 159.178  1.00 51.24           H
ATOM   1106  HA  LEU A  89     119.556 151.545 160.521  1.00 51.24           H
ATOM   1107  HB2 LEU A  89     117.954 149.332 159.999  1.00 51.24           H
ATOM   1108  HB3 LEU A  89     117.559 150.212 161.256  1.00 51.24           H
ATOM   1109  HG  LEU A  89     117.292 152.068 159.819  1.00 51.24           H
ATOM   1110 HD11 LEU A  89     117.212 151.692 157.501  1.00 51.24           H
ATOM   1111 HD12 LEU A  89     118.674 151.469 158.081  1.00 51.24           H
ATOM   1112 HD13 LEU A  89     117.753 150.218 157.745  1.00 51.24           H
ATOM   1113 HD21 LEU A  89     115.258 151.395 158.896  1.00 51.24           H
ATOM   1114 HD22 LEU A  89     115.639 149.879 159.179  1.00 51.24           H
ATOM   1115 HD23 LEU A  89     115.393 150.875 160.391  1.00 51.24           H
ATOM   1116  N   GLY A  90     120.446 148.983 162.177  1.00 53.56           N
ATOM   1117  CA  GLY A  90     120.803 148.482 163.485  1.00 53.56           C
ATOM   1118  C   GLY A  90     119.663 147.852 164.254  1.00 53.56           C
ATOM   1119  O   GLY A  90     119.886 147.358 165.366  1.00 53.56           O
ATOM   1120  H   GLY A  90     120.618 148.437 161.536  1.00 53.56           H
ATOM   1121  HA2 GLY A  90     121.502 147.816 163.388  1.00 53.56           H
ATOM   1122  HA3 GLY A  90     121.156 149.212 164.018  1.00 53.56           H
ATOM   1123  N   TYR A  91     118.453 147.853 163.701  1.00 54.49           N
ATOM   1124  CA  TYR A  91     117.296 147.270 164.364  1.00 54.49           C
ATOM   1125  C   TYR A  91     116.264 146.920 163.304  1.00 54.49           C
ATOM   1126  O   TYR A  91     116.317 147.414 162.175  1.00 54.49           O
ATOM   1127  CB  TYR A  91     116.703 148.229 165.400  1.00 54.49           C
ATOM   1128  CG  TYR A  91     116.077 149.462 164.789  1.00 54.49           C
ATOM   1129  CD1 TYR A  91     116.856 150.553 164.429  1.00 54.49           C
ATOM   1130  CD2 TYR A  91     114.709 149.534 164.568  1.00 54.49           C
ATOM   1131  CE1 TYR A  91     116.290 151.680 163.868  1.00 54.49           C
ATOM   1132  CE2 TYR A  91     114.134 150.656 164.008  1.00 54.49           C
ATOM   1133  CZ  TYR A  91     114.929 151.727 163.660  1.00 54.49           C
ATOM   1134  OH  TYR A  91     114.360 152.849 163.101  1.00 54.49           O
ATOM   1135  H   TYR A  91     118.275 148.190 162.930  1.00 54.49           H
ATOM   1136  HA  TYR A  91     117.560 146.454 164.817  1.00 54.49           H
ATOM   1137  HB2 TYR A  91     116.015 147.764 165.901  1.00 54.49           H
ATOM   1138  HB3 TYR A  91     117.408 148.519 165.999  1.00 54.49           H
ATOM   1139  HD1 TYR A  91     117.775 150.524 164.568  1.00 54.49           H
ATOM   1140  HD2 TYR A  91     114.171 148.813 164.802  1.00 54.49           H
ATOM   1141  HE1 TYR A  91     116.824 152.404 163.632  1.00 54.49           H
ATOM   1142  HE2 TYR A  91     113.215 150.690 163.866  1.00 54.49           H
ATOM   1143  HH  TYR A  91     113.531 152.740 163.019  1.00 54.49           H
ATOM   1144  N   TRP A  92     115.322 146.061 163.682  1.00 50.11           N
ATOM   1145  CA  TRP A  92     114.269 145.649 162.766  1.00 50.11           C
ATOM   1146  C   TRP A  92     113.278 146.787 162.566  1.00 50.11           C
ATOM   1147  O   TRP A  92     112.856 147.432 163.532  1.00 50.11           O
ATOM   1148  CB  TRP A  92     113.548 144.410 163.296  1.00 50.11           C
ATOM   1149  CG  TRP A  92     112.644 143.777 162.284  1.00 50.11           C
ATOM   1150  CD1 TRP A  92     111.290 143.637 162.370  1.00 50.11           C
ATOM   1151  CD2 TRP A  92     113.029 143.196 161.032  1.00 50.11           C
ATOM   1152  NE1 TRP A  92     110.808 143.008 161.249  1.00 50.11           N
ATOM   1153  CE2 TRP A  92     111.856 142.725 160.413  1.00 50.11           C
ATOM   1154  CE3 TRP A  92     114.251 143.030 160.375  1.00 50.11           C
ATOM   1155  CZ2 TRP A  92     111.869 142.098 159.169  1.00 50.11           C
ATOM   1156  CZ3 TRP A  92     114.262 142.409 159.141  1.00 50.11           C
ATOM   1157  CH2 TRP A  92     113.079 141.951 158.551  1.00 50.11           C
ATOM   1158  H   TRP A  92     115.272 145.704 164.463  1.00 50.11           H
ATOM   1159  HA  TRP A  92     114.659 145.430 161.905  1.00 50.11           H
ATOM   1160  HB2 TRP A  92     114.209 143.751 163.560  1.00 50.11           H
ATOM   1161  HB3 TRP A  92     113.009 144.664 164.062  1.00 50.11           H
ATOM   1162  HD1 TRP A  92     110.769 143.927 163.083  1.00 50.11           H
ATOM   1163  HE1 TRP A  92     109.983 142.819 161.098  1.00 50.11           H
ATOM   1164  HE3 TRP A  92     115.040 143.331 160.760  1.00 50.11           H
ATOM   1165  HZ2 TRP A  92     111.085 141.793 158.774  1.00 50.11           H
ATOM   1166  HZ3 TRP A  92     115.070 142.293 158.696  1.00 50.11           H
ATOM   1167  HH2 TRP A  92     113.118 141.536 157.720  1.00 50.11           H
ATOM   1168  N   ALA A  93     112.905 147.030 161.311  1.00 51.52           N
ATOM   1169  CA  ALA A  93     111.968 148.090 160.966  1.00 51.52           C
ATOM   1170  C   ALA A  93     110.664 147.583 160.374  1.00 51.52           C
ATOM   1171  O   ALA A  93     109.644 148.263 160.493  1.00 51.52           O
ATOM   1172  CB  ALA A  93     112.612 149.064 159.971  1.00 51.52           C
ATOM   1173  H   ALA A  93     113.187 146.585 160.631  1.00 51.52           H
ATOM   1174  HA  ALA A  93     111.751 148.591 161.767  1.00 51.52           H
ATOM   1175  HB1 ALA A  93     111.974 149.762 159.755  1.00 51.52           H
ATOM   1176  HB2 ALA A  93     113.402 149.453 160.377  1.00 51.52           H
ATOM   1177  HB3 ALA A  93     112.857 148.578 159.168  1.00 51.52           H
ATOM   1178  N   PHE A  94     110.670 146.410 159.747  1.00 47.96           N
ATOM   1179  CA  PHE A  94     109.478 145.885 159.104  1.00 47.96           C
ATOM   1180  C   PHE A  94     108.572 145.222 160.141  1.00 47.96           C
ATOM   1181  O   PHE A  94     108.858 145.207 161.342  1.00 47.96           O
ATOM   1182  CB  PHE A  94     109.860 144.904 157.997  1.00 47.96           C
ATOM   1183  CG  PHE A  94     111.000 145.372 157.133  1.00 47.96           C
ATOM   1184  CD1 PHE A  94     111.159 146.715 156.833  1.00 47.96           C
ATOM   1185  CD2 PHE A  94     111.913 144.466 156.622  1.00 47.96           C
ATOM   1186  CE1 PHE A  94     112.206 147.144 156.042  1.00 47.96           C
ATOM   1187  CE2 PHE A  94     112.962 144.890 155.829  1.00 47.96           C
ATOM   1188  CZ  PHE A  94     113.108 146.230 155.539  1.00 47.96           C
ATOM   1189  H   PHE A  94     111.358 145.898 159.683  1.00 47.96           H
ATOM   1190  HA  PHE A  94     108.986 146.617 158.700  1.00 47.96           H
ATOM   1191  HB2 PHE A  94     110.118 144.062 158.401  1.00 47.96           H
ATOM   1192  HB3 PHE A  94     109.092 144.770 157.421  1.00 47.96           H
ATOM   1193  HD1 PHE A  94     110.554 147.336 157.170  1.00 47.96           H
ATOM   1194  HD2 PHE A  94     111.819 143.561 156.814  1.00 47.96           H
ATOM   1195  HE1 PHE A  94     112.303 148.048 155.847  1.00 47.96           H
ATOM   1196  HE2 PHE A  94     113.569 144.272 155.491  1.00 47.96           H
ATOM   1197  HZ  PHE A  94     113.814 146.517 155.006  1.00 47.96           H
ATOM   1198  N   GLY A  95     107.460 144.664 159.669  1.00 51.24           N
ATOM   1199  CA  GLY A  95     106.500 144.062 160.569  1.00 51.24           C
ATOM   1200  C   GLY A  95     107.005 142.769 161.181  1.00 51.24           C
ATOM   1201  O   GLY A  95     107.934 142.128 160.689  1.00 51.24           O
ATOM   1202  H   GLY A  95     107.243 144.626 158.839  1.00 51.24           H
ATOM   1203  HA2 GLY A  95     106.292 144.686 161.279  1.00 51.24           H
ATOM   1204  HA3 GLY A  95     105.683 143.869 160.083  1.00 51.24           H
ATOM   1205  N   ARG A  96     106.370 142.382 162.290  1.00 54.22           N
ATOM   1206  CA  ARG A  96     106.712 141.113 162.925  1.00 54.22           C
ATOM   1207  C   ARG A  96     106.412 139.943 161.997  1.00 54.22           C
ATOM   1208  O   ARG A  96     107.190 138.983 161.921  1.00 54.22           O
ATOM   1209  CB  ARG A  96     105.952 140.960 164.243  1.00 54.22           C
ATOM   1210  CG  ARG A  96     106.597 141.658 165.434  1.00 54.22           C
ATOM   1211  CD  ARG A  96     107.928 141.026 165.822  1.00 54.22           C
ATOM   1212  NE  ARG A  96     107.760 139.674 166.343  1.00 54.22           N
ATOM   1213  CZ  ARG A  96     107.929 138.563 165.638  1.00 54.22           C
ATOM   1214  NH1 ARG A  96     108.266 138.596 164.359  1.00 54.22           N
ATOM   1215  NH2 ARG A  96     107.756 137.386 166.232  1.00 54.22           N
ATOM   1216  H   ARG A  96     105.750 142.827 162.686  1.00 54.22           H
ATOM   1217  HA  ARG A  96     107.662 141.106 163.111  1.00 54.22           H
ATOM   1218  HB2 ARG A  96     105.063 141.332 164.131  1.00 54.22           H
ATOM   1219  HB3 ARG A  96     105.886 140.016 164.454  1.00 54.22           H
ATOM   1220  HG2 ARG A  96     106.759 142.587 165.210  1.00 54.22           H
ATOM   1221  HG3 ARG A  96     106.001 141.598 166.198  1.00 54.22           H
ATOM   1222  HD2 ARG A  96     108.519 141.000 165.057  1.00 54.22           H
ATOM   1223  HD3 ARG A  96     108.330 141.561 166.524  1.00 54.22           H
ATOM   1224  HE  ARG A  96     107.555 139.590 167.175  1.00 54.22           H
ATOM   1225 HH11 ARG A  96     108.382 139.346 163.959  1.00 54.22           H
ATOM   1226 HH12 ARG A  96     108.369 137.860 163.925  1.00 54.22           H
ATOM   1227 HH21 ARG A  96     107.537 137.352 167.063  1.00 54.22           H
ATOM   1228 HH22 ARG A  96     107.862 136.659 165.785  1.00 54.22           H
ATOM   1229  N   VAL A  97     105.282 139.999 161.291  1.00 48.19           N
ATOM   1230  CA  VAL A  97     105.002 138.999 160.267  1.00 48.19           C
ATOM   1231  C   VAL A  97     106.114 138.992 159.229  1.00 48.19           C
ATOM   1232  O   VAL A  97     106.545 137.931 158.762  1.00 48.19           O
ATOM   1233  CB  VAL A  97     103.628 139.263 159.624  1.00 48.19           C
ATOM   1234  CG1 VAL A  97     103.431 138.377 158.401  1.00 48.19           C
ATOM   1235  CG2 VAL A  97     102.518 139.039 160.638  1.00 48.19           C
ATOM   1236  H   VAL A  97     104.671 140.598 161.385  1.00 48.19           H
ATOM   1237  HA  VAL A  97     104.975 138.122 160.681  1.00 48.19           H
ATOM   1238  HB  VAL A  97     103.587 140.188 159.334  1.00 48.19           H
ATOM   1239 HG11 VAL A  97     102.488 138.358 158.177  1.00 48.19           H
ATOM   1240 HG12 VAL A  97     103.938 138.741 157.659  1.00 48.19           H
ATOM   1241 HG13 VAL A  97     103.739 137.481 158.608  1.00 48.19           H
ATOM   1242 HG21 VAL A  97     101.663 139.209 160.213  1.00 48.19           H
ATOM   1243 HG22 VAL A  97     102.556 138.121 160.950  1.00 48.19           H
ATOM   1244 HG23 VAL A  97     102.643 139.647 161.384  1.00 48.19           H
ATOM   1245  N   PHE A  98     106.595 140.178 158.849  1.00 48.93           N
ATOM   1246  CA  PHE A  98     107.701 140.252 157.903  1.00 48.93           C
ATOM   1247  C   PHE A  98     108.969 139.648 158.492  1.00 48.93           C
ATOM   1248  O   PHE A  98     109.737 139.000 157.778  1.00 48.93           O
ATOM   1249  CB  PHE A  98     107.938 141.704 157.479  1.00 48.93           C
ATOM   1250  CG  PHE A  98     106.883 142.258 156.547  1.00 48.93           C
ATOM   1251  CD1 PHE A  98     106.105 141.421 155.759  1.00 48.93           C
ATOM   1252  CD2 PHE A  98     106.673 143.624 156.462  1.00 48.93           C
ATOM   1253  CE1 PHE A  98     105.145 141.938 154.910  1.00 48.93           C
ATOM   1254  CE2 PHE A  98     105.713 144.145 155.615  1.00 48.93           C
ATOM   1255  CZ  PHE A  98     104.949 143.300 154.839  1.00 48.93           C
ATOM   1256  H   PHE A  98     106.302 140.940 159.121  1.00 48.93           H
ATOM   1257  HA  PHE A  98     107.485 139.724 157.121  1.00 48.93           H
ATOM   1258  HB2 PHE A  98     107.953 142.263 158.272  1.00 48.93           H
ATOM   1259  HB3 PHE A  98     108.793 141.760 157.024  1.00 48.93           H
ATOM   1260  HD1 PHE A  98     106.229 140.501 155.798  1.00 48.93           H
ATOM   1261  HD2 PHE A  98     107.184 144.200 156.982  1.00 48.93           H
ATOM   1262  HE1 PHE A  98     104.630 141.366 154.387  1.00 48.93           H
ATOM   1263  HE2 PHE A  98     105.582 145.064 155.569  1.00 48.93           H
ATOM   1264  HZ  PHE A  98     104.303 143.649 154.268  1.00 48.93           H
ATOM   1265  N   CYS A  99     109.206 139.839 159.792  1.00 48.01           N
ATOM   1266  CA  CYS A  99     110.362 139.208 160.428  1.00 48.01           C
ATOM   1267  C   CYS A  99     110.265 137.688 160.371  1.00 48.01           C
ATOM   1268  O   CYS A  99     111.248 137.001 160.056  1.00 48.01           O
ATOM   1269  CB  CYS A  99     110.481 139.678 161.878  1.00 48.01           C
ATOM   1270  SG  CYS A  99     111.601 138.690 162.901  1.00 48.01           S
ATOM   1271  H   CYS A  99     108.723 140.319 160.318  1.00 48.01           H
ATOM   1272  HA  CYS A  99     111.167 139.475 159.958  1.00 48.01           H
ATOM   1273  HB2 CYS A  99     110.810 140.588 161.884  1.00 48.01           H
ATOM   1274  HB3 CYS A  99     109.602 139.645 162.287  1.00 48.01           H
ATOM   1275  N   ASN A 100     109.088 137.143 160.684  1.00 46.62           N
ATOM   1276  CA  ASN A 100     108.917 135.695 160.645  1.00 46.62           C
ATOM   1277  C   ASN A 100     109.083 135.161 159.228  1.00 46.62           C
ATOM   1278  O   ASN A 100     109.732 134.130 159.019  1.00 46.62           O
ATOM   1279  CB  ASN A 100     107.549 135.315 161.209  1.00 46.62           C
ATOM   1280  CG  ASN A 100     107.389 135.717 162.662  1.00 46.62           C
ATOM   1281  OD1 ASN A 100     108.353 136.107 163.320  1.00 46.62           O
ATOM   1282  ND2 ASN A 100     106.166 135.624 163.171  1.00 46.62           N
ATOM   1283  H   ASN A 100     108.387 137.582 160.917  1.00 46.62           H
ATOM   1284  HA  ASN A 100     109.596 135.282 161.201  1.00 46.62           H
ATOM   1285  HB2 ASN A 100     106.859 135.762 160.695  1.00 46.62           H
ATOM   1286  HB3 ASN A 100     107.438 134.353 161.149  1.00 46.62           H
ATOM   1287 HD21 ASN A 100     105.516 135.347 162.681  1.00 46.62           H
ATOM   1288 HD22 ASN A 100     106.024 135.840 163.991  1.00 46.62           H
ATOM   1289  N   ILE A 101     108.511 135.852 158.240  1.00 39.87           N
ATOM   1290  CA  ILE A 101     108.659 135.421 156.853  1.00 39.87           C
ATOM   1291  C   ILE A 101     110.115 135.524 156.418  1.00 39.87           C
ATOM   1292  O   ILE A 101     110.605 134.696 155.645  1.00 39.87           O
ATOM   1293  CB  ILE A 101     107.736 136.242 155.934  1.00 39.87           C
ATOM   1294  CG1 ILE A 101     106.264 135.987 156.278  1.00 39.87           C
ATOM   1295  CG2 ILE A 101     108.014 135.919 154.472  1.00 39.87           C
ATOM   1296  CD1 ILE A 101     105.797 134.561 156.036  1.00 39.87           C
ATOM   1297  H   ILE A 101     108.039 136.564 158.346  1.00 39.87           H
ATOM   1298  HA  ILE A 101     108.401 134.489 156.785  1.00 39.87           H
ATOM   1299  HB  ILE A 101     107.923 137.183 156.077  1.00 39.87           H
ATOM   1300 HG12 ILE A 101     106.125 136.182 157.217  1.00 39.87           H
ATOM   1301 HG13 ILE A 101     105.712 136.573 155.737  1.00 39.87           H
ATOM   1302 HG21 ILE A 101     107.266 136.224 153.935  1.00 39.87           H
ATOM   1303 HG22 ILE A 101     108.825 136.372 154.194  1.00 39.87           H
ATOM   1304 HG23 ILE A 101     108.119 134.959 154.375  1.00 39.87           H
ATOM   1305 HD11 ILE A 101     104.844 134.510 156.213  1.00 39.87           H
ATOM   1306 HD12 ILE A 101     105.973 134.318 155.114  1.00 39.87           H
ATOM   1307 HD13 ILE A 101     106.273 133.963 156.633  1.00 39.87           H
ATOM   1308  N   TRP A 102     110.826 136.540 156.906  1.00 37.15           N
ATOM   1309  CA  TRP A 102     112.239 136.698 156.582  1.00 37.15           C
ATOM   1310  C   TRP A 102     113.047 135.518 157.103  1.00 37.15           C
ATOM   1311  O   TRP A 102     113.842 134.917 156.370  1.00 37.15           O
ATOM   1312  CB  TRP A 102     112.738 138.015 157.180  1.00 37.15           C
ATOM   1313  CG  TRP A 102     114.186 138.305 156.981  1.00 37.15           C
ATOM   1314  CD1 TRP A 102     114.903 138.148 155.836  1.00 37.15           C
ATOM   1315  CD2 TRP A 102     115.093 138.832 157.955  1.00 37.15           C
ATOM   1316  NE1 TRP A 102     116.205 138.537 156.037  1.00 37.15           N
ATOM   1317  CE2 TRP A 102     116.347 138.960 157.331  1.00 37.15           C
ATOM   1318  CE3 TRP A 102     114.967 139.203 159.296  1.00 37.15           C
ATOM   1319  CZ2 TRP A 102     117.467 139.443 158.001  1.00 37.15           C
ATOM   1320  CZ3 TRP A 102     116.080 139.682 159.959  1.00 37.15           C
ATOM   1321  CH2 TRP A 102     117.313 139.800 159.311  1.00 37.15           C
ATOM   1322  H   TRP A 102     110.512 137.149 157.425  1.00 37.15           H
ATOM   1323  HA  TRP A 102     112.345 136.740 155.619  1.00 37.15           H
ATOM   1324  HB2 TRP A 102     112.238 138.742 156.779  1.00 37.15           H
ATOM   1325  HB3 TRP A 102     112.574 137.999 158.136  1.00 37.15           H
ATOM   1326  HD1 TRP A 102     114.562 137.824 155.034  1.00 37.15           H
ATOM   1327  HE1 TRP A 102     116.829 138.519 155.447  1.00 37.15           H
ATOM   1328  HE3 TRP A 102     114.150 139.129 159.733  1.00 37.15           H
ATOM   1329  HZ2 TRP A 102     118.289 139.522 157.573  1.00 37.15           H
ATOM   1330  HZ3 TRP A 102     116.007 139.932 160.852  1.00 37.15           H
ATOM   1331  HH2 TRP A 102     118.046 140.124 159.783  1.00 37.15           H
ATOM   1332  N   ALA A 103     112.841 135.162 158.372  1.00 35.78           N
ATOM   1333  CA  ALA A 103     113.537 134.007 158.932  1.00 35.78           C
ATOM   1334  C   ALA A 103     113.168 132.731 158.186  1.00 35.78           C
ATOM   1335  O   ALA A 103     114.037 131.902 157.882  1.00 35.78           O
ATOM   1336  CB  ALA A 103     113.209 133.868 160.418  1.00 35.78           C
ATOM   1337  H   ALA A 103     112.313 135.564 158.919  1.00 35.78           H
ATOM   1338  HA  ALA A 103     114.493 134.141 158.846  1.00 35.78           H
ATOM   1339  HB1 ALA A 103     113.748 133.156 160.796  1.00 35.78           H
ATOM   1340  HB2 ALA A 103     113.403 134.706 160.866  1.00 35.78           H
ATOM   1341  HB3 ALA A 103     112.267 133.658 160.513  1.00 35.78           H
ATOM   1342  N   ALA A 104     111.879 132.556 157.885  1.00 34.41           N
ATOM   1343  CA  ALA A 104     111.437 131.346 157.204  1.00 34.41           C
ATOM   1344  C   ALA A 104     112.054 131.236 155.819  1.00 34.41           C
ATOM   1345  O   ALA A 104     112.477 130.153 155.411  1.00 34.41           O
ATOM   1346  CB  ALA A 104     109.912 131.324 157.115  1.00 34.41           C
ATOM   1347  H   ALA A 104     111.252 133.117 158.062  1.00 34.41           H
ATOM   1348  HA  ALA A 104     111.718 130.574 157.720  1.00 34.41           H
ATOM   1349  HB1 ALA A 104     109.635 130.512 156.662  1.00 34.41           H
ATOM   1350  HB2 ALA A 104     109.543 131.344 158.012  1.00 34.41           H
ATOM   1351  HB3 ALA A 104     109.614 132.100 156.617  1.00 34.41           H
ATOM   1352  N   VAL A 105     112.115 132.344 155.079  1.00 29.56           N
ATOM   1353  CA  VAL A 105     112.698 132.310 153.742  1.00 29.56           C
ATOM   1354  C   VAL A 105     114.197 132.062 153.822  1.00 29.56           C
ATOM   1355  O   VAL A 105     114.763 131.339 152.995  1.00 29.56           O
ATOM   1356  CB  VAL A 105     112.380 133.610 152.983  1.00 29.56           C
ATOM   1357  CG1 VAL A 105     113.177 133.674 151.690  1.00 29.56           C
ATOM   1358  CG2 VAL A 105     110.891 133.703 152.694  1.00 29.56           C
ATOM   1359  H   VAL A 105     111.829 133.117 155.325  1.00 29.56           H
ATOM   1360  HA  VAL A 105     112.303 131.574 153.248  1.00 29.56           H
ATOM   1361  HB  VAL A 105     112.631 134.369 153.532  1.00 29.56           H
ATOM   1362 HG11 VAL A 105     112.768 134.329 151.102  1.00 29.56           H
ATOM   1363 HG12 VAL A 105     114.089 133.936 151.889  1.00 29.56           H
ATOM   1364 HG13 VAL A 105     113.165 132.801 151.268  1.00 29.56           H
ATOM   1365 HG21 VAL A 105     110.696 134.581 152.332  1.00 29.56           H
ATOM   1366 HG22 VAL A 105     110.652 133.019 152.050  1.00 29.56           H
ATOM   1367 HG23 VAL A 105     110.399 133.568 153.518  1.00 29.56           H
ATOM   1368  N   ASP A 106     114.867 132.658 154.811  1.00 28.46           N
ATOM   1369  CA  ASP A 106     116.287 132.382 155.000  1.00 28.46           C
ATOM   1370  C   ASP A 106     116.524 130.890 155.191  1.00 28.46           C
ATOM   1371  O   ASP A 106     117.350 130.280 154.497  1.00 28.46           O
ATOM   1372  CB  ASP A 106     116.814 133.161 156.203  1.00 28.46           C
ATOM   1373  CG  ASP A 106     118.308 133.009 156.385  1.00 28.46           C
ATOM   1374  OD1 ASP A 106     118.978 132.554 155.436  1.00 28.46           O
ATOM   1375  OD2 ASP A 106     118.812 133.341 157.478  1.00 28.46           O
ATOM   1376  H   ASP A 106     114.529 133.213 155.374  1.00 28.46           H
ATOM   1377  HA  ASP A 106     116.776 132.671 154.214  1.00 28.46           H
ATOM   1378  HB2 ASP A 106     116.613 134.101 156.089  1.00 28.46           H
ATOM   1379  HB3 ASP A 106     116.382 132.828 157.005  1.00 28.46           H
ATOM   1380  N   VAL A 107     115.797 130.283 156.131  1.00 28.70           N
ATOM   1381  CA  VAL A 107     115.981 128.860 156.396  1.00 28.70           C
ATOM   1382  C   VAL A 107     115.610 128.041 155.168  1.00 28.70           C
ATOM   1383  O   VAL A 107     116.305 127.085 154.811  1.00 28.70           O
ATOM   1384  CB  VAL A 107     115.171 128.429 157.631  1.00 28.70           C
ATOM   1385  CG1 VAL A 107     115.330 126.939 157.874  1.00 28.70           C
ATOM   1386  CG2 VAL A 107     115.621 129.209 158.850  1.00 28.70           C
ATOM   1387  H   VAL A 107     115.203 130.666 156.621  1.00 28.70           H
ATOM   1388  HA  VAL A 107     116.917 128.698 156.586  1.00 28.70           H
ATOM   1389  HB  VAL A 107     114.231 128.616 157.480  1.00 28.70           H
ATOM   1390 HG11 VAL A 107     114.946 126.717 158.736  1.00 28.70           H
ATOM   1391 HG12 VAL A 107     114.869 126.450 157.175  1.00 28.70           H
ATOM   1392 HG13 VAL A 107     116.274 126.718 157.866  1.00 28.70           H
ATOM   1393 HG21 VAL A 107     115.339 128.741 159.651  1.00 28.70           H
ATOM   1394 HG22 VAL A 107     116.588 129.279 158.832  1.00 28.70           H
ATOM   1395 HG23 VAL A 107     115.227 130.093 158.825  1.00 28.70           H
ATOM   1396  N   LEU A 108     114.515 128.404 154.497  1.00 25.43           N
ATOM   1397  CA  LEU A 108     114.069 127.640 153.340  1.00 25.43           C
ATOM   1398  C   LEU A 108     115.116 127.643 152.240  1.00 25.43           C
ATOM   1399  O   LEU A 108     115.411 126.596 151.659  1.00 25.43           O
ATOM   1400  CB  LEU A 108     112.746 128.203 152.818  1.00 25.43           C
ATOM   1401  CG  LEU A 108     112.358 127.824 151.386  1.00 25.43           C
ATOM   1402  CD1 LEU A 108     112.192 126.321 151.254  1.00 25.43           C
ATOM   1403  CD2 LEU A 108     111.084 128.539 150.977  1.00 25.43           C
ATOM   1404  H   LEU A 108     114.021 129.081 154.691  1.00 25.43           H
ATOM   1405  HA  LEU A 108     113.920 126.720 153.605  1.00 25.43           H
ATOM   1406  HB2 LEU A 108     112.034 127.895 153.400  1.00 25.43           H
ATOM   1407  HB3 LEU A 108     112.793 129.171 152.856  1.00 25.43           H
ATOM   1408  HG  LEU A 108     113.055 128.105 150.773  1.00 25.43           H
ATOM   1409 HD11 LEU A 108     111.895 126.115 150.355  1.00 25.43           H
ATOM   1410 HD12 LEU A 108     113.044 125.891 151.428  1.00 25.43           H
ATOM   1411 HD13 LEU A 108     111.532 126.020 151.898  1.00 25.43           H
ATOM   1412 HD21 LEU A 108     110.853 128.276 150.072  1.00 25.43           H
ATOM   1413 HD22 LEU A 108     110.373 128.289 151.587  1.00 25.43           H
ATOM   1414 HD23 LEU A 108     111.234 129.497 151.015  1.00 25.43           H
ATOM   1415  N   CYS A 109     115.693 128.804 151.935  1.00 24.15           N
ATOM   1416  CA  CYS A 109     116.674 128.863 150.857  1.00 24.15           C
ATOM   1417  C   CYS A 109     117.963 128.153 151.250  1.00 24.15           C
ATOM   1418  O   CYS A 109     118.505 127.356 150.472  1.00 24.15           O
ATOM   1419  CB  CYS A 109     116.942 130.316 150.470  1.00 24.15           C
ATOM   1420  SG  CYS A 109     117.494 131.356 151.826  1.00 24.15           S
ATOM   1421  H   CYS A 109     115.539 129.554 152.328  1.00 24.15           H
ATOM   1422  HA  CYS A 109     116.311 128.411 150.080  1.00 24.15           H
ATOM   1423  HB2 CYS A 109     117.629 130.333 149.786  1.00 24.15           H
ATOM   1424  HB3 CYS A 109     116.123 130.700 150.120  1.00 24.15           H
ATOM   1425  HG  CYS A 109     117.447 132.498 151.461  1.00 24.15           H
ATOM   1426  N   CYS A 110     118.464 128.408 152.462  1.00 21.98           N
ATOM   1427  CA  CYS A 110     119.706 127.782 152.901  1.00 21.98           C
ATOM   1428  C   CYS A 110     119.563 126.285 153.146  1.00 21.98           C
ATOM   1429  O   CYS A 110     120.580 125.590 153.231  1.00 21.98           O
ATOM   1430  CB  CYS A 110     120.218 128.460 154.172  1.00 21.98           C
ATOM   1431  SG  CYS A 110     121.749 127.750 154.811  1.00 21.98           S
ATOM   1432  H   CYS A 110     118.107 128.935 153.040  1.00 21.98           H
ATOM   1433  HA  CYS A 110     120.376 127.904 152.210  1.00 21.98           H
ATOM   1434  HB2 CYS A 110     120.383 129.396 153.981  1.00 21.98           H
ATOM   1435  HB3 CYS A 110     119.541 128.379 154.859  1.00 21.98           H
ATOM   1436  HG  CYS A 110     122.082 128.356 155.791  1.00 21.98           H
ATOM   1437  N   THR A 111     118.335 125.775 153.261  1.00 19.72           N
ATOM   1438  CA  THR A 111     118.096 124.352 153.429  1.00 19.72           C
ATOM   1439  C   THR A 111     117.669 123.665 152.143  1.00 19.72           C
ATOM   1440  O   THR A 111     117.813 122.444 152.041  1.00 19.72           O
ATOM   1441  CB  THR A 111     117.019 124.118 154.501  1.00 19.72           C
ATOM   1442  OG1 THR A 111     117.341 124.870 155.677  1.00 19.72           O
ATOM   1443  CG2 THR A 111     116.926 122.652 154.866  1.00 19.72           C
ATOM   1444  H   THR A 111     117.616 126.245 153.243  1.00 19.72           H
ATOM   1445  HA  THR A 111     118.914 123.929 153.734  1.00 19.72           H
ATOM   1446  HB  THR A 111     116.157 124.405 154.161  1.00 19.72           H
ATOM   1447  HG1 THR A 111     116.754 124.750 156.265  1.00 19.72           H
ATOM   1448 HG21 THR A 111     117.020 122.546 155.826  1.00 19.72           H
ATOM   1449 HG22 THR A 111     116.062 122.303 154.598  1.00 19.72           H
ATOM   1450 HG23 THR A 111     117.627 122.148 154.425  1.00 19.72           H
ATOM   1451  N   ALA A 112     117.136 124.401 151.172  1.00 18.18           N
ATOM   1452  CA  ALA A 112     116.893 123.856 149.849  1.00 18.18           C
ATOM   1453  C   ALA A 112     118.163 123.796 149.024  1.00 18.18           C
ATOM   1454  O   ALA A 112     118.319 122.879 148.211  1.00 18.18           O
ATOM   1455  CB  ALA A 112     115.844 124.694 149.114  1.00 18.18           C
ATOM   1456  H   ALA A 112     116.907 125.226 151.259  1.00 18.18           H
ATOM   1457  HA  ALA A 112     116.549 122.953 149.936  1.00 18.18           H
ATOM   1458  HB1 ALA A 112     115.696 124.313 148.235  1.00 18.18           H
ATOM   1459  HB2 ALA A 112     115.019 124.683 149.624  1.00 18.18           H
ATOM   1460  HB3 ALA A 112     116.170 125.604 149.031  1.00 18.18           H
ATOM   1461  N   SER A 113     119.083 124.742 149.227  1.00 15.95           N
ATOM   1462  CA  SER A 113     120.363 124.676 148.532  1.00 15.95           C
ATOM   1463  C   SER A 113     121.140 123.428 148.932  1.00 15.95           C
ATOM   1464  O   SER A 113     121.791 122.796 148.093  1.00 15.95           O
ATOM   1465  CB  SER A 113     121.180 125.933 148.822  1.00 15.95           C
ATOM   1466  OG  SER A 113     122.193 126.115 147.851  1.00 15.95           O
ATOM   1467  H   SER A 113     118.991 125.417 149.751  1.00 15.95           H
ATOM   1468  HA  SER A 113     120.202 124.636 147.576  1.00 15.95           H
ATOM   1469  HB2 SER A 113     120.589 126.703 148.809  1.00 15.95           H
ATOM   1470  HB3 SER A 113     121.592 125.847 149.696  1.00 15.95           H
ATOM   1471  HG  SER A 113     122.634 126.809 148.021  1.00 15.95           H
ATOM   1472  N   ILE A 114     121.077 123.048 150.210  1.00 15.83           N
ATOM   1473  CA  ILE A 114     121.855 121.903 150.672  1.00 15.83           C
ATOM   1474  C   ILE A 114     121.312 120.603 150.083  1.00 15.83           C
ATOM   1475  O   ILE A 114     122.084 119.720 149.696  1.00 15.83           O
ATOM   1476  CB  ILE A 114     121.896 121.869 152.211  1.00 15.83           C
ATOM   1477  CG1 ILE A 114     123.031 120.967 152.698  1.00 15.83           C
ATOM   1478  CG2 ILE A 114     120.578 121.402 152.780  1.00 15.83           C
ATOM   1479  CD1 ILE A 114     124.410 121.568 152.547  1.00 15.83           C
ATOM   1480  H   ILE A 114     120.602 123.430 150.816  1.00 15.83           H
ATOM   1481  HA  ILE A 114     122.764 122.006 150.354  1.00 15.83           H
ATOM   1482  HB  ILE A 114     122.064 122.769 152.531  1.00 15.83           H
ATOM   1483 HG12 ILE A 114     122.894 120.779 153.639  1.00 15.83           H
ATOM   1484 HG13 ILE A 114     123.012 120.139 152.192  1.00 15.83           H
ATOM   1485 HG21 ILE A 114     120.387 121.911 153.581  1.00 15.83           H
ATOM   1486 HG22 ILE A 114     119.882 121.560 152.132  1.00 15.83           H
ATOM   1487 HG23 ILE A 114     120.634 120.456 152.986  1.00 15.83           H
ATOM   1488 HD11 ILE A 114     125.072 120.889 152.751  1.00 15.83           H
ATOM   1489 HD12 ILE A 114     124.527 121.879 151.637  1.00 15.83           H
ATOM   1490 HD13 ILE A 114     124.497 122.310 153.165  1.00 15.83           H
ATOM   1491  N   MET A 115     119.987 120.457 149.982  1.00 16.43           N
ATOM   1492  CA  MET A 115     119.462 119.251 149.344  1.00 16.43           C
ATOM   1493  C   MET A 115     119.607 119.304 147.829  1.00 16.43           C
ATOM   1494  O   MET A 115     119.711 118.255 147.183  1.00 16.43           O
ATOM   1495  CB  MET A 115     118.003 119.002 149.725  1.00 16.43           C
ATOM   1496  CG  MET A 115     117.824 118.248 151.036  1.00 16.43           C
ATOM   1497  SD  MET A 115     117.999 119.246 152.515  1.00 16.43           S
ATOM   1498  CE  MET A 115     116.398 120.035 152.518  1.00 16.43           C
ATOM   1499  H   MET A 115     119.394 121.017 150.255  1.00 16.43           H
ATOM   1500  HA  MET A 115     119.972 118.497 149.674  1.00 16.43           H
ATOM   1501  HB2 MET A 115     117.546 119.854 149.804  1.00 16.43           H
ATOM   1502  HB3 MET A 115     117.593 118.469 149.028  1.00 16.43           H
ATOM   1503  HG2 MET A 115     116.935 117.862 151.049  1.00 16.43           H
ATOM   1504  HG3 MET A 115     118.486 117.541 151.080  1.00 16.43           H
ATOM   1505  HE1 MET A 115     116.310 120.566 153.322  1.00 16.43           H
ATOM   1506  HE2 MET A 115     116.321 120.600 151.734  1.00 16.43           H
ATOM   1507  HE3 MET A 115     115.711 119.351 152.500  1.00 16.43           H
ATOM   1508  N   GLY A 116     119.623 120.500 147.239  1.00 13.11           N
ATOM   1509  CA  GLY A 116     120.006 120.600 145.843  1.00 13.11           C
ATOM   1510  C   GLY A 116     121.406 120.071 145.615  1.00 13.11           C
ATOM   1511  O   GLY A 116     121.656 119.333 144.661  1.00 13.11           O
ATOM   1512  H   GLY A 116     119.422 121.245 147.617  1.00 13.11           H
ATOM   1513  HA2 GLY A 116     119.387 120.089 145.297  1.00 13.11           H
ATOM   1514  HA3 GLY A 116     119.975 121.527 145.562  1.00 13.11           H
ATOM   1515  N   LEU A 117     122.333 120.422 146.507  1.00 12.20           N
ATOM   1516  CA  LEU A 117     123.673 119.851 146.449  1.00 12.20           C
ATOM   1517  C   LEU A 117     123.653 118.351 146.715  1.00 12.20           C
ATOM   1518  O   LEU A 117     124.449 117.613 146.134  1.00 12.20           O
ATOM   1519  CB  LEU A 117     124.591 120.552 147.451  1.00 12.20           C
ATOM   1520  CG  LEU A 117     124.826 122.047 147.226  1.00 12.20           C
ATOM   1521  CD1 LEU A 117     125.845 122.579 148.217  1.00 12.20           C
ATOM   1522  CD2 LEU A 117     125.273 122.320 145.802  1.00 12.20           C
ATOM   1523  H   LEU A 117     122.211 120.984 147.147  1.00 12.20           H
ATOM   1524  HA  LEU A 117     124.035 119.986 145.560  1.00 12.20           H
ATOM   1525  HB2 LEU A 117     124.208 120.451 148.336  1.00 12.20           H
ATOM   1526  HB3 LEU A 117     125.458 120.117 147.425  1.00 12.20           H
ATOM   1527  HG  LEU A 117     123.996 122.523 147.371  1.00 12.20           H
ATOM   1528 HD11 LEU A 117     126.008 123.517 148.030  1.00 12.20           H
ATOM   1529 HD12 LEU A 117     125.493 122.478 149.115  1.00 12.20           H
ATOM   1530 HD13 LEU A 117     126.668 122.076 148.126  1.00 12.20           H
ATOM   1531 HD21 LEU A 117     125.720 123.179 145.768  1.00 12.20           H
ATOM   1532 HD22 LEU A 117     125.883 121.619 145.522  1.00 12.20           H
ATOM   1533 HD23 LEU A 117     124.495 122.326 145.224  1.00 12.20           H
ATOM   1534  N   CYS A 118     122.761 117.882 147.589  1.00 12.05           N
ATOM   1535  CA  CYS A 118     122.658 116.444 147.834  1.00 12.05           C
ATOM   1536  C   CYS A 118     122.286 115.691 146.563  1.00 12.05           C
ATOM   1537  O   CYS A 118     122.916 114.683 146.222  1.00 12.05           O
ATOM   1538  CB  CYS A 118     121.624 116.163 148.921  1.00 12.05           C
ATOM   1539  SG  CYS A 118     122.238 116.298 150.607  1.00 12.05           S
ATOM   1540  H   CYS A 118     122.214 118.365 148.044  1.00 12.05           H
ATOM   1541  HA  CYS A 118     123.516 116.112 148.141  1.00 12.05           H
ATOM   1542  HB2 CYS A 118     120.891 116.788 148.819  1.00 12.05           H
ATOM   1543  HB3 CYS A 118     121.295 115.258 148.804  1.00 12.05           H
ATOM   1544  HG  CYS A 118     121.334 116.041 151.353  1.00 12.05           H
ATOM   1545  N   ILE A 119     121.253 116.153 145.857  1.00 13.24           N
ATOM   1546  CA  ILE A 119     120.854 115.465 144.632  1.00 13.24           C
ATOM   1547  C   ILE A 119     121.874 115.683 143.527  1.00 13.24           C
ATOM   1548  O   ILE A 119     122.071 114.804 142.684  1.00 13.24           O
ATOM   1549  CB  ILE A 119     119.446 115.883 144.173  1.00 13.24           C
ATOM   1550  CG1 ILE A 119     119.359 117.400 143.978  1.00 13.24           C
ATOM   1551  CG2 ILE A 119     118.422 115.348 145.144  1.00 13.24           C
ATOM   1552  CD1 ILE A 119     117.967 117.901 143.670  1.00 13.24           C
ATOM   1553  H   ILE A 119     120.781 116.840 146.065  1.00 13.24           H
ATOM   1554  HA  ILE A 119     120.826 114.513 144.814  1.00 13.24           H
ATOM   1555  HB  ILE A 119     119.281 115.466 143.313  1.00 13.24           H
ATOM   1556 HG12 ILE A 119     119.654 117.845 144.786  1.00 13.24           H
ATOM   1557 HG13 ILE A 119     119.933 117.653 143.237  1.00 13.24           H
ATOM   1558 HG21 ILE A 119     117.535 115.519 144.795  1.00 13.24           H
ATOM   1559 HG22 ILE A 119     118.555 114.392 145.241  1.00 13.24           H
ATOM   1560 HG23 ILE A 119     118.546 115.782 146.002  1.00 13.24           H
ATOM   1561 HD11 ILE A 119     118.032 118.690 143.109  1.00 13.24           H
ATOM   1562 HD12 ILE A 119     117.476 117.205 143.206  1.00 13.24           H
ATOM   1563 HD13 ILE A 119     117.519 118.123 144.501  1.00 13.24           H
ATOM   1564  N   ILE A 120     122.535 116.839 143.493  1.00 11.65           N
ATOM   1565  CA  ILE A 120     123.627 117.001 142.543  1.00 11.65           C
ATOM   1566  C   ILE A 120     124.724 115.987 142.820  1.00 11.65           C
ATOM   1567  O   ILE A 120     125.305 115.429 141.888  1.00 11.65           O
ATOM   1568  CB  ILE A 120     124.174 118.436 142.580  1.00 11.65           C
ATOM   1569  CG1 ILE A 120     123.158 119.405 141.977  1.00 11.65           C
ATOM   1570  CG2 ILE A 120     125.491 118.511 141.838  1.00 11.65           C
ATOM   1571  CD1 ILE A 120     123.477 120.864 142.222  1.00 11.65           C
ATOM   1572  H   ILE A 120     122.377 117.522 143.991  1.00 11.65           H
ATOM   1573  HA  ILE A 120     123.290 116.836 141.648  1.00 11.65           H
ATOM   1574  HB  ILE A 120     124.327 118.684 143.505  1.00 11.65           H
ATOM   1575 HG12 ILE A 120     123.130 119.268 141.017  1.00 11.65           H
ATOM   1576 HG13 ILE A 120     122.286 119.223 142.358  1.00 11.65           H
ATOM   1577 HG21 ILE A 120     125.685 119.436 141.633  1.00 11.65           H
ATOM   1578 HG22 ILE A 120     126.195 118.145 142.397  1.00 11.65           H
ATOM   1579 HG23 ILE A 120     125.416 118.000 141.018  1.00 11.65           H
ATOM   1580 HD11 ILE A 120     122.701 121.398 141.993  1.00 11.65           H
ATOM   1581 HD12 ILE A 120     123.697 120.985 143.159  1.00 11.65           H
ATOM   1582 HD13 ILE A 120     124.231 121.122 141.669  1.00 11.65           H
ATOM   1583  N   SER A 121     125.021 115.727 144.092  1.00 10.04           N
ATOM   1584  CA  SER A 121     126.043 114.747 144.433  1.00 10.04           C
ATOM   1585  C   SER A 121     125.609 113.335 144.070  1.00 10.04           C
ATOM   1586  O   SER A 121     126.418 112.553 143.564  1.00 10.04           O
ATOM   1587  CB  SER A 121     126.369 114.840 145.921  1.00 10.04           C
ATOM   1588  OG  SER A 121     127.425 113.965 146.259  1.00 10.04           O
ATOM   1589  H   SER A 121     124.648 116.102 144.770  1.00 10.04           H
ATOM   1590  HA  SER A 121     126.848 114.949 143.932  1.00 10.04           H
ATOM   1591  HB2 SER A 121     126.632 115.749 146.131  1.00 10.04           H
ATOM   1592  HB3 SER A 121     125.581 114.595 146.432  1.00 10.04           H
ATOM   1593  HG  SER A 121     127.670 114.106 147.050  1.00 10.04           H
ATOM   1594  N   ILE A 122     124.348 112.991 144.317  1.00  9.62           N
ATOM   1595  CA  ILE A 122     123.835 111.690 143.898  1.00  9.62           C
ATOM   1596  C   ILE A 122     123.902 111.529 142.380  1.00  9.62           C
ATOM   1597  O   ILE A 122     124.343 110.485 141.884  1.00  9.62           O
ATOM   1598  CB  ILE A 122     122.396 111.499 144.406  1.00  9.62           C
ATOM   1599  CG1 ILE A 122     122.398 111.171 145.900  1.00  9.62           C
ATOM   1600  CG2 ILE A 122     121.691 110.399 143.628  1.00  9.62           C
ATOM   1601  CD1 ILE A 122     121.098 111.505 146.597  1.00  9.62           C
ATOM   1602  H   ILE A 122     123.774 113.487 144.723  1.00  9.62           H
ATOM   1603  HA  ILE A 122     124.384 110.995 144.294  1.00  9.62           H
ATOM   1604  HB  ILE A 122     121.911 112.328 144.274  1.00  9.62           H
ATOM   1605 HG12 ILE A 122     122.560 110.221 146.012  1.00  9.62           H
ATOM   1606 HG13 ILE A 122     123.102 111.679 146.330  1.00  9.62           H
ATOM   1607 HG21 ILE A 122     120.921 110.102 144.137  1.00  9.62           H
ATOM   1608 HG22 ILE A 122     121.401 110.748 142.771  1.00  9.62           H
ATOM   1609 HG23 ILE A 122     122.303 109.658 143.499  1.00  9.62           H
ATOM   1610 HD11 ILE A 122     121.188 111.306 147.542  1.00  9.62           H
ATOM   1611 HD12 ILE A 122     120.908 112.448 146.473  1.00  9.62           H
ATOM   1612 HD13 ILE A 122     120.387 110.971 146.211  1.00  9.62           H
ATOM   1613  N   ASP A 123     123.480 112.549 141.634  1.00  9.99           N
ATOM   1614  CA  ASP A 123     123.550 112.520 140.181  1.00  9.99           C
ATOM   1615  C   ASP A 123     124.985 112.407 139.690  1.00  9.99           C
ATOM   1616  O   ASP A 123     125.248 111.685 138.726  1.00  9.99           O
ATOM   1617  CB  ASP A 123     122.887 113.777 139.617  1.00  9.99           C
ATOM   1618  CG  ASP A 123     123.286 114.063 138.186  1.00  9.99           C
ATOM   1619  OD1 ASP A 123     123.534 113.106 137.427  1.00  9.99           O
ATOM   1620  OD2 ASP A 123     123.349 115.254 137.818  1.00  9.99           O
ATOM   1621  H   ASP A 123     123.146 113.275 141.952  1.00  9.99           H
ATOM   1622  HA  ASP A 123     123.060 111.749 139.856  1.00  9.99           H
ATOM   1623  HB2 ASP A 123     121.924 113.664 139.642  1.00  9.99           H
ATOM   1624  HB3 ASP A 123     123.145 114.540 140.158  1.00  9.99           H
ATOM   1625  N   ARG A 124     125.923 113.102 140.334  1.00  9.14           N
ATOM   1626  CA  ARG A 124     127.317 113.017 139.918  1.00  9.14           C
ATOM   1627  C   ARG A 124     127.902 111.649 140.236  1.00  9.14           C
ATOM   1628  O   ARG A 124     128.704 111.121 139.462  1.00  9.14           O
ATOM   1629  CB  ARG A 124     128.130 114.124 140.587  1.00  9.14           C
ATOM   1630  CG  ARG A 124     128.030 115.464 139.878  1.00  9.14           C
ATOM   1631  CD  ARG A 124     128.523 115.366 138.447  1.00  9.14           C
ATOM   1632  NE  ARG A 124     127.428 115.164 137.505  1.00  9.14           N
ATOM   1633  CZ  ARG A 124     127.546 114.545 136.338  1.00  9.14           C
ATOM   1634  NH1 ARG A 124     128.703 114.055 135.928  1.00  9.14           N
ATOM   1635  NH2 ARG A 124     126.473 114.411 135.564  1.00  9.14           N
ATOM   1636  H   ARG A 124     125.778 113.622 141.004  1.00  9.14           H
ATOM   1637  HA  ARG A 124     127.361 113.130 138.958  1.00  9.14           H
ATOM   1638  HB2 ARG A 124     127.810 114.243 141.494  1.00  9.14           H
ATOM   1639  HB3 ARG A 124     129.064 113.863 140.599  1.00  9.14           H
ATOM   1640  HG2 ARG A 124     127.104 115.751 139.863  1.00  9.14           H
ATOM   1641  HG3 ARG A 124     128.577 116.115 140.345  1.00  9.14           H
ATOM   1642  HD2 ARG A 124     128.980 116.187 138.208  1.00  9.14           H
ATOM   1643  HD3 ARG A 124     129.130 114.613 138.377  1.00  9.14           H
ATOM   1644  HE  ARG A 124     126.656 115.479 137.715  1.00  9.14           H
ATOM   1645 HH11 ARG A 124     129.406 114.133 136.415  1.00  9.14           H
ATOM   1646 HH12 ARG A 124     128.752 113.658 135.167  1.00  9.14           H
ATOM   1647 HH21 ARG A 124     125.715 114.723 135.820  1.00  9.14           H
ATOM   1648 HH22 ARG A 124     126.539 114.010 134.806  1.00  9.14           H
ATOM   1649  N   TYR A 125     127.512 111.057 141.364  1.00  9.45           N
ATOM   1650  CA  TYR A 125     127.930 109.690 141.652  1.00  9.45           C
ATOM   1651  C   TYR A 125     127.419 108.732 140.587  1.00  9.45           C
ATOM   1652  O   TYR A 125     128.167 107.878 140.096  1.00  9.45           O
ATOM   1653  CB  TYR A 125     127.428 109.273 143.032  1.00  9.45           C
ATOM   1654  CG  TYR A 125     127.373 107.779 143.235  1.00  9.45           C
ATOM   1655  CD1 TYR A 125     128.533 107.041 143.415  1.00  9.45           C
ATOM   1656  CD2 TYR A 125     126.160 107.107 143.245  1.00  9.45           C
ATOM   1657  CE1 TYR A 125     128.486 105.674 143.602  1.00  9.45           C
ATOM   1658  CE2 TYR A 125     126.103 105.741 143.430  1.00  9.45           C
ATOM   1659  CZ  TYR A 125     127.269 105.029 143.608  1.00  9.45           C
ATOM   1660  OH  TYR A 125     127.216 103.667 143.792  1.00  9.45           O
ATOM   1661  H   TYR A 125     127.015 111.417 141.966  1.00  9.45           H
ATOM   1662  HA  TYR A 125     128.897 109.640 141.653  1.00  9.45           H
ATOM   1663  HB2 TYR A 125     128.021 109.642 143.705  1.00  9.45           H
ATOM   1664  HB3 TYR A 125     126.532 109.622 143.158  1.00  9.45           H
ATOM   1665  HD1 TYR A 125     129.356 107.474 143.412  1.00  9.45           H
ATOM   1666  HD2 TYR A 125     125.372 107.585 143.125  1.00  9.45           H
ATOM   1667  HE1 TYR A 125     129.272 105.192 143.722  1.00  9.45           H
ATOM   1668  HE2 TYR A 125     125.282 105.303 143.434  1.00  9.45           H
ATOM   1669  HH  TYR A 125     126.419 103.404 143.769  1.00  9.45           H
ATOM   1670  N   ILE A 126     126.150 108.871 140.202  1.00  9.95           N
ATOM   1671  CA  ILE A 126     125.592 107.999 139.172  1.00  9.95           C
ATOM   1672  C   ILE A 126     126.329 108.201 137.853  1.00  9.95           C
ATOM   1673  O   ILE A 126     126.689 107.237 137.167  1.00  9.95           O
ATOM   1674  CB  ILE A 126     124.081 108.247 139.019  1.00  9.95           C
ATOM   1675  CG1 ILE A 126     123.325 107.642 140.203  1.00  9.95           C
ATOM   1676  CG2 ILE A 126     123.578 107.651 137.718  1.00  9.95           C
ATOM   1677  CD1 ILE A 126     121.914 108.162 140.355  1.00  9.95           C
ATOM   1678  H   ILE A 126     125.600 109.453 140.516  1.00  9.95           H
ATOM   1679  HA  ILE A 126     125.716 107.075 139.443  1.00  9.95           H
ATOM   1680  HB  ILE A 126     123.923 109.204 139.005  1.00  9.95           H
ATOM   1681 HG12 ILE A 126     123.275 106.681 140.084  1.00  9.95           H
ATOM   1682 HG13 ILE A 126     123.806 107.848 141.019  1.00  9.95           H
ATOM   1683 HG21 ILE A 126     122.621 107.510 137.783  1.00  9.95           H
ATOM   1684 HG22 ILE A 126     123.771 108.264 136.993  1.00  9.95           H
ATOM   1685 HG23 ILE A 126     124.022 106.802 137.566  1.00  9.95           H
ATOM   1686 HD11 ILE A 126     121.539 107.817 141.181  1.00  9.95           H
ATOM   1687 HD12 ILE A 126     121.937 109.132 140.383  1.00  9.95           H
ATOM   1688 HD13 ILE A 126     121.382 107.865 139.601  1.00  9.95           H
ATOM   1689  N   GLY A 127     126.568 109.459 137.480  1.00  8.29           N
ATOM   1690  CA  GLY A 127     127.214 109.736 136.207  1.00  8.29           C
ATOM   1691  C   GLY A 127     128.653 109.262 136.155  1.00  8.29           C
ATOM   1692  O   GLY A 127     129.112 108.756 135.128  1.00  8.29           O
ATOM   1693  H   GLY A 127     126.369 110.156 137.942  1.00  8.29           H
ATOM   1694  HA2 GLY A 127     126.722 109.296 135.496  1.00  8.29           H
ATOM   1695  HA3 GLY A 127     127.201 110.691 136.042  1.00  8.29           H
ATOM   1696  N   VAL A 128     129.391 109.430 137.253  1.00  8.68           N
ATOM   1697  CA  VAL A 128     130.781 108.992 137.285  1.00  8.68           C
ATOM   1698  C   VAL A 128     130.859 107.472 137.290  1.00  8.68           C
ATOM   1699  O   VAL A 128     131.675 106.877 136.577  1.00  8.68           O
ATOM   1700  CB  VAL A 128     131.497 109.603 138.503  1.00  8.68           C
ATOM   1701  CG1 VAL A 128     132.800 108.875 138.780  1.00  8.68           C
ATOM   1702  CG2 VAL A 128     131.750 111.081 138.280  1.00  8.68           C
ATOM   1703  H   VAL A 128     129.113 109.790 137.982  1.00  8.68           H
ATOM   1704  HA  VAL A 128     131.229 109.310 136.486  1.00  8.68           H
ATOM   1705  HB  VAL A 128     130.929 109.510 139.284  1.00  8.68           H
ATOM   1706 HG11 VAL A 128     133.355 109.432 139.347  1.00  8.68           H
ATOM   1707 HG12 VAL A 128     132.607 108.038 139.231  1.00  8.68           H
ATOM   1708 HG13 VAL A 128     133.253 108.706 137.940  1.00  8.68           H
ATOM   1709 HG21 VAL A 128     132.189 111.448 139.063  1.00  8.68           H
ATOM   1710 HG22 VAL A 128     132.317 111.191 137.501  1.00  8.68           H
ATOM   1711 HG23 VAL A 128     130.901 111.528 138.136  1.00  8.68           H
ATOM   1712  N   SER A 129     130.018 106.818 138.094  1.00 10.32           N
ATOM   1713  CA  SER A 129     130.058 105.362 138.162  1.00 10.32           C
ATOM   1714  C   SER A 129     129.618 104.729 136.848  1.00 10.32           C
ATOM   1715  O   SER A 129     130.240 103.770 136.376  1.00 10.32           O
ATOM   1716  CB  SER A 129     129.181 104.870 139.311  1.00 10.32           C
ATOM   1717  OG  SER A 129     129.704 105.287 140.560  1.00 10.32           O
ATOM   1718  H   SER A 129     129.428 107.187 138.599  1.00 10.32           H
ATOM   1719  HA  SER A 129     130.969 105.079 138.337  1.00 10.32           H
ATOM   1720  HB2 SER A 129     128.289 105.236 139.205  1.00 10.32           H
ATOM   1721  HB3 SER A 129     129.147 103.901 139.291  1.00 10.32           H
ATOM   1722  HG  SER A 129     129.228 104.988 141.183  1.00 10.32           H
ATOM   1723  N   TYR A 130     128.554 105.253 136.239  1.00 10.44           N
ATOM   1724  CA  TYR A 130     127.929 104.660 135.055  1.00 10.44           C
ATOM   1725  C   TYR A 130     127.849 105.720 133.965  1.00 10.44           C
ATOM   1726  O   TYR A 130     126.776 106.281 133.708  1.00 10.44           O
ATOM   1727  CB  TYR A 130     126.536 104.116 135.382  1.00 10.44           C
ATOM   1728  CG  TYR A 130     126.453 103.283 136.646  1.00 10.44           C
ATOM   1729  CD1 TYR A 130     127.535 102.537 137.090  1.00 10.44           C
ATOM   1730  CD2 TYR A 130     125.294 103.265 137.407  1.00 10.44           C
ATOM   1731  CE1 TYR A 130     127.460 101.785 138.245  1.00 10.44           C
ATOM   1732  CE2 TYR A 130     125.210 102.518 138.565  1.00 10.44           C
ATOM   1733  CZ  TYR A 130     126.297 101.780 138.979  1.00 10.44           C
ATOM   1734  OH  TYR A 130     126.219 101.033 140.132  1.00 10.44           O
ATOM   1735  H   TYR A 130     128.165 105.973 136.502  1.00 10.44           H
ATOM   1736  HA  TYR A 130     128.474 103.926 134.732  1.00 10.44           H
ATOM   1737  HB2 TYR A 130     125.928 104.864 135.486  1.00 10.44           H
ATOM   1738  HB3 TYR A 130     126.242 103.558 134.644  1.00 10.44           H
ATOM   1739  HD1 TYR A 130     128.322 102.535 136.596  1.00 10.44           H
ATOM   1740  HD2 TYR A 130     124.560 103.762 137.131  1.00 10.44           H
ATOM   1741  HE1 TYR A 130     128.193 101.286 138.526  1.00 10.44           H
ATOM   1742  HE2 TYR A 130     124.424 102.513 139.063  1.00 10.44           H
ATOM   1743  HH  TYR A 130     125.464 101.132 140.488  1.00 10.44           H
ATOM   1744  N   PRO A 131     128.966 106.020 133.299  1.00  8.76           N
ATOM   1745  CA  PRO A 131     128.925 107.075 132.269  1.00  8.76           C
ATOM   1746  C   PRO A 131     128.032 106.731 131.090  1.00  8.76           C
ATOM   1747  O   PRO A 131     127.140 107.513 130.741  1.00  8.76           O
ATOM   1748  CB  PRO A 131     130.398 107.213 131.853  1.00  8.76           C
ATOM   1749  CG  PRO A 131     131.185 106.554 132.931  1.00  8.76           C
ATOM   1750  CD  PRO A 131     130.320 105.471 133.469  1.00  8.76           C
ATOM   1751  HA  PRO A 131     128.626 107.911 132.660  1.00  8.76           H
ATOM   1752  HB2 PRO A 131     130.541 106.766 131.004  1.00  8.76           H
ATOM   1753  HB3 PRO A 131     130.630 108.153 131.787  1.00  8.76           H
ATOM   1754  HG2 PRO A 131     132.001 106.185 132.559  1.00  8.76           H
ATOM   1755  HG3 PRO A 131     131.389 107.201 133.625  1.00  8.76           H
ATOM   1756  HD2 PRO A 131     130.426 104.660 132.948  1.00  8.76           H
ATOM   1757  HD3 PRO A 131     130.514 105.322 134.407  1.00  8.76           H
ATOM   1758  N   LEU A 132     128.253 105.575 130.459  1.00  9.30           N
ATOM   1759  CA  LEU A 132     127.457 105.204 129.293  1.00  9.30           C
ATOM   1760  C   LEU A 132     125.995 104.989 129.662  1.00  9.30           C
ATOM   1761  O   LEU A 132     125.095 105.427 128.936  1.00  9.30           O
ATOM   1762  CB  LEU A 132     128.036 103.947 128.645  1.00  9.30           C
ATOM   1763  CG  LEU A 132     129.093 104.155 127.557  1.00  9.30           C
ATOM   1764  CD1 LEU A 132     128.508 104.891 126.360  1.00  9.30           C
ATOM   1765  CD2 LEU A 132     130.296 104.902 128.108  1.00  9.30           C
ATOM   1766  H   LEU A 132     128.849 104.997 130.685  1.00  9.30           H
ATOM   1767  HA  LEU A 132     127.497 105.926 128.646  1.00  9.30           H
ATOM   1768  HB2 LEU A 132     128.443 103.407 129.340  1.00  9.30           H
ATOM   1769  HB3 LEU A 132     127.305 103.451 128.242  1.00  9.30           H
ATOM   1770  HG  LEU A 132     129.399 103.288 127.249  1.00  9.30           H
ATOM   1771 HD11 LEU A 132     129.131 104.832 125.619  1.00  9.30           H
ATOM   1772 HD12 LEU A 132     127.665 104.477 126.117  1.00  9.30           H
ATOM   1773 HD13 LEU A 132     128.364 105.820 126.597  1.00  9.30           H
ATOM   1774 HD21 LEU A 132     130.967 104.975 127.412  1.00  9.30           H
ATOM   1775 HD22 LEU A 132     130.017 105.786 128.393  1.00  9.30           H
ATOM   1776 HD23 LEU A 132     130.654 104.408 128.862  1.00  9.30           H
ATOM   1777  N   ARG A 133     125.738 104.320 130.783  1.00 12.22           N
ATOM   1778  CA  ARG A 133     124.377 104.044 131.224  1.00 12.22           C
ATOM   1779  C   ARG A 133     123.754 105.207 131.984  1.00 12.22           C
ATOM   1780  O   ARG A 133     122.638 105.063 132.493  1.00 12.22           O
ATOM   1781  CB  ARG A 133     124.358 102.792 132.104  1.00 12.22           C
ATOM   1782  CG  ARG A 133     124.706 101.512 131.365  1.00 12.22           C
ATOM   1783  CD  ARG A 133     125.134 100.412 132.325  1.00 12.22           C
ATOM   1784  NE  ARG A 133     124.343 100.401 133.550  1.00 12.22           N
ATOM   1785  CZ  ARG A 133     123.045 100.132 133.608  1.00 12.22           C
ATOM   1786  NH1 ARG A 133     122.350  99.831 132.523  1.00 12.22           N
ATOM   1787  NH2 ARG A 133     122.429 100.162 134.786  1.00 12.22           N
ATOM   1788  H   ARG A 133     126.343 104.013 131.311  1.00 12.22           H
ATOM   1789  HA  ARG A 133     123.826 103.869 130.445  1.00 12.22           H
ATOM   1790  HB2 ARG A 133     125.002 102.905 132.820  1.00 12.22           H
ATOM   1791  HB3 ARG A 133     123.469 102.687 132.476  1.00 12.22           H
ATOM   1792  HG2 ARG A 133     123.931 101.206 130.871  1.00 12.22           H
ATOM   1793  HG3 ARG A 133     125.442 101.686 130.757  1.00 12.22           H
ATOM   1794  HD2 ARG A 133     125.026  99.552 131.889  1.00 12.22           H
ATOM   1795  HD3 ARG A 133     126.063 100.547 132.568  1.00 12.22           H
ATOM   1796  HE  ARG A 133     124.751 100.559 134.290  1.00 12.22           H
ATOM   1797 HH11 ARG A 133     122.735  99.806 131.755  1.00 12.22           H
ATOM   1798 HH12 ARG A 133     121.510  99.659 132.587  1.00 12.22           H
ATOM   1799 HH21 ARG A 133     122.871 100.356 135.498  1.00 12.22           H
ATOM   1800 HH22 ARG A 133     121.589  99.988 134.836  1.00 12.22           H
ATOM   1801  N   TYR A 134     124.442 106.343 132.078  1.00 11.61           N
ATOM   1802  CA  TYR A 134     123.901 107.478 132.824  1.00 11.61           C
ATOM   1803  C   TYR A 134     122.556 107.941 132.284  1.00 11.61           C
ATOM   1804  O   TYR A 134     121.626 108.128 133.087  1.00 11.61           O
ATOM   1805  CB  TYR A 134     124.926 108.617 132.824  1.00 11.61           C
ATOM   1806  CG  TYR A 134     124.411 109.915 133.396  1.00 11.61           C
ATOM   1807  CD1 TYR A 134     124.007 109.999 134.718  1.00 11.61           C
ATOM   1808  CD2 TYR A 134     124.340 111.059 132.616  1.00 11.61           C
ATOM   1809  CE1 TYR A 134     123.540 111.181 135.247  1.00 11.61           C
ATOM   1810  CE2 TYR A 134     123.875 112.247 133.136  1.00 11.61           C
ATOM   1811  CZ  TYR A 134     123.477 112.302 134.452  1.00 11.61           C
ATOM   1812  OH  TYR A 134     123.014 113.485 134.976  1.00 11.61           O
ATOM   1813  H   TYR A 134     125.214 106.483 131.726  1.00 11.61           H
ATOM   1814  HA  TYR A 134     123.767 107.205 133.745  1.00 11.61           H
ATOM   1815  HB2 TYR A 134     125.685 108.349 133.363  1.00 11.61           H
ATOM   1816  HB3 TYR A 134     125.218 108.788 131.917  1.00 11.61           H
ATOM   1817  HD1 TYR A 134     124.049 109.243 135.256  1.00 11.61           H
ATOM   1818  HD2 TYR A 134     124.608 111.024 131.727  1.00 11.61           H
ATOM   1819  HE1 TYR A 134     123.271 111.221 136.136  1.00 11.61           H
ATOM   1820  HE2 TYR A 134     123.831 113.007 132.602  1.00 11.61           H
ATOM   1821  HH  TYR A 134     123.029 114.085 134.388  1.00 11.61           H
ATOM   1822  N   PRO A 135     122.370 108.140 130.977  1.00 12.99           N
ATOM   1823  CA  PRO A 135     121.058 108.597 130.493  1.00 12.99           C
ATOM   1824  C   PRO A 135     119.929 107.627 130.790  1.00 12.99           C
ATOM   1825  O   PRO A 135     118.770 108.053 130.848  1.00 12.99           O
ATOM   1826  CB  PRO A 135     121.273 108.756 128.980  1.00 12.99           C
ATOM   1827  CG  PRO A 135     122.750 108.852 128.804  1.00 12.99           C
ATOM   1828  CD  PRO A 135     123.331 107.988 129.872  1.00 12.99           C
ATOM   1829  HA  PRO A 135     120.843 109.462 130.876  1.00 12.99           H
ATOM   1830  HB2 PRO A 135     120.922 107.979 128.517  1.00 12.99           H
ATOM   1831  HB3 PRO A 135     120.838 109.565 128.672  1.00 12.99           H
ATOM   1832  HG2 PRO A 135     122.995 108.522 127.925  1.00 12.99           H
ATOM   1833  HG3 PRO A 135     123.032 109.773 128.916  1.00 12.99           H
ATOM   1834  HD2 PRO A 135     123.364 107.064 129.579  1.00 12.99           H
ATOM   1835  HD3 PRO A 135     124.207 108.313 130.125  1.00 12.99           H
ATOM   1836  N   THR A 136     120.225 106.341 130.976  1.00 13.84           N
ATOM   1837  CA  THR A 136     119.186 105.349 131.218  1.00 13.84           C
ATOM   1838  C   THR A 136     118.777 105.254 132.682  1.00 13.84           C
ATOM   1839  O   THR A 136     117.788 104.579 132.984  1.00 13.84           O
ATOM   1840  CB  THR A 136     119.653 103.971 130.739  1.00 13.84           C
ATOM   1841  OG1 THR A 136     120.819 103.575 131.473  1.00 13.84           O
ATOM   1842  CG2 THR A 136     119.979 104.001 129.252  1.00 13.84           C
ATOM   1843  H   THR A 136     121.023 106.020 130.967  1.00 13.84           H
ATOM   1844  HA  THR A 136     118.399 105.589 130.705  1.00 13.84           H
ATOM   1845  HB  THR A 136     118.946 103.323 130.885  1.00 13.84           H
ATOM   1846  HG1 THR A 136     121.077 102.818 131.215  1.00 13.84           H
ATOM   1847 HG21 THR A 136     120.247 103.118 128.954  1.00 13.84           H
ATOM   1848 HG22 THR A 136     119.199 104.281 128.748  1.00 13.84           H
ATOM   1849 HG23 THR A 136     120.703 104.623 129.083  1.00 13.84           H
ATOM   1850  N   ILE A 137     119.503 105.904 133.591  1.00 14.10           N
ATOM   1851  CA  ILE A 137     119.186 105.888 135.018  1.00 14.10           C
ATOM   1852  C   ILE A 137     118.608 107.226 135.464  1.00 14.10           C
ATOM   1853  O   ILE A 137     117.464 107.298 135.916  1.00 14.10           O
ATOM   1854  CB  ILE A 137     120.424 105.506 135.859  1.00 14.10           C
ATOM   1855  CG1 ILE A 137     121.058 104.224 135.316  1.00 14.10           C
ATOM   1856  CG2 ILE A 137     120.038 105.325 137.323  1.00 14.10           C
ATOM   1857  CD1 ILE A 137     122.254 103.752 136.104  1.00 14.10           C
ATOM   1858  H   ILE A 137     120.199 106.371 133.402  1.00 14.10           H
ATOM   1859  HA  ILE A 137     118.509 105.213 135.178  1.00 14.10           H
ATOM   1860  HB  ILE A 137     121.074 106.223 135.797  1.00 14.10           H
ATOM   1861 HG12 ILE A 137     120.394 103.516 135.333  1.00 14.10           H
ATOM   1862 HG13 ILE A 137     121.350 104.378 134.405  1.00 14.10           H
ATOM   1863 HG21 ILE A 137     120.839 105.173 137.848  1.00 14.10           H
ATOM   1864 HG22 ILE A 137     119.590 106.125 137.638  1.00 14.10           H
ATOM   1865 HG23 ILE A 137     119.442 104.563 137.399  1.00 14.10           H
ATOM   1866 HD11 ILE A 137     122.725 103.077 135.590  1.00 14.10           H
ATOM   1867 HD12 ILE A 137     122.837 104.509 136.269  1.00 14.10           H
ATOM   1868 HD13 ILE A 137     121.952 103.377 136.946  1.00 14.10           H
ATOM   1869  N   VAL A 138     119.384 108.299 135.345  1.00 14.05           N
ATOM   1870  CA  VAL A 138     118.900 109.641 135.709  1.00 14.05           C
ATOM   1871  C   VAL A 138     118.306 110.227 134.434  1.00 14.05           C
ATOM   1872  O   VAL A 138     118.932 110.995 133.700  1.00 14.05           O
ATOM   1873  CB  VAL A 138     120.006 110.514 136.308  1.00 14.05           C
ATOM   1874  CG1 VAL A 138     119.447 111.862 136.739  1.00 14.05           C
ATOM   1875  CG2 VAL A 138     120.662 109.809 137.483  1.00 14.05           C
ATOM   1876  H   VAL A 138     120.194 108.284 135.058  1.00 14.05           H
ATOM   1877  HA  VAL A 138     118.191 109.560 136.365  1.00 14.05           H
ATOM   1878  HB  VAL A 138     120.686 110.672 135.634  1.00 14.05           H
ATOM   1879 HG11 VAL A 138     120.182 112.445 136.983  1.00 14.05           H
ATOM   1880 HG12 VAL A 138     118.945 112.251 136.007  1.00 14.05           H
ATOM   1881 HG13 VAL A 138     118.863 111.729 137.502  1.00 14.05           H
ATOM   1882 HG21 VAL A 138     121.334 110.394 137.866  1.00 14.05           H
ATOM   1883 HG22 VAL A 138     119.985 109.604 138.146  1.00 14.05           H
ATOM   1884 HG23 VAL A 138     121.076 108.991 137.168  1.00 14.05           H
ATOM   1885  N   THR A 139     117.059 109.858 134.166  1.00 20.12           N
ATOM   1886  CA  THR A 139     116.335 110.372 133.017  1.00 20.12           C
ATOM   1887  C   THR A 139     115.681 111.705 133.364  1.00 20.12           C
ATOM   1888  O   THR A 139     115.658 112.137 134.518  1.00 20.12           O
ATOM   1889  CB  THR A 139     115.280 109.368 132.548  1.00 20.12           C
ATOM   1890  OG1 THR A 139     114.338 109.131 133.601  1.00 20.12           O
ATOM   1891  CG2 THR A 139     115.927 108.053 132.139  1.00 20.12           C
ATOM   1892  H   THR A 139     116.607 109.303 134.643  1.00 20.12           H
ATOM   1893  HA  THR A 139     116.956 110.520 132.287  1.00 20.12           H
ATOM   1894  HB  THR A 139     114.815 109.730 131.778  1.00 20.12           H
ATOM   1895  HG1 THR A 139     113.754 108.584 133.346  1.00 20.12           H
ATOM   1896 HG21 THR A 139     115.244 107.378 132.005  1.00 20.12           H
ATOM   1897 HG22 THR A 139     116.419 108.171 131.312  1.00 20.12           H
ATOM   1898 HG23 THR A 139     116.536 107.749 132.830  1.00 20.12           H
ATOM   1899  N   GLN A 140     115.139 112.364 132.339  1.00 23.79           N
ATOM   1900  CA  GLN A 140     114.514 113.665 132.550  1.00 23.79           C
ATOM   1901  C   GLN A 140     113.390 113.567 133.574  1.00 23.79           C
ATOM   1902  O   GLN A 140     113.346 114.336 134.542  1.00 23.79           O
ATOM   1903  CB  GLN A 140     113.990 114.220 131.224  1.00 23.79           C
ATOM   1904  CG  GLN A 140     115.009 114.228 130.089  1.00 23.79           C
ATOM   1905  CD  GLN A 140     116.059 115.309 130.254  1.00 23.79           C
ATOM   1906  OE1 GLN A 140     115.837 116.306 130.937  1.00 23.79           O
ATOM   1907  NE2 GLN A 140     117.213 115.115 129.624  1.00 23.79           N
ATOM   1908  H   GLN A 140     115.116 112.077 131.529  1.00 23.79           H
ATOM   1909  HA  GLN A 140     115.179 114.283 132.892  1.00 23.79           H
ATOM   1910  HB2 GLN A 140     113.237 113.678 130.939  1.00 23.79           H
ATOM   1911  HB3 GLN A 140     113.697 115.134 131.365  1.00 23.79           H
ATOM   1912  HG2 GLN A 140     115.463 113.373 130.048  1.00 23.79           H
ATOM   1913  HG3 GLN A 140     114.544 114.393 129.254  1.00 23.79           H
ATOM   1914 HE21 GLN A 140     117.332 114.404 129.155  1.00 23.79           H
ATOM   1915 HE22 GLN A 140     117.840 115.699 129.687  1.00 23.79           H
ATOM   1916  N   ARG A 141     112.479 112.611 133.387  1.00 26.74           N
ATOM   1917  CA  ARG A 141     111.348 112.477 134.299  1.00 26.74           C
ATOM   1918  C   ARG A 141     111.820 112.203 135.720  1.00 26.74           C
ATOM   1919  O   ARG A 141     111.348 112.829 136.677  1.00 26.74           O
ATOM   1920  CB  ARG A 141     110.419 111.363 133.815  1.00 26.74           C
ATOM   1921  CG  ARG A 141     109.191 111.158 134.686  1.00 26.74           C
ATOM   1922  CD  ARG A 141     109.353 109.950 135.596  1.00 26.74           C
ATOM   1923  NE  ARG A 141     108.277 109.849 136.574  1.00 26.74           N
ATOM   1924  CZ  ARG A 141     108.275 109.011 137.602  1.00 26.74           C
ATOM   1925  NH1 ARG A 141     109.280 108.178 137.818  1.00 26.74           N
ATOM   1926  NH2 ARG A 141     107.237 109.008 138.434  1.00 26.74           N
ATOM   1927  H   ARG A 141     112.494 112.035 132.748  1.00 26.74           H
ATOM   1928  HA  ARG A 141     110.845 113.307 134.304  1.00 26.74           H
ATOM   1929  HB2 ARG A 141     110.114 111.578 132.920  1.00 26.74           H
ATOM   1930  HB3 ARG A 141     110.915 110.529 133.801  1.00 26.74           H
ATOM   1931  HG2 ARG A 141     109.057 111.942 135.242  1.00 26.74           H
ATOM   1932  HG3 ARG A 141     108.418 111.011 134.120  1.00 26.74           H
ATOM   1933  HD2 ARG A 141     109.347 109.144 135.056  1.00 26.74           H
ATOM   1934  HD3 ARG A 141     110.192 110.023 136.077  1.00 26.74           H
ATOM   1935  HE  ARG A 141     107.578 110.334 136.451  1.00 26.74           H
ATOM   1936 HH11 ARG A 141     109.956 108.169 137.288  1.00 26.74           H
ATOM   1937 HH12 ARG A 141     109.256 107.643 138.492  1.00 26.74           H
ATOM   1938 HH21 ARG A 141     106.579 109.545 138.302  1.00 26.74           H
ATOM   1939 HH22 ARG A 141     107.225 108.469 139.104  1.00 26.74           H
ATOM   1940  N   ARG A 142     112.758 111.267 135.878  1.00 23.33           N
ATOM   1941  CA  ARG A 142     113.267 110.951 137.208  1.00 23.33           C
ATOM   1942  C   ARG A 142     114.002 112.142 137.809  1.00 23.33           C
ATOM   1943  O   ARG A 142     113.898 112.403 139.014  1.00 23.33           O
ATOM   1944  CB  ARG A 142     114.176 109.724 137.138  1.00 23.33           C
ATOM   1945  CG  ARG A 142     113.468 108.482 136.609  1.00 23.33           C
ATOM   1946  CD  ARG A 142     114.315 107.222 136.727  1.00 23.33           C
ATOM   1947  NE  ARG A 142     114.855 107.024 138.067  1.00 23.33           N
ATOM   1948  CZ  ARG A 142     115.474 105.922 138.468  1.00 23.33           C
ATOM   1949  NH1 ARG A 142     115.641 104.889 137.659  1.00 23.33           N
ATOM   1950  NH2 ARG A 142     115.936 105.854 139.713  1.00 23.33           N
ATOM   1951  H   ARG A 142     113.110 110.809 135.241  1.00 23.33           H
ATOM   1952  HA  ARG A 142     112.520 110.737 137.788  1.00 23.33           H
ATOM   1953  HB2 ARG A 142     114.920 109.918 136.547  1.00 23.33           H
ATOM   1954  HB3 ARG A 142     114.504 109.532 138.030  1.00 23.33           H
ATOM   1955  HG2 ARG A 142     112.654 108.343 137.119  1.00 23.33           H
ATOM   1956  HG3 ARG A 142     113.253 108.613 135.673  1.00 23.33           H
ATOM   1957  HD2 ARG A 142     113.766 106.452 136.510  1.00 23.33           H
ATOM   1958  HD3 ARG A 142     115.059 107.283 136.109  1.00 23.33           H
ATOM   1959  HE  ARG A 142     114.616 107.583 138.676  1.00 23.33           H
ATOM   1960 HH11 ARG A 142     115.347 104.920 136.851  1.00 23.33           H
ATOM   1961 HH12 ARG A 142     116.045 104.184 137.941  1.00 23.33           H
ATOM   1962 HH21 ARG A 142     115.833 106.520 140.248  1.00 23.33           H
ATOM   1963 HH22 ARG A 142     116.338 105.144 139.984  1.00 23.33           H
ATOM   1964  N   GLY A 143     114.750 112.878 136.986  1.00 22.11           N
ATOM   1965  CA  GLY A 143     115.430 114.060 137.489  1.00 22.11           C
ATOM   1966  C   GLY A 143     114.468 115.105 138.021  1.00 22.11           C
ATOM   1967  O   GLY A 143     114.659 115.637 139.118  1.00 22.11           O
ATOM   1968  H   GLY A 143     114.876 112.716 136.151  1.00 22.11           H
ATOM   1969  HA2 GLY A 143     116.032 113.805 138.205  1.00 22.11           H
ATOM   1970  HA3 GLY A 143     115.953 114.460 136.776  1.00 22.11           H
ATOM   1971  N   LEU A 144     113.416 115.411 137.257  1.00 23.58           N
ATOM   1972  CA  LEU A 144     112.438 116.390 137.725  1.00 23.58           C
ATOM   1973  C   LEU A 144     111.690 115.880 138.951  1.00 23.58           C
ATOM   1974  O   LEU A 144     111.360 116.660 139.852  1.00 23.58           O
ATOM   1975  CB  LEU A 144     111.456 116.747 136.608  1.00 23.58           C
ATOM   1976  CG  LEU A 144     112.045 117.109 135.242  1.00 23.58           C
ATOM   1977  CD1 LEU A 144     110.981 117.740 134.357  1.00 23.58           C
ATOM   1978  CD2 LEU A 144     113.245 118.034 135.385  1.00 23.58           C
ATOM   1979  H   LEU A 144     113.250 115.074 136.483  1.00 23.58           H
ATOM   1980  HA  LEU A 144     112.905 117.200 137.980  1.00 23.58           H
ATOM   1981  HB2 LEU A 144     110.867 115.988 136.472  1.00 23.58           H
ATOM   1982  HB3 LEU A 144     110.931 117.507 136.902  1.00 23.58           H
ATOM   1983  HG  LEU A 144     112.342 116.302 134.803  1.00 23.58           H
ATOM   1984 HD11 LEU A 144     111.375 117.957 133.497  1.00 23.58           H
ATOM   1985 HD12 LEU A 144     110.254 117.109 134.239  1.00 23.58           H
ATOM   1986 HD13 LEU A 144     110.653 118.547 134.784  1.00 23.58           H
ATOM   1987 HD21 LEU A 144     113.527 118.321 134.502  1.00 23.58           H
ATOM   1988 HD22 LEU A 144     112.989 118.803 135.917  1.00 23.58           H
ATOM   1989 HD23 LEU A 144     113.967 117.555 135.822  1.00 23.58           H
ATOM   1990  N   MET A 145     111.403 114.578 139.002  1.00 24.65           N
ATOM   1991  CA  MET A 145     110.751 114.024 140.184  1.00 24.65           C
ATOM   1992  C   MET A 145     111.627 114.208 141.416  1.00 24.65           C
ATOM   1993  O   MET A 145     111.141 114.605 142.483  1.00 24.65           O
ATOM   1994  CB  MET A 145     110.432 112.545 139.954  1.00 24.65           C
ATOM   1995  CG  MET A 145     109.934 111.783 141.182  1.00 24.65           C
ATOM   1996  SD  MET A 145     108.156 111.950 141.426  1.00 24.65           S
ATOM   1997  CE  MET A 145     107.863 110.683 142.657  1.00 24.65           C
ATOM   1998  H   MET A 145     111.570 114.008 138.380  1.00 24.65           H
ATOM   1999  HA  MET A 145     109.912 114.490 140.325  1.00 24.65           H
ATOM   2000  HB2 MET A 145     109.743 112.481 139.274  1.00 24.65           H
ATOM   2001  HB3 MET A 145     111.236 112.101 139.643  1.00 24.65           H
ATOM   2002  HG2 MET A 145     110.124 110.840 141.057  1.00 24.65           H
ATOM   2003  HG3 MET A 145     110.376 112.100 141.982  1.00 24.65           H
ATOM   2004  HE1 MET A 145     106.919 110.672 142.880  1.00 24.65           H
ATOM   2005  HE2 MET A 145     108.129 109.824 142.294  1.00 24.65           H
ATOM   2006  HE3 MET A 145     108.388 110.885 143.448  1.00 24.65           H
ATOM   2007  N   ALA A 146     112.927 113.930 141.286  1.00 20.89           N
ATOM   2008  CA  ALA A 146     113.840 114.130 142.406  1.00 20.89           C
ATOM   2009  C   ALA A 146     113.916 115.600 142.794  1.00 20.89           C
ATOM   2010  O   ALA A 146     113.964 115.934 143.983  1.00 20.89           O
ATOM   2011  CB  ALA A 146     115.228 113.598 142.052  1.00 20.89           C
ATOM   2012  H   ALA A 146     113.297 113.630 140.571  1.00 20.89           H
ATOM   2013  HA  ALA A 146     113.515 113.633 143.172  1.00 20.89           H
ATOM   2014  HB1 ALA A 146     115.822 113.739 142.806  1.00 20.89           H
ATOM   2015  HB2 ALA A 146     115.161 112.650 141.855  1.00 20.89           H
ATOM   2016  HB3 ALA A 146     115.560 114.075 141.275  1.00 20.89           H
ATOM   2017  N   LEU A 147     113.936 116.494 141.804  1.00 19.56           N
ATOM   2018  CA  LEU A 147     113.984 117.922 142.099  1.00 19.56           C
ATOM   2019  C   LEU A 147     112.755 118.366 142.883  1.00 19.56           C
ATOM   2020  O   LEU A 147     112.868 119.108 143.868  1.00 19.56           O
ATOM   2021  CB  LEU A 147     114.104 118.712 140.796  1.00 19.56           C
ATOM   2022  CG  LEU A 147     114.489 120.186 140.908  1.00 19.56           C
ATOM   2023  CD1 LEU A 147     115.306 120.597 139.699  1.00 19.56           C
ATOM   2024  CD2 LEU A 147     113.255 121.061 141.035  1.00 19.56           C
ATOM   2025  H   LEU A 147     113.923 116.301 140.966  1.00 19.56           H
ATOM   2026  HA  LEU A 147     114.769 118.109 142.638  1.00 19.56           H
ATOM   2027  HB2 LEU A 147     114.776 118.283 140.245  1.00 19.56           H
ATOM   2028  HB3 LEU A 147     113.247 118.675 140.342  1.00 19.56           H
ATOM   2029  HG  LEU A 147     115.034 120.314 141.700  1.00 19.56           H
ATOM   2030 HD11 LEU A 147     115.350 121.565 139.662  1.00 19.56           H
ATOM   2031 HD12 LEU A 147     116.199 120.227 139.779  1.00 19.56           H
ATOM   2032 HD13 LEU A 147     114.876 120.257 138.899  1.00 19.56           H
ATOM   2033 HD21 LEU A 147     113.533 121.986 141.120  1.00 19.56           H
ATOM   2034 HD22 LEU A 147     112.709 120.952 140.240  1.00 19.56           H
ATOM   2035 HD23 LEU A 147     112.753 120.793 141.819  1.00 19.56           H
ATOM   2036  N   LEU A 148     111.568 117.926 142.458  1.00 21.33           N
ATOM   2037  CA  LEU A 148     110.347 118.287 143.171  1.00 21.33           C
ATOM   2038  C   LEU A 148     110.327 117.697 144.574  1.00 21.33           C
ATOM   2039  O   LEU A 148     109.904 118.367 145.526  1.00 21.33           O
ATOM   2040  CB  LEU A 148     109.122 117.822 142.383  1.00 21.33           C
ATOM   2041  CG  LEU A 148     108.874 118.490 141.027  1.00 21.33           C
ATOM   2042  CD1 LEU A 148     107.497 118.119 140.499  1.00 21.33           C
ATOM   2043  CD2 LEU A 148     109.021 120.003 141.109  1.00 21.33           C
ATOM   2044  H   LEU A 148     111.446 117.425 141.769  1.00 21.33           H
ATOM   2045  HA  LEU A 148     110.308 119.252 143.261  1.00 21.33           H
ATOM   2046  HB2 LEU A 148     109.211 116.870 142.221  1.00 21.33           H
ATOM   2047  HB3 LEU A 148     108.335 117.981 142.928  1.00 21.33           H
ATOM   2048  HG  LEU A 148     109.531 118.164 140.393  1.00 21.33           H
ATOM   2049 HD11 LEU A 148     107.363 118.546 139.639  1.00 21.33           H
ATOM   2050 HD12 LEU A 148     107.446 117.155 140.402  1.00 21.33           H
ATOM   2051 HD13 LEU A 148     106.825 118.424 141.129  1.00 21.33           H
ATOM   2052 HD21 LEU A 148     108.685 120.397 140.289  1.00 21.33           H
ATOM   2053 HD22 LEU A 148     108.510 120.328 141.867  1.00 21.33           H
ATOM   2054 HD23 LEU A 148     109.959 120.224 141.223  1.00 21.33           H
ATOM   2055  N   CYS A 149     110.774 116.448 144.723  1.00 22.31           N
ATOM   2056  CA  CYS A 149     110.844 115.848 146.050  1.00 22.31           C
ATOM   2057  C   CYS A 149     111.784 116.635 146.952  1.00 22.31           C
ATOM   2058  O   CYS A 149     111.490 116.840 148.135  1.00 22.31           O
ATOM   2059  CB  CYS A 149     111.297 114.393 145.945  1.00 22.31           C
ATOM   2060  SG  CYS A 149     111.407 113.540 147.534  1.00 22.31           S
ATOM   2061  H   CYS A 149     111.037 115.937 144.082  1.00 22.31           H
ATOM   2062  HA  CYS A 149     109.961 115.861 146.450  1.00 22.31           H
ATOM   2063  HB2 CYS A 149     110.663 113.909 145.393  1.00 22.31           H
ATOM   2064  HB3 CYS A 149     112.175 114.368 145.534  1.00 22.31           H
ATOM   2065  HG  CYS A 149     111.769 112.411 147.347  1.00 22.31           H
ATOM   2066  N   VAL A 150     112.920 117.079 146.413  1.00 18.85           N
ATOM   2067  CA  VAL A 150     113.859 117.872 147.200  1.00 18.85           C
ATOM   2068  C   VAL A 150     113.235 119.198 147.605  1.00 18.85           C
ATOM   2069  O   VAL A 150     113.381 119.639 148.747  1.00 18.85           O
ATOM   2070  CB  VAL A 150     115.166 118.088 146.423  1.00 18.85           C
ATOM   2071  CG1 VAL A 150     115.938 119.266 147.002  1.00 18.85           C
ATOM   2072  CG2 VAL A 150     116.002 116.839 146.483  1.00 18.85           C
ATOM   2073  H   VAL A 150     113.167 116.935 145.602  1.00 18.85           H
ATOM   2074  HA  VAL A 150     114.068 117.389 148.014  1.00 18.85           H
ATOM   2075  HB  VAL A 150     114.964 118.278 145.493  1.00 18.85           H
ATOM   2076 HG11 VAL A 150     116.869 119.201 146.738  1.00 18.85           H
ATOM   2077 HG12 VAL A 150     115.561 120.091 146.659  1.00 18.85           H
ATOM   2078 HG13 VAL A 150     115.868 119.246 147.968  1.00 18.85           H
ATOM   2079 HG21 VAL A 150     115.894 116.421 147.352  1.00 18.85           H
ATOM   2080 HG22 VAL A 150     116.927 117.086 146.354  1.00 18.85           H
ATOM   2081 HG23 VAL A 150     115.711 116.230 145.786  1.00 18.85           H
ATOM   2082  N   TRP A 151     112.563 119.871 146.673  1.00 21.26           N
ATOM   2083  CA  TRP A 151     111.936 121.136 147.035  1.00 21.26           C
ATOM   2084  C   TRP A 151     110.881 120.962 148.118  1.00 21.26           C
ATOM   2085  O   TRP A 151     110.863 121.744 149.077  1.00 21.26           O
ATOM   2086  CB  TRP A 151     111.318 121.799 145.803  1.00 21.26           C
ATOM   2087  CG  TRP A 151     112.194 122.858 145.204  1.00 21.26           C
ATOM   2088  CD1 TRP A 151     112.736 122.861 143.954  1.00 21.26           C
ATOM   2089  CD2 TRP A 151     112.641 124.064 145.838  1.00 21.26           C
ATOM   2090  NE1 TRP A 151     113.487 123.996 143.765  1.00 21.26           N
ATOM   2091  CE2 TRP A 151     113.446 124.750 144.908  1.00 21.26           C
ATOM   2092  CE3 TRP A 151     112.436 124.630 147.099  1.00 21.26           C
ATOM   2093  CZ2 TRP A 151     114.045 125.973 145.199  1.00 21.26           C
ATOM   2094  CZ3 TRP A 151     113.033 125.845 147.386  1.00 21.26           C
ATOM   2095  CH2 TRP A 151     113.827 126.503 146.440  1.00 21.26           C
ATOM   2096  H   TRP A 151     112.458 119.627 145.855  1.00 21.26           H
ATOM   2097  HA  TRP A 151     112.619 121.732 147.382  1.00 21.26           H
ATOM   2098  HB2 TRP A 151     111.160 121.123 145.126  1.00 21.26           H
ATOM   2099  HB3 TRP A 151     110.479 122.214 146.058  1.00 21.26           H
ATOM   2100  HD1 TRP A 151     112.613 122.194 143.320  1.00 21.26           H
ATOM   2101  HE1 TRP A 151     113.915 124.199 143.048  1.00 21.26           H
ATOM   2102  HE3 TRP A 151     111.910 124.200 147.733  1.00 21.26           H
ATOM   2103  HZ2 TRP A 151     114.573 126.413 144.573  1.00 21.26           H
ATOM   2104  HZ3 TRP A 151     112.904 126.232 148.222  1.00 21.26           H
ATOM   2105  HH2 TRP A 151     114.215 127.318 146.661  1.00 21.26           H
ATOM   2106  N   ALA A 152     110.028 119.944 148.010  1.00 23.95           N
ATOM   2107  CA  ALA A 152     109.033 119.661 149.037  1.00 23.95           C
ATOM   2108  C   ALA A 152     109.656 119.309 150.381  1.00 23.95           C
ATOM   2109  O   ALA A 152     109.221 119.826 151.417  1.00 23.95           O
ATOM   2110  CB  ALA A 152     108.122 118.515 148.587  1.00 23.95           C
ATOM   2111  H   ALA A 152     110.006 119.400 147.344  1.00 23.95           H
ATOM   2112  HA  ALA A 152     108.481 120.448 149.163  1.00 23.95           H
ATOM   2113  HB1 ALA A 152     107.467 118.342 149.281  1.00 23.95           H
ATOM   2114  HB2 ALA A 152     107.675 118.773 147.766  1.00 23.95           H
ATOM   2115  HB3 ALA A 152     108.662 117.724 148.436  1.00 23.95           H
ATOM   2116  N   LEU A 153     110.676 118.447 150.392  1.00 25.27           N
ATOM   2117  CA  LEU A 153     111.322 118.083 151.646  1.00 25.27           C
ATOM   2118  C   LEU A 153     112.041 119.271 152.269  1.00 25.27           C
ATOM   2119  O   LEU A 153     112.041 119.418 153.495  1.00 25.27           O
ATOM   2120  CB  LEU A 153     112.301 116.931 151.415  1.00 25.27           C
ATOM   2121  CG  LEU A 153     112.747 116.108 152.629  1.00 25.27           C
ATOM   2122  CD1 LEU A 153     111.601 115.835 153.595  1.00 25.27           C
ATOM   2123  CD2 LEU A 153     113.377 114.801 152.171  1.00 25.27           C
ATOM   2124  H   LEU A 153     111.006 118.066 149.695  1.00 25.27           H
ATOM   2125  HA  LEU A 153     110.636 117.793 152.266  1.00 25.27           H
ATOM   2126  HB2 LEU A 153     111.890 116.313 150.791  1.00 25.27           H
ATOM   2127  HB3 LEU A 153     113.104 117.298 151.013  1.00 25.27           H
ATOM   2128  HG  LEU A 153     113.424 116.608 153.110  1.00 25.27           H
ATOM   2129 HD11 LEU A 153     111.876 115.151 154.225  1.00 25.27           H
ATOM   2130 HD12 LEU A 153     111.385 116.653 154.070  1.00 25.27           H
ATOM   2131 HD13 LEU A 153     110.830 115.529 153.092  1.00 25.27           H
ATOM   2132 HD21 LEU A 153     113.660 114.298 152.950  1.00 25.27           H
ATOM   2133 HD22 LEU A 153     112.720 114.293 151.669  1.00 25.27           H
ATOM   2134 HD23 LEU A 153     114.142 115.000 151.609  1.00 25.27           H
ATOM   2135  N   SER A 154     112.666 120.119 151.450  1.00 22.89           N
ATOM   2136  CA  SER A 154     113.297 121.324 151.969  1.00 22.89           C
ATOM   2137  C   SER A 154     112.267 122.254 152.587  1.00 22.89           C
ATOM   2138  O   SER A 154     112.495 122.807 153.666  1.00 22.89           O
ATOM   2139  CB  SER A 154     114.058 122.039 150.855  1.00 22.89           C
ATOM   2140  OG  SER A 154     113.162 122.604 149.915  1.00 22.89           O
ATOM   2141  H   SER A 154     112.736 120.018 150.599  1.00 22.89           H
ATOM   2142  HA  SER A 154     113.931 121.079 152.661  1.00 22.89           H
ATOM   2143  HB2 SER A 154     114.596 122.746 151.243  1.00 22.89           H
ATOM   2144  HB3 SER A 154     114.628 121.399 150.401  1.00 22.89           H
ATOM   2145  HG  SER A 154     113.592 122.994 149.308  1.00 22.89           H
ATOM   2146  N   LEU A 155     111.125 122.437 151.921  1.00 27.50           N
ATOM   2147  CA  LEU A 155     110.058 123.234 152.515  1.00 27.50           C
ATOM   2148  C   LEU A 155     109.641 122.663 153.864  1.00 27.50           C
ATOM   2149  O   LEU A 155     109.531 123.398 154.855  1.00 27.50           O
ATOM   2150  CB  LEU A 155     108.858 123.295 151.570  1.00 27.50           C
ATOM   2151  CG  LEU A 155     108.801 124.489 150.616  1.00 27.50           C
ATOM   2152  CD1 LEU A 155     107.840 124.208 149.473  1.00 27.50           C
ATOM   2153  CD2 LEU A 155     108.395 125.751 151.361  1.00 27.50           C
ATOM   2154  H   LEU A 155     110.948 122.117 151.142  1.00 27.50           H
ATOM   2155  HA  LEU A 155     110.378 124.139 152.657  1.00 27.50           H
ATOM   2156  HB2 LEU A 155     108.859 122.492 151.026  1.00 27.50           H
ATOM   2157  HB3 LEU A 155     108.050 123.317 152.107  1.00 27.50           H
ATOM   2158  HG  LEU A 155     109.683 124.634 150.239  1.00 27.50           H
ATOM   2159 HD11 LEU A 155     107.807 124.984 148.891  1.00 27.50           H
ATOM   2160 HD12 LEU A 155     108.156 123.436 148.977  1.00 27.50           H
ATOM   2161 HD13 LEU A 155     106.959 124.030 149.838  1.00 27.50           H
ATOM   2162 HD21 LEU A 155     108.335 126.484 150.729  1.00 27.50           H
ATOM   2163 HD22 LEU A 155     107.533 125.604 151.781  1.00 27.50           H
ATOM   2164 HD23 LEU A 155     109.063 125.949 152.036  1.00 27.50           H
ATOM   2165  N   VAL A 156     109.408 121.351 153.920  1.00 29.05           N
ATOM   2166  CA  VAL A 156     108.950 120.733 155.162  1.00 29.05           C
ATOM   2167  C   VAL A 156     109.979 120.940 156.267  1.00 29.05           C
ATOM   2168  O   VAL A 156     109.647 121.376 157.374  1.00 29.05           O
ATOM   2169  CB  VAL A 156     108.652 119.239 154.944  1.00 29.05           C
ATOM   2170  CG1 VAL A 156     108.327 118.565 156.267  1.00 29.05           C
ATOM   2171  CG2 VAL A 156     107.498 119.066 153.970  1.00 29.05           C
ATOM   2172  H   VAL A 156     109.506 120.804 153.263  1.00 29.05           H
ATOM   2173  HA  VAL A 156     108.126 121.163 155.440  1.00 29.05           H
ATOM   2174  HB  VAL A 156     109.435 118.808 154.567  1.00 29.05           H
ATOM   2175 HG11 VAL A 156     107.897 117.715 156.088  1.00 29.05           H
ATOM   2176 HG12 VAL A 156     109.149 118.421 156.762  1.00 29.05           H
ATOM   2177 HG13 VAL A 156     107.729 119.137 156.774  1.00 29.05           H
ATOM   2178 HG21 VAL A 156     107.433 118.131 153.722  1.00 29.05           H
ATOM   2179 HG22 VAL A 156     106.677 119.351 154.401  1.00 29.05           H
ATOM   2180 HG23 VAL A 156     107.660 119.606 153.182  1.00 29.05           H
ATOM   2181  N   ILE A 157     111.246 120.643 155.979  1.00 26.69           N
ATOM   2182  CA  ILE A 157     112.280 120.742 157.004  1.00 26.69           C
ATOM   2183  C   ILE A 157     112.466 122.190 157.440  1.00 26.69           C
ATOM   2184  O   ILE A 157     112.746 122.468 158.612  1.00 26.69           O
ATOM   2185  CB  ILE A 157     113.598 120.132 156.495  1.00 26.69           C
ATOM   2186  CG1 ILE A 157     113.411 118.645 156.183  1.00 26.69           C
ATOM   2187  CG2 ILE A 157     114.698 120.321 157.529  1.00 26.69           C
ATOM   2188  CD1 ILE A 157     114.529 118.045 155.358  1.00 26.69           C
ATOM   2189  H   ILE A 157     111.529 120.386 155.209  1.00 26.69           H
ATOM   2190  HA  ILE A 157     111.999 120.233 157.781  1.00 26.69           H
ATOM   2191  HB  ILE A 157     113.857 120.589 155.680  1.00 26.69           H
ATOM   2192 HG12 ILE A 157     113.368 118.155 157.020  1.00 26.69           H
ATOM   2193 HG13 ILE A 157     112.585 118.524 155.691  1.00 26.69           H
ATOM   2194 HG21 ILE A 157     115.451 119.756 157.299  1.00 26.69           H
ATOM   2195 HG22 ILE A 157     114.976 121.251 157.531  1.00 26.69           H
ATOM   2196 HG23 ILE A 157     114.355 120.075 158.402  1.00 26.69           H
ATOM   2197 HD11 ILE A 157     114.308 117.123 155.153  1.00 26.69           H
ATOM   2198 HD12 ILE A 157     114.622 118.553 154.537  1.00 26.69           H
ATOM   2199 HD13 ILE A 157     115.354 118.080 155.865  1.00 26.69           H
ATOM   2200  N   SER A 158     112.327 123.134 156.508  1.00 29.05           N
ATOM   2201  CA  SER A 158     112.553 124.536 156.835  1.00 29.05           C
ATOM   2202  C   SER A 158     111.446 125.087 157.723  1.00 29.05           C
ATOM   2203  O   SER A 158     111.720 125.727 158.745  1.00 29.05           O
ATOM   2204  CB  SER A 158     112.667 125.352 155.549  1.00 29.05           C
ATOM   2205  OG  SER A 158     111.386 125.673 155.040  1.00 29.05           O
ATOM   2206  H   SER A 158     112.105 122.989 155.690  1.00 29.05           H
ATOM   2207  HA  SER A 158     113.391 124.616 157.316  1.00 29.05           H
ATOM   2208  HB2 SER A 158     113.144 126.175 155.739  1.00 29.05           H
ATOM   2209  HB3 SER A 158     113.151 124.835 154.887  1.00 29.05           H
ATOM   2210  HG  SER A 158     111.461 126.069 154.303  1.00 29.05           H
ATOM   2211  N   ILE A 159     110.183 124.849 157.359  1.00 34.52           N
ATOM   2212  CA  ILE A 159     109.070 125.472 158.070  1.00 34.52           C
ATOM   2213  C   ILE A 159     108.357 124.498 159.006  1.00 34.52           C
ATOM   2214  O   ILE A 159     107.228 124.769 159.423  1.00 34.52           O
ATOM   2215  CB  ILE A 159     108.070 126.125 157.099  1.00 34.52           C
ATOM   2216  CG1 ILE A 159     107.393 125.086 156.201  1.00 34.52           C
ATOM   2217  CG2 ILE A 159     108.769 127.174 156.250  1.00 34.52           C
ATOM   2218  CD1 ILE A 159     106.128 125.590 155.542  1.00 34.52           C
ATOM   2219  H   ILE A 159     109.949 124.337 156.709  1.00 34.52           H
ATOM   2220  HA  ILE A 159     109.424 126.184 158.625  1.00 34.52           H
ATOM   2221  HB  ILE A 159     107.383 126.567 157.623  1.00 34.52           H
ATOM   2222 HG12 ILE A 159     108.004 124.856 155.490  1.00 34.52           H
ATOM   2223 HG13 ILE A 159     107.168 124.297 156.716  1.00 34.52           H
ATOM   2224 HG21 ILE A 159     108.101 127.711 155.797  1.00 34.52           H
ATOM   2225 HG22 ILE A 159     109.310 127.736 156.827  1.00 34.52           H
ATOM   2226 HG23 ILE A 159     109.333 126.729 155.599  1.00 34.52           H
ATOM   2227 HD11 ILE A 159     105.735 124.872 155.022  1.00 34.52           H
ATOM   2228 HD12 ILE A 159     105.508 125.878 156.230  1.00 34.52           H
ATOM   2229 HD13 ILE A 159     106.350 126.336 154.963  1.00 34.52           H
ATOM   2230  N   GLY A 160     108.980 123.371 159.343  1.00 36.77           N
ATOM   2231  CA  GLY A 160     108.453 122.521 160.382  1.00 36.77           C
ATOM   2232  C   GLY A 160     108.818 123.013 161.766  1.00 36.77           C
ATOM   2233  O   GLY A 160     107.957 123.390 162.567  1.00 36.77           O
ATOM   2234  H   GLY A 160     109.706 123.084 158.983  1.00 36.77           H
ATOM   2235  HA2 GLY A 160     107.486 122.487 160.313  1.00 36.77           H
ATOM   2236  HA3 GLY A 160     108.799 121.622 160.272  1.00 36.77           H
ATOM   2237  N   PRO A 161     110.116 123.017 162.076  1.00 37.57           N
ATOM   2238  CA  PRO A 161     110.543 123.479 163.405  1.00 37.57           C
ATOM   2239  C   PRO A 161     110.177 124.925 163.689  1.00 37.57           C
ATOM   2240  O   PRO A 161     109.962 125.281 164.854  1.00 37.57           O
ATOM   2241  CB  PRO A 161     112.064 123.271 163.376  1.00 37.57           C
ATOM   2242  CG  PRO A 161     112.302 122.272 162.294  1.00 37.57           C
ATOM   2243  CD  PRO A 161     111.249 122.536 161.268  1.00 37.57           C
ATOM   2244  HA  PRO A 161     110.158 122.914 164.094  1.00 37.57           H
ATOM   2245  HB2 PRO A 161     112.502 124.108 163.165  1.00 37.57           H
ATOM   2246  HB3 PRO A 161     112.366 122.930 164.233  1.00 37.57           H
ATOM   2247  HG2 PRO A 161     113.186 122.402 161.918  1.00 37.57           H
ATOM   2248  HG3 PRO A 161     112.211 121.376 162.653  1.00 37.57           H
ATOM   2249  HD2 PRO A 161     111.542 123.225 160.652  1.00 37.57           H
ATOM   2250  HD3 PRO A 161     111.017 121.717 160.805  1.00 37.57           H
ATOM   2251  N   LEU A 162     110.100 125.771 162.661  1.00 39.34           N
ATOM   2252  CA  LEU A 162     109.800 127.183 162.878  1.00 39.34           C
ATOM   2253  C   LEU A 162     108.303 127.414 163.056  1.00 39.34           C
ATOM   2254  O   LEU A 162     107.853 127.848 164.121  1.00 39.34           O
ATOM   2255  CB  LEU A 162     110.332 128.015 161.708  1.00 39.34           C
ATOM   2256  CG  LEU A 162     111.847 128.214 161.653  1.00 39.34           C
ATOM   2257  CD1 LEU A 162     112.252 128.830 160.327  1.00 39.34           C
ATOM   2258  CD2 LEU A 162     112.306 129.089 162.808  1.00 39.34           C
ATOM   2259  H   LEU A 162     110.216 125.554 161.837  1.00 39.34           H
ATOM   2260  HA  LEU A 162     110.246 127.480 163.686  1.00 39.34           H
ATOM   2261  HB2 LEU A 162     110.070 127.579 160.881  1.00 39.34           H
ATOM   2262  HB3 LEU A 162     109.927 128.895 161.750  1.00 39.34           H
ATOM   2263  HG  LEU A 162     112.285 127.353 161.733  1.00 39.34           H
ATOM   2264 HD11 LEU A 162     113.208 128.991 160.334  1.00 39.34           H
ATOM   2265 HD12 LEU A 162     112.024 128.216 159.611  1.00 39.34           H
ATOM   2266 HD13 LEU A 162     111.777 129.667 160.209  1.00 39.34           H
ATOM   2267 HD21 LEU A 162     113.229 129.349 162.660  1.00 39.34           H
ATOM   2268 HD22 LEU A 162     111.744 129.878 162.848  1.00 39.34           H
ATOM   2269 HD23 LEU A 162     112.231 128.588 163.635  1.00 39.34           H
ATOM   2270  N   PHE A 163     107.515 127.127 162.018  1.00 42.43           N
ATOM   2271  CA  PHE A 163     106.078 127.367 162.100  1.00 42.43           C
ATOM   2272  C   PHE A 163     105.416 126.422 163.094  1.00 42.43           C
ATOM   2273  O   PHE A 163     104.520 126.828 163.844  1.00 42.43           O
ATOM   2274  CB  PHE A 163     105.442 127.222 160.717  1.00 42.43           C
ATOM   2275  CG  PHE A 163     105.243 128.529 160.002  1.00 42.43           C
ATOM   2276  CD1 PHE A 163     106.283 129.115 159.300  1.00 42.43           C
ATOM   2277  CD2 PHE A 163     104.015 129.170 160.030  1.00 42.43           C
ATOM   2278  CE1 PHE A 163     106.104 130.316 158.641  1.00 42.43           C
ATOM   2279  CE2 PHE A 163     103.830 130.371 159.372  1.00 42.43           C
ATOM   2280  CZ  PHE A 163     104.876 130.945 158.677  1.00 42.43           C
ATOM   2281  H   PHE A 163     107.784 126.798 161.270  1.00 42.43           H
ATOM   2282  HA  PHE A 163     105.927 128.276 162.405  1.00 42.43           H
ATOM   2283  HB2 PHE A 163     106.013 126.668 160.165  1.00 42.43           H
ATOM   2284  HB3 PHE A 163     104.573 126.803 160.816  1.00 42.43           H
ATOM   2285  HD1 PHE A 163     107.113 128.696 159.273  1.00 42.43           H
ATOM   2286  HD2 PHE A 163     103.308 128.787 160.497  1.00 42.43           H
ATOM   2287  HE1 PHE A 163     106.810 130.701 158.173  1.00 42.43           H
ATOM   2288  HE2 PHE A 163     103.002 130.793 159.398  1.00 42.43           H
ATOM   2289  HZ  PHE A 163     104.753 131.753 158.234  1.00 42.43           H
ATOM   2290  N   GLY A 164     105.842 125.162 163.118  1.00 46.89           N
ATOM   2291  CA  GLY A 164     105.261 124.186 164.018  1.00 46.89           C
ATOM   2292  C   GLY A 164     105.564 124.469 165.474  1.00 46.89           C
ATOM   2293  O   GLY A 164     104.656 124.763 166.257  1.00 46.89           O
ATOM   2294  H   GLY A 164     106.468 124.851 162.618  1.00 46.89           H
ATOM   2295  HA2 GLY A 164     104.298 124.176 163.902  1.00 46.89           H
ATOM   2296  HA3 GLY A 164     105.604 123.306 163.800  1.00 46.89           H
ATOM   2297  N   TRP A 165     106.839 124.385 165.849  1.00 51.76           N
ATOM   2298  CA  TRP A 165     107.274 124.597 167.230  1.00 51.76           C
ATOM   2299  C   TRP A 165     107.812 126.020 167.328  1.00 51.76           C
ATOM   2300  O   TRP A 165     109.000 126.274 167.128  1.00 51.76           O
ATOM   2301  CB  TRP A 165     108.315 123.560 167.632  1.00 51.76           C
ATOM   2302  CG  TRP A 165     107.755 122.174 167.712  1.00 51.76           C
ATOM   2303  CD1 TRP A 165     107.819 121.208 166.750  1.00 51.76           C
ATOM   2304  CD2 TRP A 165     107.030 121.602 168.808  1.00 51.76           C
ATOM   2305  NE1 TRP A 165     107.185 120.068 167.182  1.00 51.76           N
ATOM   2306  CE2 TRP A 165     106.692 120.284 168.442  1.00 51.76           C
ATOM   2307  CE3 TRP A 165     106.637 122.075 170.064  1.00 51.76           C
ATOM   2308  CZ2 TRP A 165     105.981 119.435 169.286  1.00 51.76           C
ATOM   2309  CZ3 TRP A 165     105.931 121.230 170.900  1.00 51.76           C
ATOM   2310  CH2 TRP A 165     105.611 119.925 170.507  1.00 51.76           C
ATOM   2311  H   TRP A 165     107.485 124.203 165.311  1.00 51.76           H
ATOM   2312  HA  TRP A 165     106.513 124.514 167.826  1.00 51.76           H
ATOM   2313  HB2 TRP A 165     109.029 123.558 166.976  1.00 51.76           H
ATOM   2314  HB3 TRP A 165     108.668 123.791 168.506  1.00 51.76           H
ATOM   2315  HD1 TRP A 165     108.234 121.306 165.924  1.00 51.76           H
ATOM   2316  HE1 TRP A 165     107.110 119.337 166.734  1.00 51.76           H
ATOM   2317  HE3 TRP A 165     106.847 122.941 170.332  1.00 51.76           H
ATOM   2318  HZ2 TRP A 165     105.766 118.567 169.028  1.00 51.76           H
ATOM   2319  HZ3 TRP A 165     105.665 121.534 171.738  1.00 51.76           H
ATOM   2320  HH2 TRP A 165     105.135 119.379 171.091  1.00 51.76           H
ATOM   2321  N   ARG A 166     106.920 126.953 167.645  1.00 55.78           N
ATOM   2322  CA  ARG A 166     107.225 128.377 167.642  1.00 55.78           C
ATOM   2323  C   ARG A 166     107.123 128.929 169.060  1.00 55.78           C
ATOM   2324  O   ARG A 166     106.101 128.750 169.730  1.00 55.78           O
ATOM   2325  CB  ARG A 166     106.273 129.111 166.694  1.00 55.78           C
ATOM   2326  CG  ARG A 166     106.614 130.566 166.447  1.00 55.78           C
ATOM   2327  CD  ARG A 166     105.757 131.478 167.295  1.00 55.78           C
ATOM   2328  NE  ARG A 166     106.085 132.884 167.089  1.00 55.78           N
ATOM   2329  CZ  ARG A 166     107.109 133.506 167.656  1.00 55.78           C
ATOM   2330  NH1 ARG A 166     107.951 132.869 168.455  1.00 55.78           N
ATOM   2331  NH2 ARG A 166     107.298 134.799 167.413  1.00 55.78           N
ATOM   2332  H   ARG A 166     106.108 126.779 167.871  1.00 55.78           H
ATOM   2333  HA  ARG A 166     108.132 128.513 167.327  1.00 55.78           H
ATOM   2334  HB2 ARG A 166     106.282 128.659 165.836  1.00 55.78           H
ATOM   2335  HB3 ARG A 166     105.379 129.079 167.069  1.00 55.78           H
ATOM   2336  HG2 ARG A 166     107.544 130.721 166.676  1.00 55.78           H
ATOM   2337  HG3 ARG A 166     106.457 130.779 165.514  1.00 55.78           H
ATOM   2338  HD2 ARG A 166     104.828 131.353 167.046  1.00 55.78           H
ATOM   2339  HD3 ARG A 166     105.877 131.256 168.227  1.00 55.78           H
ATOM   2340  HE  ARG A 166     105.541 133.356 166.620  1.00 55.78           H
ATOM   2341 HH11 ARG A 166     107.841 132.032 168.620  1.00 55.78           H
ATOM   2342 HH12 ARG A 166     108.609 133.293 168.810  1.00 55.78           H
ATOM   2343 HH21 ARG A 166     106.757 135.221 166.894  1.00 55.78           H
ATOM   2344 HH22 ARG A 166     107.960 135.213 167.773  1.00 55.78           H
ATOM   2345  N   GLN A 167     108.184 129.600 169.508  1.00 56.01           N
ATOM   2346  CA  GLN A 167     108.250 130.102 170.872  1.00 56.01           C
ATOM   2347  C   GLN A 167     107.312 131.293 171.056  1.00 56.01           C
ATOM   2348  O   GLN A 167     106.891 131.920 170.083  1.00 56.01           O
ATOM   2349  CB  GLN A 167     109.676 130.520 171.220  1.00 56.01           C
ATOM   2350  CG  GLN A 167     110.740 129.470 170.935  1.00 56.01           C
ATOM   2351  CD  GLN A 167     112.157 129.992 171.132  1.00 56.01           C
ATOM   2352  OE1 GLN A 167     113.106 129.456 170.561  1.00 56.01           O
ATOM   2353  NE2 GLN A 167     112.307 131.038 171.940  1.00 56.01           N
ATOM   2354  H   GLN A 167     108.880 129.778 169.035  1.00 56.01           H
ATOM   2355  HA  GLN A 167     107.979 129.397 171.480  1.00 56.01           H
ATOM   2356  HB2 GLN A 167     109.899 131.313 170.708  1.00 56.01           H
ATOM   2357  HB3 GLN A 167     109.713 130.724 172.167  1.00 56.01           H
ATOM   2358  HG2 GLN A 167     110.612 128.718 171.534  1.00 56.01           H
ATOM   2359  HG3 GLN A 167     110.660 129.178 170.014  1.00 56.01           H
ATOM   2360 HE21 GLN A 167     111.629 131.394 172.328  1.00 56.01           H
ATOM   2361 HE22 GLN A 167     113.093 131.360 172.075  1.00 56.01           H
ATOM   2362  N   PRO A 168     106.977 131.633 172.302  1.00 59.93           N
ATOM   2363  CA  PRO A 168     106.100 132.788 172.528  1.00 59.93           C
ATOM   2364  C   PRO A 168     106.660 134.039 171.866  1.00 59.93           C
ATOM   2365  O   PRO A 168     107.856 134.326 171.945  1.00 59.93           O
ATOM   2366  CB  PRO A 168     106.069 132.920 174.055  1.00 59.93           C
ATOM   2367  CG  PRO A 168     106.423 131.567 174.564  1.00 59.93           C
ATOM   2368  CD  PRO A 168     107.377 130.988 173.565  1.00 59.93           C
ATOM   2369  HA  PRO A 168     105.206 132.611 172.195  1.00 59.93           H
ATOM   2370  HB2 PRO A 168     106.724 133.576 174.340  1.00 59.93           H
ATOM   2371  HB3 PRO A 168     105.179 133.174 174.344  1.00 59.93           H
ATOM   2372  HG2 PRO A 168     106.848 131.649 175.432  1.00 59.93           H
ATOM   2373  HG3 PRO A 168     105.623 131.023 174.626  1.00 59.93           H
ATOM   2374  HD2 PRO A 168     108.288 131.226 173.795  1.00 59.93           H
ATOM   2375  HD3 PRO A 168     107.262 130.027 173.509  1.00 59.93           H
ATOM   2376  N   ALA A 169     105.777 134.784 171.209  1.00 59.60           N
ATOM   2377  CA  ALA A 169     106.212 135.939 170.441  1.00 59.60           C
ATOM   2378  C   ALA A 169     106.666 137.059 171.376  1.00 59.60           C
ATOM   2379  O   ALA A 169     106.034 137.301 172.409  1.00 59.60           O
ATOM   2380  CB  ALA A 169     105.083 136.439 169.542  1.00 59.60           C
ATOM   2381  H   ALA A 169     104.929 134.641 171.193  1.00 59.60           H
ATOM   2382  HA  ALA A 169     106.952 135.672 169.877  1.00 59.60           H
ATOM   2383  HB1 ALA A 169     105.396 137.209 169.042  1.00 59.60           H
ATOM   2384  HB2 ALA A 169     104.828 135.729 168.932  1.00 59.60           H
ATOM   2385  HB3 ALA A 169     104.326 136.688 170.095  1.00 59.60           H
ATOM   2386  N   PRO A 170     107.753 137.758 171.047  1.00 60.64           N
ATOM   2387  CA  PRO A 170     108.164 138.897 171.872  1.00 60.64           C
ATOM   2388  C   PRO A 170     107.181 140.051 171.755  1.00 60.64           C
ATOM   2389  O   PRO A 170     106.475 140.200 170.755  1.00 60.64           O
ATOM   2390  CB  PRO A 170     109.536 139.274 171.303  1.00 60.64           C
ATOM   2391  CG  PRO A 170     109.504 138.795 169.898  1.00 60.64           C
ATOM   2392  CD  PRO A 170     108.656 137.556 169.900  1.00 60.64           C
ATOM   2393  HA  PRO A 170     108.255 138.635 172.802  1.00 60.64           H
ATOM   2394  HB2 PRO A 170     109.653 140.236 171.336  1.00 60.64           H
ATOM   2395  HB3 PRO A 170     110.234 138.824 171.804  1.00 60.64           H
ATOM   2396  HG2 PRO A 170     109.108 139.477 169.333  1.00 60.64           H
ATOM   2397  HG3 PRO A 170     110.405 138.590 169.605  1.00 60.64           H
ATOM   2398  HD2 PRO A 170     108.147 137.494 169.077  1.00 60.64           H
ATOM   2399  HD3 PRO A 170     109.207 136.769 170.038  1.00 60.64           H
ATOM   2400  N   GLU A 171     107.146 140.875 172.799  1.00 62.91           N
ATOM   2401  CA  GLU A 171     106.241 142.017 172.845  1.00 62.91           C
ATOM   2402  C   GLU A 171     106.791 143.238 172.120  1.00 62.91           C
ATOM   2403  O   GLU A 171     106.099 144.260 172.056  1.00 62.91           O
ATOM   2404  CB  GLU A 171     105.933 142.385 174.299  1.00 62.91           C
ATOM   2405  CG  GLU A 171     107.148 142.829 175.101  1.00 62.91           C
ATOM   2406  CD  GLU A 171     106.841 143.009 176.575  1.00 62.91           C
ATOM   2407  OE1 GLU A 171     105.716 142.668 176.995  1.00 62.91           O
ATOM   2408  OE2 GLU A 171     107.724 143.493 177.313  1.00 62.91           O
ATOM   2409  H   GLU A 171     107.640 140.791 173.497  1.00 62.91           H
ATOM   2410  HA  GLU A 171     105.406 141.770 172.418  1.00 62.91           H
ATOM   2411  HB2 GLU A 171     105.292 143.113 174.306  1.00 62.91           H
ATOM   2412  HB3 GLU A 171     105.553 141.610 174.742  1.00 62.91           H
ATOM   2413  HG2 GLU A 171     107.846 142.160 175.021  1.00 62.91           H
ATOM   2414  HG3 GLU A 171     107.463 143.679 174.756  1.00 62.91           H
ATOM   2415  N   ASP A 172     108.002 143.163 171.578  1.00 63.72           N
ATOM   2416  CA  ASP A 172     108.640 144.284 170.903  1.00 63.72           C
ATOM   2417  C   ASP A 172     108.583 144.068 169.397  1.00 63.72           C
ATOM   2418  O   ASP A 172     109.008 143.021 168.898  1.00 63.72           O
ATOM   2419  CB  ASP A 172     110.092 144.440 171.359  1.00 63.72           C
ATOM   2420  CG  ASP A 172     110.203 144.898 172.799  1.00 63.72           C
ATOM   2421  OD1 ASP A 172     109.288 145.604 173.273  1.00 63.72           O
ATOM   2422  OD2 ASP A 172     111.206 144.552 173.459  1.00 63.72           O
ATOM   2423  H   ASP A 172     108.487 142.452 171.588  1.00 63.72           H
ATOM   2424  HA  ASP A 172     108.164 145.102 171.112  1.00 63.72           H
ATOM   2425  HB2 ASP A 172     110.543 143.585 171.280  1.00 63.72           H
ATOM   2426  HB3 ASP A 172     110.530 145.100 170.799  1.00 63.72           H
ATOM   2427  N   GLU A 173     108.057 145.061 168.680  1.00 58.58           N
ATOM   2428  CA  GLU A 173     107.957 144.987 167.229  1.00 58.58           C
ATOM   2429  C   GLU A 173     109.295 145.234 166.541  1.00 58.58           C
ATOM   2430  O   GLU A 173     109.460 144.840 165.382  1.00 58.58           O
ATOM   2431  CB  GLU A 173     106.907 145.995 166.741  1.00 58.58           C
ATOM   2432  CG  GLU A 173     106.818 146.192 165.229  1.00 58.58           C
ATOM   2433  CD  GLU A 173     105.917 145.168 164.569  1.00 58.58           C
ATOM   2434  OE1 GLU A 173     104.778 144.979 165.046  1.00 58.58           O
ATOM   2435  OE2 GLU A 173     106.353 144.541 163.583  1.00 58.58           O
ATOM   2436  H   GLU A 173     107.750 145.791 169.015  1.00 58.58           H
ATOM   2437  HA  GLU A 173     107.655 144.099 166.981  1.00 58.58           H
ATOM   2438  HB2 GLU A 173     106.035 145.699 167.046  1.00 58.58           H
ATOM   2439  HB3 GLU A 173     107.109 146.859 167.132  1.00 58.58           H
ATOM   2440  HG2 GLU A 173     106.433 147.066 165.058  1.00 58.58           H
ATOM   2441  HG3 GLU A 173     107.689 146.141 164.814  1.00 58.58           H
ATOM   2442  N   THR A 174     110.253 145.848 167.230  1.00 58.79           N
ATOM   2443  CA  THR A 174     111.545 146.188 166.648  1.00 58.79           C
ATOM   2444  C   THR A 174     112.592 145.099 166.838  1.00 58.79           C
ATOM   2445  O   THR A 174     113.748 145.300 166.451  1.00 58.79           O
ATOM   2446  CB  THR A 174     112.069 147.500 167.247  1.00 58.79           C
ATOM   2447  OG1 THR A 174     113.362 147.793 166.706  1.00 58.79           O
ATOM   2448  CG2 THR A 174     112.169 147.408 168.769  1.00 58.79           C
ATOM   2449  H   THR A 174     110.173 146.079 168.054  1.00 58.79           H
ATOM   2450  HA  THR A 174     111.430 146.325 165.694  1.00 58.79           H
ATOM   2451  HB  THR A 174     111.458 148.221 167.026  1.00 58.79           H
ATOM   2452  HG1 THR A 174     113.662 148.501 167.044  1.00 58.79           H
ATOM   2453 HG21 THR A 174     112.632 148.187 169.114  1.00 58.79           H
ATOM   2454 HG22 THR A 174     111.283 147.372 169.161  1.00 58.79           H
ATOM   2455 HG23 THR A 174     112.662 146.614 169.027  1.00 58.79           H
ATOM   2456  N   ILE A 175     112.225 143.959 167.418  1.00 57.82           N
ATOM   2457  CA  ILE A 175     113.161 142.879 167.710  1.00 57.82           C
ATOM   2458  C   ILE A 175     112.884 141.736 166.743  1.00 57.82           C
ATOM   2459  O   ILE A 175     111.749 141.250 166.651  1.00 57.82           O
ATOM   2460  CB  ILE A 175     113.044 142.407 169.168  1.00 57.82           C
ATOM   2461  CG1 ILE A 175     113.613 143.461 170.124  1.00 57.82           C
ATOM   2462  CG2 ILE A 175     113.755 141.074 169.356  1.00 57.82           C
ATOM   2463  CD1 ILE A 175     115.116 143.668 170.017  1.00 57.82           C
ATOM   2464  H   ILE A 175     111.418 143.783 167.658  1.00 57.82           H
ATOM   2465  HA  ILE A 175     114.067 143.186 167.556  1.00 57.82           H
ATOM   2466  HB  ILE A 175     112.104 142.283 169.374  1.00 57.82           H
ATOM   2467 HG12 ILE A 175     113.185 144.311 169.938  1.00 57.82           H
ATOM   2468 HG13 ILE A 175     113.418 143.190 171.035  1.00 57.82           H
ATOM   2469 HG21 ILE A 175     113.937 140.947 170.300  1.00 57.82           H
ATOM   2470 HG22 ILE A 175     113.185 140.359 169.032  1.00 57.82           H
ATOM   2471 HG23 ILE A 175     114.589 141.087 168.860  1.00 57.82           H
ATOM   2472 HD11 ILE A 175     115.388 144.323 170.679  1.00 57.82           H
ATOM   2473 HD12 ILE A 175     115.569 142.827 170.184  1.00 57.82           H
ATOM   2474 HD13 ILE A 175     115.333 143.991 169.129  1.00 57.82           H
ATOM   2475  N   CYS A 176     113.922 141.309 166.023  1.00 51.65           N
ATOM   2476  CA  CYS A 176     113.858 140.179 165.096  1.00 51.65           C
ATOM   2477  C   CYS A 176     115.088 139.318 165.370  1.00 51.65           C
ATOM   2478  O   CYS A 176     116.144 139.518 164.765  1.00 51.65           O
ATOM   2479  CB  CYS A 176     113.802 140.657 163.646  1.00 51.65           C
ATOM   2480  SG  CYS A 176     113.458 139.362 162.428  1.00 51.65           S
ATOM   2481  H   CYS A 176     114.701 141.672 166.057  1.00 51.65           H
ATOM   2482  HA  CYS A 176     113.064 139.651 165.278  1.00 51.65           H
ATOM   2483  HB2 CYS A 176     113.101 141.323 163.569  1.00 51.65           H
ATOM   2484  HB3 CYS A 176     114.656 141.055 163.418  1.00 51.65           H
ATOM   2485  N   GLN A 177     114.946 138.363 166.283  1.00 49.01           N
ATOM   2486  CA  GLN A 177     116.044 137.522 166.735  1.00 49.01           C
ATOM   2487  C   GLN A 177     115.877 136.102 166.208  1.00 49.01           C
ATOM   2488  O   GLN A 177     114.932 135.785 165.480  1.00 49.01           O
ATOM   2489  CB  GLN A 177     116.124 137.521 168.267  1.00 49.01           C
ATOM   2490  CG  GLN A 177     117.145 138.496 168.830  1.00 49.01           C
ATOM   2491  CD  GLN A 177     117.095 138.581 170.342  1.00 49.01           C
ATOM   2492  OE1 GLN A 177     116.288 137.911 170.987  1.00 49.01           O
ATOM   2493  NE2 GLN A 177     117.960 139.408 170.917  1.00 49.01           N
ATOM   2494  H   GLN A 177     114.198 138.180 166.667  1.00 49.01           H
ATOM   2495  HA  GLN A 177     116.879 137.874 166.391  1.00 49.01           H
ATOM   2496  HB2 GLN A 177     115.256 137.768 168.622  1.00 49.01           H
ATOM   2497  HB3 GLN A 177     116.362 136.634 168.577  1.00 49.01           H
ATOM   2498  HG2 GLN A 177     118.034 138.205 168.575  1.00 49.01           H
ATOM   2499  HG3 GLN A 177     116.968 139.380 168.473  1.00 49.01           H
ATOM   2500 HE21 GLN A 177     118.509 139.860 170.434  1.00 49.01           H
ATOM   2501 HE22 GLN A 177     117.971 139.491 171.773  1.00 49.01           H
ATOM   2502  N   ILE A 178     116.819 135.243 166.592  1.00 40.66           N
ATOM   2503  CA  ILE A 178     116.849 133.846 166.171  1.00 40.66           C
ATOM   2504  C   ILE A 178     116.563 132.963 167.376  1.00 40.66           C
ATOM   2505  O   ILE A 178     117.058 133.219 168.481  1.00 40.66           O
ATOM   2506  CB  ILE A 178     118.204 133.488 165.530  1.00 40.66           C
ATOM   2507  CG1 ILE A 178     118.270 131.990 165.230  1.00 40.66           C
ATOM   2508  CG2 ILE A 178     119.356 133.896 166.439  1.00 40.66           C
ATOM   2509  CD1 ILE A 178     119.360 131.610 164.251  1.00 40.66           C
ATOM   2510  H   ILE A 178     117.466 135.455 167.116  1.00 40.66           H
ATOM   2511  HA  ILE A 178     116.154 133.694 165.512  1.00 40.66           H
ATOM   2512  HB  ILE A 178     118.287 133.973 164.693  1.00 40.66           H
ATOM   2513 HG12 ILE A 178     118.440 131.512 166.057  1.00 40.66           H
ATOM   2514 HG13 ILE A 178     117.421 131.711 164.858  1.00 40.66           H
ATOM   2515 HG21 ILE A 178     120.188 133.581 166.053  1.00 40.66           H
ATOM   2516 HG22 ILE A 178     119.375 134.862 166.515  1.00 40.66           H
ATOM   2517 HG23 ILE A 178     119.228 133.497 167.314  1.00 40.66           H
ATOM   2518 HD11 ILE A 178     119.280 130.667 164.042  1.00 40.66           H
ATOM   2519 HD12 ILE A 178     119.256 132.138 163.444  1.00 40.66           H
ATOM   2520 HD13 ILE A 178     120.224 131.788 164.654  1.00 40.66           H
ATOM   2521  N   ASN A 179     115.759 131.921 167.165  1.00 43.09           N
ATOM   2522  CA  ASN A 179     115.391 131.007 168.240  1.00 43.09           C
ATOM   2523  C   ASN A 179     116.632 130.407 168.887  1.00 43.09           C
ATOM   2524  O   ASN A 179     117.365 129.644 168.249  1.00 43.09           O
ATOM   2525  CB  ASN A 179     114.488 129.892 167.708  1.00 43.09           C
ATOM   2526  CG  ASN A 179     113.110 130.389 167.326  1.00 43.09           C
ATOM   2527  OD1 ASN A 179     112.513 131.200 168.033  1.00 43.09           O
ATOM   2528  ND2 ASN A 179     112.595 129.900 166.205  1.00 43.09           N
ATOM   2529  H   ASN A 179     115.413 131.722 166.403  1.00 43.09           H
ATOM   2530  HA  ASN A 179     114.900 131.495 168.919  1.00 43.09           H
ATOM   2531  HB2 ASN A 179     114.897 129.507 166.918  1.00 43.09           H
ATOM   2532  HB3 ASN A 179     114.384 129.214 168.394  1.00 43.09           H
ATOM   2533 HD21 ASN A 179     113.042 129.333 165.738  1.00 43.09           H
ATOM   2534 HD22 ASN A 179     111.814 130.150 165.945  1.00 43.09           H
ATOM   2535  N   GLU A 180     116.873 130.742 170.152  1.00 46.62           N
ATOM   2536  CA  GLU A 180     118.045 130.265 170.873  1.00 46.62           C
ATOM   2537  C   GLU A 180     117.776 129.007 171.689  1.00 46.62           C
ATOM   2538  O   GLU A 180     118.691 128.518 172.361  1.00 46.62           O
ATOM   2539  CB  GLU A 180     118.575 131.367 171.797  1.00 46.62           C
ATOM   2540  CG  GLU A 180     119.384 132.441 171.079  1.00 46.62           C
ATOM   2541  CD  GLU A 180     120.537 132.972 171.913  1.00 46.62           C
ATOM   2542  OE1 GLU A 180     120.604 132.658 173.120  1.00 46.62           O
ATOM   2543  OE2 GLU A 180     121.380 133.708 171.358  1.00 46.62           O
ATOM   2544  H   GLU A 180     116.363 131.253 170.619  1.00 46.62           H
ATOM   2545  HA  GLU A 180     118.742 130.056 170.232  1.00 46.62           H
ATOM   2546  HB2 GLU A 180     117.822 131.802 172.228  1.00 46.62           H
ATOM   2547  HB3 GLU A 180     119.145 130.958 172.466  1.00 46.62           H
ATOM   2548  HG2 GLU A 180     119.754 132.068 170.264  1.00 46.62           H
ATOM   2549  HG3 GLU A 180     118.801 133.186 170.867  1.00 46.62           H
ATOM   2550  N   GLU A 181     116.561 128.474 171.656  1.00 45.53           N
ATOM   2551  CA  GLU A 181     116.261 127.276 172.430  1.00 45.53           C
ATOM   2552  C   GLU A 181     116.982 126.078 171.818  1.00 45.53           C
ATOM   2553  O   GLU A 181     116.943 125.899 170.595  1.00 45.53           O
ATOM   2554  CB  GLU A 181     114.755 127.020 172.473  1.00 45.53           C
ATOM   2555  CG  GLU A 181     114.136 126.687 171.126  1.00 45.53           C
ATOM   2556  CD  GLU A 181     112.633 126.505 171.205  1.00 45.53           C
ATOM   2557  OE1 GLU A 181     112.071 126.662 172.309  1.00 45.53           O
ATOM   2558  OE2 GLU A 181     112.013 126.197 170.164  1.00 45.53           O
ATOM   2559  H   GLU A 181     115.900 128.781 171.199  1.00 45.53           H
ATOM   2560  HA  GLU A 181     116.572 127.408 173.338  1.00 45.53           H
ATOM   2561  HB2 GLU A 181     114.583 126.275 173.070  1.00 45.53           H
ATOM   2562  HB3 GLU A 181     114.316 127.817 172.810  1.00 45.53           H
ATOM   2563  HG2 GLU A 181     114.321 127.408 170.504  1.00 45.53           H
ATOM   2564  HG3 GLU A 181     114.516 125.860 170.796  1.00 45.53           H
ATOM   2565  N   PRO A 182     117.647 125.242 172.620  1.00 43.70           N
ATOM   2566  CA  PRO A 182     118.351 124.089 172.032  1.00 43.70           C
ATOM   2567  C   PRO A 182     117.435 123.160 171.256  1.00 43.70           C
ATOM   2568  O   PRO A 182     117.857 122.588 170.241  1.00 43.70           O
ATOM   2569  CB  PRO A 182     118.966 123.391 173.254  1.00 43.70           C
ATOM   2570  CG  PRO A 182     118.175 123.873 174.421  1.00 43.70           C
ATOM   2571  CD  PRO A 182     117.770 125.271 174.087  1.00 43.70           C
ATOM   2572  HA  PRO A 182     119.066 124.398 171.457  1.00 43.70           H
ATOM   2573  HB2 PRO A 182     118.883 122.430 173.157  1.00 43.70           H
ATOM   2574  HB3 PRO A 182     119.897 123.649 173.342  1.00 43.70           H
ATOM   2575  HG2 PRO A 182     117.394 123.311 174.539  1.00 43.70           H
ATOM   2576  HG3 PRO A 182     118.730 123.860 175.217  1.00 43.70           H
ATOM   2577  HD2 PRO A 182     116.915 125.481 174.495  1.00 43.70           H
ATOM   2578  HD3 PRO A 182     118.459 125.897 174.358  1.00 43.70           H
ATOM   2579  N   GLY A 183     116.185 123.004 171.697  1.00 42.08           N
ATOM   2580  CA  GLY A 183     115.277 122.089 171.029  1.00 42.08           C
ATOM   2581  C   GLY A 183     115.068 122.417 169.566  1.00 42.08           C
ATOM   2582  O   GLY A 183     114.798 121.523 168.759  1.00 42.08           O
ATOM   2583  H   GLY A 183     115.847 123.415 172.374  1.00 42.08           H
ATOM   2584  HA2 GLY A 183     115.628 121.187 171.092  1.00 42.08           H
ATOM   2585  HA3 GLY A 183     114.415 122.113 171.473  1.00 42.08           H
ATOM   2586  N   TYR A 184     115.183 123.693 169.200  1.00 39.20           N
ATOM   2587  CA  TYR A 184     115.035 124.093 167.807  1.00 39.20           C
ATOM   2588  C   TYR A 184     116.357 124.070 167.056  1.00 39.20           C
ATOM   2589  O   TYR A 184     116.402 123.628 165.903  1.00 39.20           O
ATOM   2590  CB  TYR A 184     114.436 125.496 167.707  1.00 39.20           C
ATOM   2591  CG  TYR A 184     114.580 126.090 166.324  1.00 39.20           C
ATOM   2592  CD1 TYR A 184     113.696 125.753 165.310  1.00 39.20           C
ATOM   2593  CD2 TYR A 184     115.612 126.969 166.025  1.00 39.20           C
ATOM   2594  CE1 TYR A 184     113.826 126.285 164.045  1.00 39.20           C
ATOM   2595  CE2 TYR A 184     115.750 127.505 164.759  1.00 39.20           C
ATOM   2596  CZ  TYR A 184     114.853 127.156 163.774  1.00 39.20           C
ATOM   2597  OH  TYR A 184     114.976 127.679 162.510  1.00 39.20           O
ATOM   2598  H   TYR A 184     115.350 124.341 169.739  1.00 39.20           H
ATOM   2599  HA  TYR A 184     114.429 123.478 167.364  1.00 39.20           H
ATOM   2600  HB2 TYR A 184     113.490 125.453 167.918  1.00 39.20           H
ATOM   2601  HB3 TYR A 184     114.890 126.081 168.333  1.00 39.20           H
ATOM   2602  HD1 TYR A 184     112.999 125.164 165.489  1.00 39.20           H
ATOM   2603  HD2 TYR A 184     116.219 127.205 166.689  1.00 39.20           H
ATOM   2604  HE1 TYR A 184     113.223 126.053 163.376  1.00 39.20           H
ATOM   2605  HE2 TYR A 184     116.444 128.095 164.573  1.00 39.20           H
ATOM   2606  HH  TYR A 184     115.647 128.180 162.470  1.00 39.20           H
ATOM   2607  N   VAL A 185     117.432 124.563 167.675  1.00 38.83           N
ATOM   2608  CA  VAL A 185     118.711 124.645 166.976  1.00 38.83           C
ATOM   2609  C   VAL A 185     119.214 123.249 166.640  1.00 38.83           C
ATOM   2610  O   VAL A 185     119.739 123.009 165.548  1.00 38.83           O
ATOM   2611  CB  VAL A 185     119.740 125.430 167.810  1.00 38.83           C
ATOM   2612  CG1 VAL A 185     119.187 126.796 168.198  1.00 38.83           C
ATOM   2613  CG2 VAL A 185     120.157 124.636 169.031  1.00 38.83           C
ATOM   2614  H   VAL A 185     117.445 124.849 168.486  1.00 38.83           H
ATOM   2615  HA  VAL A 185     118.580 125.122 166.142  1.00 38.83           H
ATOM   2616  HB  VAL A 185     120.532 125.576 167.269  1.00 38.83           H
ATOM   2617 HG11 VAL A 185     119.898 127.322 168.597  1.00 38.83           H
ATOM   2618 HG12 VAL A 185     118.855 127.238 167.402  1.00 38.83           H
ATOM   2619 HG13 VAL A 185     118.466 126.677 168.836  1.00 38.83           H
ATOM   2620 HG21 VAL A 185     120.479 125.245 169.713  1.00 38.83           H
ATOM   2621 HG22 VAL A 185     119.389 124.147 169.358  1.00 38.83           H
ATOM   2622 HG23 VAL A 185     120.859 124.015 168.780  1.00 38.83           H
ATOM   2623  N   LEU A 186     119.066 122.306 167.573  1.00 35.71           N
ATOM   2624  CA  LEU A 186     119.522 120.945 167.307  1.00 35.71           C
ATOM   2625  C   LEU A 186     118.798 120.356 166.105  1.00 35.71           C
ATOM   2626  O   LEU A 186     119.428 119.833 165.177  1.00 35.71           O
ATOM   2627  CB  LEU A 186     119.310 120.072 168.544  1.00 35.71           C
ATOM   2628  CG  LEU A 186     119.810 118.629 168.435  1.00 35.71           C
ATOM   2629  CD1 LEU A 186     121.305 118.586 168.164  1.00 35.71           C
ATOM   2630  CD2 LEU A 186     119.472 117.853 169.697  1.00 35.71           C
ATOM   2631  H   LEU A 186     118.711 122.424 168.347  1.00 35.71           H
ATOM   2632  HA  LEU A 186     120.471 120.965 167.108  1.00 35.71           H
ATOM   2633  HB2 LEU A 186     119.769 120.484 169.291  1.00 35.71           H
ATOM   2634  HB3 LEU A 186     118.359 120.034 168.731  1.00 35.71           H
ATOM   2635  HG  LEU A 186     119.361 118.195 167.692  1.00 35.71           H
ATOM   2636 HD11 LEU A 186     121.613 117.670 168.241  1.00 35.71           H
ATOM   2637 HD12 LEU A 186     121.474 118.918 167.269  1.00 35.71           H
ATOM   2638 HD13 LEU A 186     121.760 119.142 168.815  1.00 35.71           H
ATOM   2639 HD21 LEU A 186     119.805 116.946 169.608  1.00 35.71           H
ATOM   2640 HD22 LEU A 186     119.893 118.287 170.456  1.00 35.71           H
ATOM   2641 HD23 LEU A 186     118.509 117.843 169.814  1.00 35.71           H
ATOM   2642  N   PHE A 187     117.466 120.445 166.098  1.00 35.03           N
ATOM   2643  CA  PHE A 187     116.694 119.887 164.994  1.00 35.03           C
ATOM   2644  C   PHE A 187     117.032 120.580 163.682  1.00 35.03           C
ATOM   2645  O   PHE A 187     117.187 119.921 162.647  1.00 35.03           O
ATOM   2646  CB  PHE A 187     115.199 120.005 165.289  1.00 35.03           C
ATOM   2647  CG  PHE A 187     114.339 119.118 164.433  1.00 35.03           C
ATOM   2648  CD1 PHE A 187     114.175 119.380 163.083  1.00 35.03           C
ATOM   2649  CD2 PHE A 187     113.687 118.025 164.981  1.00 35.03           C
ATOM   2650  CE1 PHE A 187     113.383 118.567 162.295  1.00 35.03           C
ATOM   2651  CE2 PHE A 187     112.893 117.209 164.197  1.00 35.03           C
ATOM   2652  CZ  PHE A 187     112.741 117.481 162.853  1.00 35.03           C
ATOM   2653  H   PHE A 187     116.994 120.818 166.712  1.00 35.03           H
ATOM   2654  HA  PHE A 187     116.910 118.946 164.901  1.00 35.03           H
ATOM   2655  HB2 PHE A 187     115.044 119.763 166.216  1.00 35.03           H
ATOM   2656  HB3 PHE A 187     114.922 120.922 165.138  1.00 35.03           H
ATOM   2657  HD1 PHE A 187     114.605 120.111 162.701  1.00 35.03           H
ATOM   2658  HD2 PHE A 187     113.787 117.837 165.886  1.00 35.03           H
ATOM   2659  HE1 PHE A 187     113.282 118.753 161.389  1.00 35.03           H
ATOM   2660  HE2 PHE A 187     112.462 116.478 164.575  1.00 35.03           H
ATOM   2661  HZ  PHE A 187     112.207 116.933 162.324  1.00 35.03           H
ATOM   2662  N   SER A 188     117.143 121.910 163.699  1.00 31.80           N
ATOM   2663  CA  SER A 188     117.414 122.635 162.464  1.00 31.80           C
ATOM   2664  C   SER A 188     118.788 122.287 161.911  1.00 31.80           C
ATOM   2665  O   SER A 188     118.930 122.025 160.712  1.00 31.80           O
ATOM   2666  CB  SER A 188     117.297 124.139 162.703  1.00 31.80           C
ATOM   2667  OG  SER A 188     117.587 124.861 161.521  1.00 31.80           O
ATOM   2668  H   SER A 188     117.068 122.404 164.399  1.00 31.80           H
ATOM   2669  HA  SER A 188     116.752 122.385 161.800  1.00 31.80           H
ATOM   2670  HB2 SER A 188     116.392 124.344 162.985  1.00 31.80           H
ATOM   2671  HB3 SER A 188     117.927 124.398 163.394  1.00 31.80           H
ATOM   2672  HG  SER A 188     117.446 125.680 161.643  1.00 31.80           H
ATOM   2673  N   ALA A 189     119.811 122.265 162.767  1.00 26.69           N
ATOM   2674  CA  ALA A 189     121.149 121.920 162.305  1.00 26.69           C
ATOM   2675  C   ALA A 189     121.198 120.490 161.787  1.00 26.69           C
ATOM   2676  O   ALA A 189     121.829 120.217 160.760  1.00 26.69           O
ATOM   2677  CB  ALA A 189     122.160 122.117 163.435  1.00 26.69           C
ATOM   2678  H   ALA A 189     119.756 122.444 163.607  1.00 26.69           H
ATOM   2679  HA  ALA A 189     121.395 122.512 161.577  1.00 26.69           H
ATOM   2680  HB1 ALA A 189     123.044 121.885 163.111  1.00 26.69           H
ATOM   2681  HB2 ALA A 189     122.143 123.046 163.714  1.00 26.69           H
ATOM   2682  HB3 ALA A 189     121.917 121.544 164.178  1.00 26.69           H
ATOM   2683  N   LEU A 190     120.539 119.560 162.483  1.00 26.24           N
ATOM   2684  CA  LEU A 190     120.555 118.170 162.043  1.00 26.24           C
ATOM   2685  C   LEU A 190     119.869 118.012 160.693  1.00 26.24           C
ATOM   2686  O   LEU A 190     120.445 117.447 159.757  1.00 26.24           O
ATOM   2687  CB  LEU A 190     119.884 117.283 163.093  1.00 26.24           C
ATOM   2688  CG  LEU A 190     120.705 116.876 164.320  1.00 26.24           C
ATOM   2689  CD1 LEU A 190     119.958 115.822 165.121  1.00 26.24           C
ATOM   2690  CD2 LEU A 190     122.085 116.362 163.933  1.00 26.24           C
ATOM   2691  H   LEU A 190     120.085 119.707 163.198  1.00 26.24           H
ATOM   2692  HA  LEU A 190     121.475 117.886 161.936  1.00 26.24           H
ATOM   2693  HB2 LEU A 190     119.099 117.750 163.420  1.00 26.24           H
ATOM   2694  HB3 LEU A 190     119.605 116.463 162.656  1.00 26.24           H
ATOM   2695  HG  LEU A 190     120.825 117.653 164.889  1.00 26.24           H
ATOM   2696 HD11 LEU A 190     120.484 115.586 165.900  1.00 26.24           H
ATOM   2697 HD12 LEU A 190     119.101 116.184 165.396  1.00 26.24           H
ATOM   2698 HD13 LEU A 190     119.823 115.040 164.563  1.00 26.24           H
ATOM   2699 HD21 LEU A 190     122.473 115.899 164.692  1.00 26.24           H
ATOM   2700 HD22 LEU A 190     121.996 115.753 163.184  1.00 26.24           H
ATOM   2701 HD23 LEU A 190     122.644 117.114 163.684  1.00 26.24           H
ATOM   2702  N   GLY A 191     118.642 118.516 160.566  1.00 22.92           N
ATOM   2703  CA  GLY A 191     117.865 118.287 159.365  1.00 22.92           C
ATOM   2704  C   GLY A 191     118.185 119.191 158.199  1.00 22.92           C
ATOM   2705  O   GLY A 191     117.752 118.904 157.080  1.00 22.92           O
ATOM   2706  H   GLY A 191     118.244 118.991 161.162  1.00 22.92           H
ATOM   2707  HA2 GLY A 191     118.000 117.371 159.075  1.00 22.92           H
ATOM   2708  HA3 GLY A 191     116.924 118.397 159.575  1.00 22.92           H
ATOM   2709  N   SER A 192     118.936 120.267 158.421  1.00 22.12           N
ATOM   2710  CA  SER A 192     119.237 121.238 157.377  1.00 22.12           C
ATOM   2711  C   SER A 192     120.675 121.177 156.894  1.00 22.12           C
ATOM   2712  O   SER A 192     120.923 121.361 155.703  1.00 22.12           O
ATOM   2713  CB  SER A 192     118.940 122.656 157.876  1.00 22.12           C
ATOM   2714  OG  SER A 192     119.066 123.600 156.828  1.00 22.12           O
ATOM   2715  H   SER A 192     119.288 120.459 159.182  1.00 22.12           H
ATOM   2716  HA  SER A 192     118.663 121.068 156.614  1.00 22.12           H
ATOM   2717  HB2 SER A 192     118.034 122.687 158.222  1.00 22.12           H
ATOM   2718  HB3 SER A 192     119.571 122.882 158.576  1.00 22.12           H
ATOM   2719  HG  SER A 192     118.917 124.374 157.119  1.00 22.12           H
ATOM   2720  N   PHE A 193     121.634 120.932 157.783  1.00 19.68           N
ATOM   2721  CA  PHE A 193     123.037 120.891 157.397  1.00 19.68           C
ATOM   2722  C   PHE A 193     123.674 119.530 157.623  1.00 19.68           C
ATOM   2723  O   PHE A 193     124.183 118.927 156.673  1.00 19.68           O
ATOM   2724  CB  PHE A 193     123.817 121.966 158.169  1.00 19.68           C
ATOM   2725  CG  PHE A 193     125.176 122.254 157.601  1.00 19.68           C
ATOM   2726  CD1 PHE A 193     125.310 122.869 156.369  1.00 19.68           C
ATOM   2727  CD2 PHE A 193     126.319 121.917 158.302  1.00 19.68           C
ATOM   2728  CE1 PHE A 193     126.556 123.137 155.847  1.00 19.68           C
ATOM   2729  CE2 PHE A 193     127.567 122.185 157.785  1.00 19.68           C
ATOM   2730  CZ  PHE A 193     127.686 122.794 156.556  1.00 19.68           C
ATOM   2731  H   PHE A 193     121.495 120.785 158.619  1.00 19.68           H
ATOM   2732  HA  PHE A 193     123.113 121.095 156.452  1.00 19.68           H
ATOM   2733  HB2 PHE A 193     123.309 122.792 158.154  1.00 19.68           H
ATOM   2734  HB3 PHE A 193     123.935 121.669 159.085  1.00 19.68           H
ATOM   2735  HD1 PHE A 193     124.550 123.102 155.887  1.00 19.68           H
ATOM   2736  HD2 PHE A 193     126.245 121.504 159.133  1.00 19.68           H
ATOM   2737  HE1 PHE A 193     126.634 123.550 155.017  1.00 19.68           H
ATOM   2738  HE2 PHE A 193     128.329 121.951 158.264  1.00 19.68           H
ATOM   2739  HZ  PHE A 193     128.528 122.975 156.205  1.00 19.68           H
ATOM   2740  N   TYR A 194     123.630 119.008 158.850  1.00 20.99           N
ATOM   2741  CA  TYR A 194     124.469 117.862 159.188  1.00 20.99           C
ATOM   2742  C   TYR A 194     124.039 116.599 158.447  1.00 20.99           C
ATOM   2743  O   TYR A 194     124.891 115.839 157.978  1.00 20.99           O
ATOM   2744  CB  TYR A 194     124.458 117.642 160.701  1.00 20.99           C
ATOM   2745  CG  TYR A 194     125.164 118.734 161.486  1.00 20.99           C
ATOM   2746  CD1 TYR A 194     126.208 119.464 160.927  1.00 20.99           C
ATOM   2747  CD2 TYR A 194     124.781 119.038 162.785  1.00 20.99           C
ATOM   2748  CE1 TYR A 194     126.848 120.456 161.639  1.00 20.99           C
ATOM   2749  CE2 TYR A 194     125.418 120.031 163.505  1.00 20.99           C
ATOM   2750  CZ  TYR A 194     126.450 120.736 162.927  1.00 20.99           C
ATOM   2751  OH  TYR A 194     127.087 121.725 163.639  1.00 20.99           O
ATOM   2752  H   TYR A 194     123.134 119.295 159.492  1.00 20.99           H
ATOM   2753  HA  TYR A 194     125.377 118.047 158.909  1.00 20.99           H
ATOM   2754  HB2 TYR A 194     123.538 117.606 161.005  1.00 20.99           H
ATOM   2755  HB3 TYR A 194     124.902 116.803 160.897  1.00 20.99           H
ATOM   2756  HD1 TYR A 194     126.483 119.280 160.059  1.00 20.99           H
ATOM   2757  HD2 TYR A 194     124.084 118.563 163.179  1.00 20.99           H
ATOM   2758  HE1 TYR A 194     127.546 120.934 161.252  1.00 20.99           H
ATOM   2759  HE2 TYR A 194     125.151 120.222 164.375  1.00 20.99           H
ATOM   2760  HH  TYR A 194     126.744 121.796 164.403  1.00 20.99           H
ATOM   2761  N   LEU A 195     122.731 116.351 158.324  1.00 18.62           N
ATOM   2762  CA  LEU A 195     122.297 115.155 157.600  1.00 18.62           C
ATOM   2763  C   LEU A 195     122.513 115.298 156.100  1.00 18.62           C
ATOM   2764  O   LEU A 195     123.129 114.399 155.491  1.00 18.62           O
ATOM   2765  CB  LEU A 195     120.836 114.845 157.935  1.00 18.62           C
ATOM   2766  CG  LEU A 195     120.618 113.784 159.015  1.00 18.62           C
ATOM   2767  CD1 LEU A 195     121.216 114.229 160.340  1.00 18.62           C
ATOM   2768  CD2 LEU A 195     119.135 113.485 159.169  1.00 18.62           C
ATOM   2769  H   LEU A 195     122.097 116.840 158.639  1.00 18.62           H
ATOM   2770  HA  LEU A 195     122.830 114.403 157.902  1.00 18.62           H
ATOM   2771  HB2 LEU A 195     120.405 115.658 158.237  1.00 18.62           H
ATOM   2772  HB3 LEU A 195     120.398 114.529 157.129  1.00 18.62           H
ATOM   2773  HG  LEU A 195     121.062 112.964 158.746  1.00 18.62           H
ATOM   2774 HD11 LEU A 195     121.016 113.562 161.015  1.00 18.62           H
ATOM   2775 HD12 LEU A 195     122.177 114.318 160.238  1.00 18.62           H
ATOM   2776 HD13 LEU A 195     120.829 115.082 160.591  1.00 18.62           H
ATOM   2777 HD21 LEU A 195     119.018 112.811 159.857  1.00 18.62           H
ATOM   2778 HD22 LEU A 195     118.674 114.300 159.421  1.00 18.62           H
ATOM   2779 HD23 LEU A 195     118.791 113.159 158.323  1.00 18.62           H
ATOM   2780  N   PRO A 196     122.030 116.351 155.439  1.00 15.43           N
ATOM   2781  CA  PRO A 196     122.385 116.541 154.027  1.00 15.43           C
ATOM   2782  C   PRO A 196     123.882 116.633 153.810  1.00 15.43           C
ATOM   2783  O   PRO A 196     124.385 116.151 152.787  1.00 15.43           O
ATOM   2784  CB  PRO A 196     121.675 117.851 153.664  1.00 15.43           C
ATOM   2785  CG  PRO A 196     120.545 117.943 154.618  1.00 15.43           C
ATOM   2786  CD  PRO A 196     121.055 117.353 155.899  1.00 15.43           C
ATOM   2787  HA  PRO A 196     122.023 115.820 153.490  1.00 15.43           H
ATOM   2788  HB2 PRO A 196     122.284 118.594 153.785  1.00 15.43           H
ATOM   2789  HB3 PRO A 196     121.347 117.817 152.752  1.00 15.43           H
ATOM   2790  HG2 PRO A 196     120.299 118.874 154.743  1.00 15.43           H
ATOM   2791  HG3 PRO A 196     119.793 117.431 154.282  1.00 15.43           H
ATOM   2792  HD2 PRO A 196     121.495 118.032 156.434  1.00 15.43           H
ATOM   2793  HD3 PRO A 196     120.328 116.932 156.382  1.00 15.43           H
ATOM   2794  N   LEU A 197     124.614 117.234 154.750  1.00 14.88           N
ATOM   2795  CA  LEU A 197     126.068 117.279 154.632  1.00 14.88           C
ATOM   2796  C   LEU A 197     126.666 115.879 154.653  1.00 14.88           C
ATOM   2797  O   LEU A 197     127.561 115.570 153.861  1.00 14.88           O
ATOM   2798  CB  LEU A 197     126.660 118.125 155.759  1.00 14.88           C
ATOM   2799  CG  LEU A 197     128.184 118.215 155.835  1.00 14.88           C
ATOM   2800  CD1 LEU A 197     128.716 119.104 154.729  1.00 14.88           C
ATOM   2801  CD2 LEU A 197     128.627 118.718 157.198  1.00 14.88           C
ATOM   2802  H   LEU A 197     124.297 117.614 155.454  1.00 14.88           H
ATOM   2803  HA  LEU A 197     126.301 117.695 153.789  1.00 14.88           H
ATOM   2804  HB2 LEU A 197     126.332 119.033 155.662  1.00 14.88           H
ATOM   2805  HB3 LEU A 197     126.355 117.764 156.607  1.00 14.88           H
ATOM   2806  HG  LEU A 197     128.560 117.335 155.719  1.00 14.88           H
ATOM   2807 HD11 LEU A 197     129.682 119.153 154.803  1.00 14.88           H
ATOM   2808 HD12 LEU A 197     128.469 118.725 153.870  1.00 14.88           H
ATOM   2809 HD13 LEU A 197     128.329 119.987 154.826  1.00 14.88           H
ATOM   2810 HD21 LEU A 197     129.595 118.761 157.220  1.00 14.88           H
ATOM   2811 HD22 LEU A 197     128.251 119.599 157.342  1.00 14.88           H
ATOM   2812 HD23 LEU A 197     128.308 118.107 157.880  1.00 14.88           H
ATOM   2813  N   ALA A 198     126.197 115.021 155.560  1.00 12.80           N
ATOM   2814  CA  ALA A 198     126.714 113.659 155.613  1.00 12.80           C
ATOM   2815  C   ALA A 198     126.406 112.911 154.324  1.00 12.80           C
ATOM   2816  O   ALA A 198     127.250 112.166 153.808  1.00 12.80           O
ATOM   2817  CB  ALA A 198     126.126 112.921 156.813  1.00 12.80           C
ATOM   2818  H   ALA A 198     125.592 115.202 156.145  1.00 12.80           H
ATOM   2819  HA  ALA A 198     127.677 113.692 155.717  1.00 12.80           H
ATOM   2820  HB1 ALA A 198     126.476 112.017 156.829  1.00 12.80           H
ATOM   2821  HB2 ALA A 198     126.379 113.389 157.624  1.00 12.80           H
ATOM   2822  HB3 ALA A 198     125.161 112.901 156.729  1.00 12.80           H
ATOM   2823  N   ILE A 199     125.201 113.101 153.786  1.00 11.44           N
ATOM   2824  CA  ILE A 199     124.864 112.472 152.511  1.00 11.44           C
ATOM   2825  C   ILE A 199     125.817 112.950 151.421  1.00 11.44           C
ATOM   2826  O   ILE A 199     126.306 112.155 150.606  1.00 11.44           O
ATOM   2827  CB  ILE A 199     123.396 112.756 152.145  1.00 11.44           C
ATOM   2828  CG1 ILE A 199     122.459 112.036 153.119  1.00 11.44           C
ATOM   2829  CG2 ILE A 199     123.117 112.326 150.714  1.00 11.44           C
ATOM   2830  CD1 ILE A 199     121.015 112.495 153.041  1.00 11.44           C
ATOM   2831  H   ILE A 199     124.574 113.577 154.130  1.00 11.44           H
ATOM   2832  HA  ILE A 199     124.970 111.512 152.598  1.00 11.44           H
ATOM   2833  HB  ILE A 199     123.241 113.711 152.216  1.00 11.44           H
ATOM   2834 HG12 ILE A 199     122.480 111.085 152.929  1.00 11.44           H
ATOM   2835 HG13 ILE A 199     122.769 112.194 154.025  1.00 11.44           H
ATOM   2836 HG21 ILE A 199     122.158 112.263 150.584  1.00 11.44           H
ATOM   2837 HG22 ILE A 199     123.487 112.985 150.107  1.00 11.44           H
ATOM   2838 HG23 ILE A 199     123.527 111.461 150.559  1.00 11.44           H
ATOM   2839 HD11 ILE A 199     120.524 112.120 153.789  1.00 11.44           H
ATOM   2840 HD12 ILE A 199     120.990 113.464 153.080  1.00 11.44           H
ATOM   2841 HD13 ILE A 199     120.629 112.187 152.206  1.00 11.44           H
ATOM   2842  N   ILE A 200     126.094 114.256 151.387  1.00 11.17           N
ATOM   2843  CA  ILE A 200     126.970 114.808 150.358  1.00 11.17           C
ATOM   2844  C   ILE A 200     128.382 114.252 150.490  1.00 11.17           C
ATOM   2845  O   ILE A 200     129.021 113.909 149.489  1.00 11.17           O
ATOM   2846  CB  ILE A 200     126.960 116.346 150.419  1.00 11.17           C
ATOM   2847  CG1 ILE A 200     125.663 116.890 149.820  1.00 11.17           C
ATOM   2848  CG2 ILE A 200     128.157 116.912 149.683  1.00 11.17           C
ATOM   2849  CD1 ILE A 200     125.452 118.377 150.035  1.00 11.17           C
ATOM   2850  H   ILE A 200     125.789 114.836 151.943  1.00 11.17           H
ATOM   2851  HA  ILE A 200     126.631 114.547 149.488  1.00 11.17           H
ATOM   2852  HB  ILE A 200     127.010 116.620 151.347  1.00 11.17           H
ATOM   2853 HG12 ILE A 200     125.671 116.729 148.862  1.00 11.17           H
ATOM   2854 HG13 ILE A 200     124.919 116.421 150.224  1.00 11.17           H
ATOM   2855 HG21 ILE A 200     128.006 117.855 149.528  1.00 11.17           H
ATOM   2856 HG22 ILE A 200     128.954 116.795 150.225  1.00 11.17           H
ATOM   2857 HG23 ILE A 200     128.257 116.450 148.836  1.00 11.17           H
ATOM   2858 HD11 ILE A 200     124.524 118.594 149.849  1.00 11.17           H
ATOM   2859 HD12 ILE A 200     125.664 118.595 150.956  1.00 11.17           H
ATOM   2860 HD13 ILE A 200     126.032 118.871 149.436  1.00 11.17           H
ATOM   2861  N   LEU A 201     128.909 114.183 151.717  1.00 11.18           N
ATOM   2862  CA  LEU A 201     130.245 113.617 151.899  1.00 11.18           C
ATOM   2863  C   LEU A 201     130.297 112.153 151.492  1.00 11.18           C
ATOM   2864  O   LEU A 201     131.277 111.716 150.884  1.00 11.18           O
ATOM   2865  CB  LEU A 201     130.738 113.779 153.337  1.00 11.18           C
ATOM   2866  CG  LEU A 201     131.276 115.148 153.765  1.00 11.18           C
ATOM   2867  CD1 LEU A 201     130.213 116.194 153.903  1.00 11.18           C
ATOM   2868  CD2 LEU A 201     132.035 114.995 155.076  1.00 11.18           C
ATOM   2869  H   LEU A 201     128.525 114.451 152.438  1.00 11.18           H
ATOM   2870  HA  LEU A 201     130.863 114.097 151.323  1.00 11.18           H
ATOM   2871  HB2 LEU A 201     129.999 113.574 153.930  1.00 11.18           H
ATOM   2872  HB3 LEU A 201     131.449 113.135 153.485  1.00 11.18           H
ATOM   2873  HG  LEU A 201     131.904 115.456 153.094  1.00 11.18           H
ATOM   2874 HD11 LEU A 201     130.635 117.052 154.072  1.00 11.18           H
ATOM   2875 HD12 LEU A 201     129.690 116.232 153.088  1.00 11.18           H
ATOM   2876 HD13 LEU A 201     129.653 115.944 154.651  1.00 11.18           H
ATOM   2877 HD21 LEU A 201     132.331 115.869 155.374  1.00 11.18           H
ATOM   2878 HD22 LEU A 201     131.441 114.605 155.735  1.00 11.18           H
ATOM   2879 HD23 LEU A 201     132.799 114.414 154.936  1.00 11.18           H
ATOM   2880  N   VAL A 202     129.272 111.369 151.823  1.00 10.42           N
ATOM   2881  CA  VAL A 202     129.279 109.969 151.402  1.00 10.42           C
ATOM   2882  C   VAL A 202     129.297 109.882 149.880  1.00 10.42           C
ATOM   2883  O   VAL A 202     130.107 109.157 149.282  1.00 10.42           O
ATOM   2884  CB  VAL A 202     128.074 109.219 151.999  1.00 10.42           C
ATOM   2885  CG1 VAL A 202     127.886 107.875 151.312  1.00 10.42           C
ATOM   2886  CG2 VAL A 202     128.259 109.028 153.497  1.00 10.42           C
ATOM   2887  H   VAL A 202     128.581 111.613 152.276  1.00 10.42           H
ATOM   2888  HA  VAL A 202     130.086 109.547 151.734  1.00 10.42           H
ATOM   2889  HB  VAL A 202     127.271 109.745 151.859  1.00 10.42           H
ATOM   2890 HG11 VAL A 202     127.339 107.308 151.878  1.00 10.42           H
ATOM   2891 HG12 VAL A 202     127.444 108.011 150.459  1.00 10.42           H
ATOM   2892 HG13 VAL A 202     128.754 107.463 151.177  1.00 10.42           H
ATOM   2893 HG21 VAL A 202     127.492 108.550 153.850  1.00 10.42           H
ATOM   2894 HG22 VAL A 202     129.067 108.514 153.653  1.00 10.42           H
ATOM   2895 HG23 VAL A 202     128.332 109.897 153.921  1.00 10.42           H
ATOM   2896  N   MET A 203     128.423 110.648 149.226  1.00 10.13           N
ATOM   2897  CA  MET A 203     128.323 110.563 147.775  1.00 10.13           C
ATOM   2898  C   MET A 203     129.608 111.029 147.097  1.00 10.13           C
ATOM   2899  O   MET A 203     130.048 110.425 146.115  1.00 10.13           O
ATOM   2900  CB  MET A 203     127.123 111.371 147.291  1.00 10.13           C
ATOM   2901  CG  MET A 203     125.786 110.702 147.565  1.00 10.13           C
ATOM   2902  SD  MET A 203     125.553 109.182 146.624  1.00 10.13           S
ATOM   2903  CE  MET A 203     125.393 107.985 147.947  1.00 10.13           C
ATOM   2904  H   MET A 203     127.888 111.212 149.593  1.00 10.13           H
ATOM   2905  HA  MET A 203     128.170 109.636 147.533  1.00 10.13           H
ATOM   2906  HB2 MET A 203     127.119 112.220 147.758  1.00 10.13           H
ATOM   2907  HB3 MET A 203     127.199 111.514 146.335  1.00 10.13           H
ATOM   2908  HG2 MET A 203     125.732 110.481 148.508  1.00 10.13           H
ATOM   2909  HG3 MET A 203     125.073 111.315 147.327  1.00 10.13           H
ATOM   2910  HE1 MET A 203     125.251 107.106 147.562  1.00 10.13           H
ATOM   2911  HE2 MET A 203     126.207 107.987 148.475  1.00 10.13           H
ATOM   2912  HE3 MET A 203     124.637 108.229 148.503  1.00 10.13           H
ATOM   2913  N   TYR A 204     130.239 112.090 147.609  1.00 10.35           N
ATOM   2914  CA  TYR A 204     131.484 112.558 147.001  1.00 10.35           C
ATOM   2915  C   TYR A 204     132.708 111.739 147.385  1.00 10.35           C
ATOM   2916  O   TYR A 204     133.659 111.690 146.604  1.00 10.35           O
ATOM   2917  CB  TYR A 204     131.723 114.037 147.311  1.00 10.35           C
ATOM   2918  CG  TYR A 204     130.851 114.994 146.526  1.00 10.35           C
ATOM   2919  CD1 TYR A 204     130.178 114.581 145.383  1.00 10.35           C
ATOM   2920  CD2 TYR A 204     130.719 116.316 146.912  1.00 10.35           C
ATOM   2921  CE1 TYR A 204     129.403 115.450 144.656  1.00 10.35           C
ATOM   2922  CE2 TYR A 204     129.935 117.193 146.190  1.00 10.35           C
ATOM   2923  CZ  TYR A 204     129.277 116.752 145.064  1.00 10.35           C
ATOM   2924  OH  TYR A 204     128.492 117.613 144.333  1.00 10.35           O
ATOM   2925  H   TYR A 204     129.975 112.544 148.290  1.00 10.35           H
ATOM   2926  HA  TYR A 204     131.404 112.456 146.044  1.00 10.35           H
ATOM   2927  HB2 TYR A 204     131.550 114.187 148.253  1.00 10.35           H
ATOM   2928  HB3 TYR A 204     132.649 114.250 147.112  1.00 10.35           H
ATOM   2929  HD1 TYR A 204     130.253 113.702 145.094  1.00 10.35           H
ATOM   2930  HD2 TYR A 204     131.162 116.618 147.672  1.00 10.35           H
ATOM   2931  HE1 TYR A 204     128.955 115.152 143.898  1.00 10.35           H
ATOM   2932  HE2 TYR A 204     129.852 118.075 146.462  1.00 10.35           H
ATOM   2933  HH  TYR A 204     128.071 118.125 144.846  1.00 10.35           H
ATOM   2934  N   CYS A 205     132.733 111.075 148.539  1.00 11.94           N
ATOM   2935  CA  CYS A 205     133.809 110.116 148.758  1.00 11.94           C
ATOM   2936  C   CYS A 205     133.684 108.965 147.771  1.00 11.94           C
ATOM   2937  O   CYS A 205     134.686 108.503 147.206  1.00 11.94           O
ATOM   2938  CB  CYS A 205     133.805 109.607 150.201  1.00 11.94           C
ATOM   2939  SG  CYS A 205     132.478 108.463 150.621  1.00 11.94           S
ATOM   2940  H   CYS A 205     132.167 111.155 149.182  1.00 11.94           H
ATOM   2941  HA  CYS A 205     134.660 110.555 148.600  1.00 11.94           H
ATOM   2942  HB2 CYS A 205     134.644 109.151 150.368  1.00 11.94           H
ATOM   2943  HB3 CYS A 205     133.729 110.370 150.795  1.00 11.94           H
ATOM   2944  HG  CYS A 205     132.591 108.142 151.771  1.00 11.94           H
ATOM   2945  N   ARG A 206     132.451 108.514 147.520  1.00 10.80           N
ATOM   2946  CA  ARG A 206     132.240 107.509 146.483  1.00 10.80           C
ATOM   2947  C   ARG A 206     132.668 108.033 145.115  1.00 10.80           C
ATOM   2948  O   ARG A 206     133.315 107.317 144.343  1.00 10.80           O
ATOM   2949  CB  ARG A 206     130.774 107.080 146.462  1.00 10.80           C
ATOM   2950  CG  ARG A 206     130.340 106.357 147.725  1.00 10.80           C
ATOM   2951  CD  ARG A 206     130.112 104.876 147.480  1.00 10.80           C
ATOM   2952  NE  ARG A 206     129.432 104.239 148.600  1.00 10.80           N
ATOM   2953  CZ  ARG A 206     128.123 104.286 148.811  1.00 10.80           C
ATOM   2954  NH1 ARG A 206     127.313 104.941 147.996  1.00 10.80           N
ATOM   2955  NH2 ARG A 206     127.614 103.660 149.869  1.00 10.80           N
ATOM   2956  H   ARG A 206     131.737 108.768 147.928  1.00 10.80           H
ATOM   2957  HA  ARG A 206     132.773 106.727 146.690  1.00 10.80           H
ATOM   2958  HB2 ARG A 206     130.218 107.869 146.365  1.00 10.80           H
ATOM   2959  HB3 ARG A 206     130.633 106.484 145.710  1.00 10.80           H
ATOM   2960  HG2 ARG A 206     131.031 106.449 148.400  1.00 10.80           H
ATOM   2961  HG3 ARG A 206     129.508 106.742 148.043  1.00 10.80           H
ATOM   2962  HD2 ARG A 206     129.565 104.762 146.687  1.00 10.80           H
ATOM   2963  HD3 ARG A 206     130.970 104.439 147.359  1.00 10.80           H
ATOM   2964  HE  ARG A 206     129.917 103.837 149.186  1.00 10.80           H
ATOM   2965 HH11 ARG A 206     127.628 105.351 147.309  1.00 10.80           H
ATOM   2966 HH12 ARG A 206     126.467 104.958 148.154  1.00 10.80           H
ATOM   2967 HH21 ARG A 206     128.132 103.232 150.405  1.00 10.80           H
ATOM   2968 HH22 ARG A 206     126.767 103.684 150.017  1.00 10.80           H
ATOM   2969  N   VAL A 207     132.322 109.282 144.800  1.00  9.88           N
ATOM   2970  CA  VAL A 207     132.701 109.859 143.511  1.00  9.88           C
ATOM   2971  C   VAL A 207     134.216 109.907 143.380  1.00  9.88           C
ATOM   2972  O   VAL A 207     134.776 109.568 142.333  1.00  9.88           O
ATOM   2973  CB  VAL A 207     132.085 111.259 143.343  1.00  9.88           C
ATOM   2974  CG1 VAL A 207     132.835 112.049 142.280  1.00  9.88           C
ATOM   2975  CG2 VAL A 207     130.618 111.160 142.991  1.00  9.88           C
ATOM   2976  H   VAL A 207     131.873 109.810 145.309  1.00  9.88           H
ATOM   2977  HA  VAL A 207     132.357 109.295 142.801  1.00  9.88           H
ATOM   2978  HB  VAL A 207     132.164 111.740 144.180  1.00  9.88           H
ATOM   2979 HG11 VAL A 207     132.279 112.790 141.992  1.00  9.88           H
ATOM   2980 HG12 VAL A 207     133.663 112.389 142.655  1.00  9.88           H
ATOM   2981 HG13 VAL A 207     133.022 111.469 141.525  1.00  9.88           H
ATOM   2982 HG21 VAL A 207     130.179 111.991 143.234  1.00  9.88           H
ATOM   2983 HG22 VAL A 207     130.537 111.012 142.037  1.00  9.88           H
ATOM   2984 HG23 VAL A 207     130.222 110.423 143.481  1.00  9.88           H
ATOM   2985  N   TYR A 208     134.900 110.348 144.434  1.00 12.74           N
ATOM   2986  CA  TYR A 208     136.352 110.464 144.388  1.00 12.74           C
ATOM   2987  C   TYR A 208     137.001 109.101 144.187  1.00 12.74           C
ATOM   2988  O   TYR A 208     137.887 108.941 143.336  1.00 12.74           O
ATOM   2989  CB  TYR A 208     136.855 111.121 145.673  1.00 12.74           C
ATOM   2990  CG  TYR A 208     138.358 111.197 145.791  1.00 12.74           C
ATOM   2991  CD1 TYR A 208     139.067 112.235 145.205  1.00 12.74           C
ATOM   2992  CD2 TYR A 208     139.068 110.236 146.496  1.00 12.74           C
ATOM   2993  CE1 TYR A 208     140.441 112.312 145.313  1.00 12.74           C
ATOM   2994  CE2 TYR A 208     140.442 110.303 146.609  1.00 12.74           C
ATOM   2995  CZ  TYR A 208     141.123 111.343 146.016  1.00 12.74           C
ATOM   2996  OH  TYR A 208     142.493 111.416 146.125  1.00 12.74           O
ATOM   2997  H   TYR A 208     134.549 110.585 145.183  1.00 12.74           H
ATOM   2998  HA  TYR A 208     136.603 111.030 143.641  1.00 12.74           H
ATOM   2999  HB2 TYR A 208     136.510 112.027 145.713  1.00 12.74           H
ATOM   3000  HB3 TYR A 208     136.525 110.613 146.431  1.00 12.74           H
ATOM   3001  HD1 TYR A 208     138.609 112.890 144.730  1.00 12.74           H
ATOM   3002  HD2 TYR A 208     138.610 109.532 146.897  1.00 12.74           H
ATOM   3003  HE1 TYR A 208     140.903 113.012 144.913  1.00 12.74           H
ATOM   3004  HE2 TYR A 208     140.904 109.650 147.084  1.00 12.74           H
ATOM   3005  HH  TYR A 208     142.779 110.770 146.580  1.00 12.74           H
ATOM   3006  N   VAL A 209     136.565 108.098 144.953  1.00 13.02           N
ATOM   3007  CA  VAL A 209     137.178 106.778 144.831  1.00 13.02           C
ATOM   3008  C   VAL A 209     136.901 106.189 143.453  1.00 13.02           C
ATOM   3009  O   VAL A 209     137.785 105.585 142.835  1.00 13.02           O
ATOM   3010  CB  VAL A 209     136.703 105.847 145.963  1.00 13.02           C
ATOM   3011  CG1 VAL A 209     135.219 105.561 145.856  1.00 13.02           C
ATOM   3012  CG2 VAL A 209     137.501 104.551 145.952  1.00 13.02           C
ATOM   3013  H   VAL A 209     135.934 108.155 145.535  1.00 13.02           H
ATOM   3014  HA  VAL A 209     138.138 106.877 144.919  1.00 13.02           H
ATOM   3015  HB  VAL A 209     136.860 106.284 146.815  1.00 13.02           H
ATOM   3016 HG11 VAL A 209     134.948 105.023 146.617  1.00 13.02           H
ATOM   3017 HG12 VAL A 209     134.747 106.404 145.866  1.00 13.02           H
ATOM   3018 HG13 VAL A 209     135.038 105.082 145.033  1.00 13.02           H
ATOM   3019 HG21 VAL A 209     137.251 104.021 146.725  1.00 13.02           H
ATOM   3020 HG22 VAL A 209     137.301 104.062 145.138  1.00 13.02           H
ATOM   3021 HG23 VAL A 209     138.446 104.763 145.988  1.00 13.02           H
ATOM   3022  N   VAL A 210     135.679 106.361 142.941  1.00 12.21           N
ATOM   3023  CA  VAL A 210     135.343 105.807 141.631  1.00 12.21           C
ATOM   3024  C   VAL A 210     136.130 106.508 140.532  1.00 12.21           C
ATOM   3025  O   VAL A 210     136.607 105.869 139.587  1.00 12.21           O
ATOM   3026  CB  VAL A 210     133.826 105.894 141.386  1.00 12.21           C
ATOM   3027  CG1 VAL A 210     133.492 105.421 139.985  1.00 12.21           C
ATOM   3028  CG2 VAL A 210     133.076 105.053 142.409  1.00 12.21           C
ATOM   3029  H   VAL A 210     135.038 106.787 143.325  1.00 12.21           H
ATOM   3030  HA  VAL A 210     135.589 104.869 141.619  1.00 12.21           H
ATOM   3031  HB  VAL A 210     133.537 106.815 141.475  1.00 12.21           H
ATOM   3032 HG11 VAL A 210     132.533 105.294 139.920  1.00 12.21           H
ATOM   3033 HG12 VAL A 210     133.780 106.089 139.343  1.00 12.21           H
ATOM   3034 HG13 VAL A 210     133.947 104.581 139.818  1.00 12.21           H
ATOM   3035 HG21 VAL A 210     132.133 105.279 142.372  1.00 12.21           H
ATOM   3036 HG22 VAL A 210     133.198 104.115 142.194  1.00 12.21           H
ATOM   3037 HG23 VAL A 210     133.425 105.235 143.294  1.00 12.21           H
ATOM   3038  N   ALA A 211     136.267 107.831 140.623  1.00 11.21           N
ATOM   3039  CA  ALA A 211     137.008 108.570 139.609  1.00 11.21           C
ATOM   3040  C   ALA A 211     138.481 108.182 139.617  1.00 11.21           C
ATOM   3041  O   ALA A 211     139.099 108.028 138.558  1.00 11.21           O
ATOM   3042  CB  ALA A 211     136.845 110.073 139.833  1.00 11.21           C
ATOM   3043  H   ALA A 211     135.942 108.317 141.254  1.00 11.21           H
ATOM   3044  HA  ALA A 211     136.647 108.356 138.734  1.00 11.21           H
ATOM   3045  HB1 ALA A 211     137.341 110.550 139.150  1.00 11.21           H
ATOM   3046  HB2 ALA A 211     135.903 110.299 139.777  1.00 11.21           H
ATOM   3047  HB3 ALA A 211     137.187 110.299 140.711  1.00 11.21           H
ATOM   3048  N   LYS A 212     139.065 108.019 140.807  1.00 14.22           N
ATOM   3049  CA  LYS A 212     140.487 107.700 140.875  1.00 14.22           C
ATOM   3050  C   LYS A 212     140.755 106.260 140.448  1.00 14.22           C
ATOM   3051  O   LYS A 212     141.709 105.995 139.707  1.00 14.22           O
ATOM   3052  CB  LYS A 212     141.019 107.970 142.286  1.00 14.22           C
ATOM   3053  CG  LYS A 212     140.803 106.856 143.301  1.00 14.22           C
ATOM   3054  CD  LYS A 212     141.503 107.171 144.612  1.00 14.22           C
ATOM   3055  CE  LYS A 212     141.562 105.954 145.519  1.00 14.22           C
ATOM   3056  NZ  LYS A 212     142.345 106.220 146.756  1.00 14.22           N
ATOM   3057  H   LYS A 212     138.670 108.086 141.568  1.00 14.22           H
ATOM   3058  HA  LYS A 212     140.965 108.282 140.264  1.00 14.22           H
ATOM   3059  HB2 LYS A 212     141.974 108.128 142.227  1.00 14.22           H
ATOM   3060  HB3 LYS A 212     140.582 108.765 142.630  1.00 14.22           H
ATOM   3061  HG2 LYS A 212     139.855 106.756 143.475  1.00 14.22           H
ATOM   3062  HG3 LYS A 212     141.176 106.026 142.969  1.00 14.22           H
ATOM   3063  HD2 LYS A 212     142.412 107.458 144.429  1.00 14.22           H
ATOM   3064  HD3 LYS A 212     141.017 107.871 145.075  1.00 14.22           H
ATOM   3065  HE2 LYS A 212     140.661 105.706 145.778  1.00 14.22           H
ATOM   3066  HE3 LYS A 212     141.987 105.223 145.043  1.00 14.22           H
ATOM   3067  HZ1 LYS A 212     142.352 105.495 147.273  1.00 14.22           H
ATOM   3068  HZ2 LYS A 212     143.183 106.433 146.546  1.00 14.22           H
ATOM   3069  HZ3 LYS A 212     141.979 106.894 147.208  1.00 14.22           H
ATOM   3070  N   ARG A 213     139.926 105.314 140.900  1.00 14.10           N
ATOM   3071  CA  ARG A 213     140.150 103.916 140.544  1.00 14.10           C
ATOM   3072  C   ARG A 213     139.920 103.679 139.056  1.00 14.10           C
ATOM   3073  O   ARG A 213     140.680 102.943 138.415  1.00 14.10           O
ATOM   3074  CB  ARG A 213     139.251 103.005 141.381  1.00 14.10           C
ATOM   3075  CG  ARG A 213     137.760 103.243 141.201  1.00 14.10           C
ATOM   3076  CD  ARG A 213     137.117 102.195 140.307  1.00 14.10           C
ATOM   3077  NE  ARG A 213     135.668 102.350 140.245  1.00 14.10           N
ATOM   3078  CZ  ARG A 213     134.865 101.615 139.488  1.00 14.10           C
ATOM   3079  NH1 ARG A 213     135.334 100.652 138.712  1.00 14.10           N
ATOM   3080  NH2 ARG A 213     133.556 101.853 139.511  1.00 14.10           N
ATOM   3081  H   ARG A 213     139.242 105.454 141.402  1.00 14.10           H
ATOM   3082  HA  ARG A 213     141.072 103.687 140.742  1.00 14.10           H
ATOM   3083  HB2 ARG A 213     139.433 102.083 141.139  1.00 14.10           H
ATOM   3084  HB3 ARG A 213     139.458 103.142 142.319  1.00 14.10           H
ATOM   3085  HG2 ARG A 213     137.326 103.208 142.068  1.00 14.10           H
ATOM   3086  HG3 ARG A 213     137.624 104.111 140.795  1.00 14.10           H
ATOM   3087  HD2 ARG A 213     137.469 102.281 139.408  1.00 14.10           H
ATOM   3088  HD3 ARG A 213     137.311 101.312 140.659  1.00 14.10           H
ATOM   3089  HE  ARG A 213     135.307 102.939 140.758  1.00 14.10           H
ATOM   3090 HH11 ARG A 213     136.178 100.489 138.688  1.00 14.10           H
ATOM   3091 HH12 ARG A 213     134.794 100.189 138.229  1.00 14.10           H
ATOM   3092 HH21 ARG A 213     133.241 102.476 140.012  1.00 14.10           H
ATOM   3093 HH22 ARG A 213     133.025 101.382 139.024  1.00 14.10           H
ATOM   3094  N   GLU A 214     138.886 104.291 138.490  1.00 13.69           N
ATOM   3095  CA  GLU A 214     138.583 104.118 137.074  1.00 13.69           C
ATOM   3096  C   GLU A 214     139.619 104.832 136.213  1.00 13.69           C
ATOM   3097  O   GLU A 214     139.871 104.440 135.073  1.00 13.69           O
ATOM   3098  CB  GLU A 214     137.183 104.641 136.753  1.00 13.69           C
ATOM   3099  CG  GLU A 214     136.486 103.893 135.627  1.00 13.69           C
ATOM   3100  CD  GLU A 214     134.997 104.180 135.566  1.00 13.69           C
ATOM   3101  OE1 GLU A 214     134.529 105.071 136.305  1.00 13.69           O
ATOM   3102  OE2 GLU A 214     134.296 103.512 134.778  1.00 13.69           O
ATOM   3103  H   GLU A 214     138.343 104.814 138.904  1.00 13.69           H
ATOM   3104  HA  GLU A 214     138.610 103.173 136.857  1.00 13.69           H
ATOM   3105  HB2 GLU A 214     136.630 104.561 137.546  1.00 13.69           H
ATOM   3106  HB3 GLU A 214     137.252 105.573 136.493  1.00 13.69           H
ATOM   3107  HG2 GLU A 214     136.877 104.160 134.781  1.00 13.69           H
ATOM   3108  HG3 GLU A 214     136.601 102.940 135.761  1.00 13.69           H
ATOM   3109  N   LEU A 261     134.907 106.523 127.852  1.00  4.97           N
ATOM   3110  CA  LEU A 261     136.031 107.412 128.124  1.00  4.97           C
ATOM   3111  C   LEU A 261     135.737 108.827 127.646  1.00  4.97           C
ATOM   3112  O   LEU A 261     136.044 109.797 128.335  1.00  4.97           O
ATOM   3113  CB  LEU A 261     137.302 106.887 127.459  1.00  4.97           C
ATOM   3114  CG  LEU A 261     138.142 105.939 128.317  1.00  4.97           C
ATOM   3115  CD1 LEU A 261     137.415 104.625 128.546  1.00  4.97           C
ATOM   3116  CD2 LEU A 261     139.493 105.696 127.669  1.00  4.97           C
ATOM   3117  H   LEU A 261     134.178 106.933 127.652  1.00  4.97           H
ATOM   3118  HA  LEU A 261     136.183 107.444 129.081  1.00  4.97           H
ATOM   3119  HB2 LEU A 261     137.053 106.408 126.653  1.00  4.97           H
ATOM   3120  HB3 LEU A 261     137.863 107.643 127.227  1.00  4.97           H
ATOM   3121  HG  LEU A 261     138.295 106.350 129.182  1.00  4.97           H
ATOM   3122 HD11 LEU A 261     137.984 104.037 129.067  1.00  4.97           H
ATOM   3123 HD12 LEU A 261     136.591 104.800 129.027  1.00  4.97           H
ATOM   3124 HD13 LEU A 261     137.218 104.220 127.687  1.00  4.97           H
ATOM   3125 HD21 LEU A 261     140.000 105.077 128.218  1.00  4.97           H
ATOM   3126 HD22 LEU A 261     139.357 105.320 126.785  1.00  4.97           H
ATOM   3127 HD23 LEU A 261     139.966 106.541 127.600  1.00  4.97           H
ATOM   3128  N   LEU A 262     135.144 108.946 126.457  1.00  6.19           N
ATOM   3129  CA  LEU A 262     134.773 110.265 125.958  1.00  6.19           C
ATOM   3130  C   LEU A 262     133.647 110.872 126.781  1.00  6.19           C
ATOM   3131  O   LEU A 262     133.591 112.096 126.942  1.00  6.19           O
ATOM   3132  CB  LEU A 262     134.365 110.179 124.488  1.00  6.19           C
ATOM   3133  CG  LEU A 262     134.214 111.522 123.771  1.00  6.19           C
ATOM   3134  CD1 LEU A 262     134.742 111.431 122.349  1.00  6.19           C
ATOM   3135  CD2 LEU A 262     132.763 111.980 123.775  1.00  6.19           C
ATOM   3136  H   LEU A 262     134.950 108.293 125.932  1.00  6.19           H
ATOM   3137  HA  LEU A 262     135.541 110.854 126.022  1.00  6.19           H
ATOM   3138  HB2 LEU A 262     135.039 109.669 124.012  1.00  6.19           H
ATOM   3139  HB3 LEU A 262     133.513 109.721 124.432  1.00  6.19           H
ATOM   3140  HG  LEU A 262     134.738 112.190 124.241  1.00  6.19           H
ATOM   3141 HD11 LEU A 262     134.618 112.288 121.911  1.00  6.19           H
ATOM   3142 HD12 LEU A 262     135.685 111.207 122.376  1.00  6.19           H
ATOM   3143 HD13 LEU A 262     134.250 110.743 121.874  1.00  6.19           H
ATOM   3144 HD21 LEU A 262     132.692 112.805 123.271  1.00  6.19           H
ATOM   3145 HD22 LEU A 262     132.215 111.293 123.364  1.00  6.19           H
ATOM   3146 HD23 LEU A 262     132.478 112.127 124.690  1.00  6.19           H
ATOM   3147  N   LYS A 263     132.743 110.042 127.298  1.00  7.39           N
ATOM   3148  CA  LYS A 263     131.693 110.502 128.197  1.00  7.39           C
ATOM   3149  C   LYS A 263     132.102 110.444 129.659  1.00  7.39           C
ATOM   3150  O   LYS A 263     131.650 111.275 130.449  1.00  7.39           O
ATOM   3151  CB  LYS A 263     130.423 109.670 128.002  1.00  7.39           C
ATOM   3152  CG  LYS A 263     129.710 109.940 126.691  1.00  7.39           C
ATOM   3153  CD  LYS A 263     128.326 109.311 126.673  1.00  7.39           C
ATOM   3154  CE  LYS A 263     127.538 109.703 125.430  1.00  7.39           C
ATOM   3155  NZ  LYS A 263     127.609 111.162 125.134  1.00  7.39           N
ATOM   3156  H   LYS A 263     132.718 109.197 127.139  1.00  7.39           H
ATOM   3157  HA  LYS A 263     131.479 111.424 127.985  1.00  7.39           H
ATOM   3158  HB2 LYS A 263     130.659 108.729 128.023  1.00  7.39           H
ATOM   3159  HB3 LYS A 263     129.805 109.870 128.723  1.00  7.39           H
ATOM   3160  HG2 LYS A 263     129.617 110.898 126.578  1.00  7.39           H
ATOM   3161  HG3 LYS A 263     130.226 109.563 125.962  1.00  7.39           H
ATOM   3162  HD2 LYS A 263     128.415 108.345 126.683  1.00  7.39           H
ATOM   3163  HD3 LYS A 263     127.830 109.610 127.451  1.00  7.39           H
ATOM   3164  HE2 LYS A 263     127.897 109.225 124.666  1.00  7.39           H
ATOM   3165  HE3 LYS A 263     126.606 109.469 125.560  1.00  7.39           H
ATOM   3166  HZ1 LYS A 263     127.050 111.365 124.471  1.00  7.39           H
ATOM   3167  HZ2 LYS A 263     127.383 111.630 125.856  1.00  7.39           H
ATOM   3168  HZ3 LYS A 263     128.436 111.385 124.892  1.00  7.39           H
ATOM   3169  N   PHE A 264     132.953 109.488 130.033  1.00  7.99           N
ATOM   3170  CA  PHE A 264     133.425 109.419 131.411  1.00  7.99           C
ATOM   3171  C   PHE A 264     134.195 110.676 131.788  1.00  7.99           C
ATOM   3172  O   PHE A 264     134.072 111.174 132.912  1.00  7.99           O
ATOM   3173  CB  PHE A 264     134.296 108.178 131.597  1.00  7.99           C
ATOM   3174  CG  PHE A 264     134.858 108.032 132.979  1.00  7.99           C
ATOM   3175  CD1 PHE A 264     134.041 108.137 134.089  1.00  7.99           C
ATOM   3176  CD2 PHE A 264     136.205 107.779 133.167  1.00  7.99           C
ATOM   3177  CE1 PHE A 264     134.555 107.997 135.359  1.00  7.99           C
ATOM   3178  CE2 PHE A 264     136.725 107.639 134.436  1.00  7.99           C
ATOM   3179  CZ  PHE A 264     135.899 107.748 135.533  1.00  7.99           C
ATOM   3180  H   PHE A 264     133.267 108.878 129.516  1.00  7.99           H
ATOM   3181  HA  PHE A 264     132.660 109.344 132.003  1.00  7.99           H
ATOM   3182  HB2 PHE A 264     133.761 107.391 131.410  1.00  7.99           H
ATOM   3183  HB3 PHE A 264     135.041 108.224 130.978  1.00  7.99           H
ATOM   3184  HD1 PHE A 264     133.133 108.305 133.977  1.00  7.99           H
ATOM   3185  HD2 PHE A 264     136.766 107.705 132.430  1.00  7.99           H
ATOM   3186  HE1 PHE A 264     133.996 108.071 136.098  1.00  7.99           H
ATOM   3187  HE2 PHE A 264     137.632 107.471 134.552  1.00  7.99           H
ATOM   3188  HZ  PHE A 264     136.248 107.654 136.390  1.00  7.99           H
ATOM   3189  N   SER A 265     135.001 111.201 130.863  1.00  7.45           N
ATOM   3190  CA  SER A 265     135.742 112.427 131.137  1.00  7.45           C
ATOM   3191  C   SER A 265     134.800 113.607 131.339  1.00  7.45           C
ATOM   3192  O   SER A 265     135.038 114.461 132.200  1.00  7.45           O
ATOM   3193  CB  SER A 265     136.720 112.711 130.000  1.00  7.45           C
ATOM   3194  OG  SER A 265     137.715 111.705 129.926  1.00  7.45           O
ATOM   3195  H   SER A 265     135.133 110.870 130.080  1.00  7.45           H
ATOM   3196  HA  SER A 265     136.255 112.310 131.952  1.00  7.45           H
ATOM   3197  HB2 SER A 265     136.232 112.734 129.162  1.00  7.45           H
ATOM   3198  HB3 SER A 265     137.148 113.567 130.158  1.00  7.45           H
ATOM   3199  HG  SER A 265     138.244 111.870 129.295  1.00  7.45           H
ATOM   3200  N   ARG A 266     133.730 113.681 130.547  1.00  8.53           N
ATOM   3201  CA  ARG A 266     132.755 114.751 130.725  1.00  8.53           C
ATOM   3202  C   ARG A 266     132.091 114.665 132.094  1.00  8.53           C
ATOM   3203  O   ARG A 266     131.918 115.683 132.779  1.00  8.53           O
ATOM   3204  CB  ARG A 266     131.708 114.683 129.614  1.00  8.53           C
ATOM   3205  CG  ARG A 266     130.759 115.868 129.575  1.00  8.53           C
ATOM   3206  CD  ARG A 266     129.806 115.794 128.388  1.00  8.53           C
ATOM   3207  NE  ARG A 266     130.486 115.470 127.140  1.00  8.53           N
ATOM   3208  CZ  ARG A 266     129.889 115.413 125.957  1.00  8.53           C
ATOM   3209  NH1 ARG A 266     128.596 115.659 125.822  1.00  8.53           N
ATOM   3210  NH2 ARG A 266     130.607 115.100 124.882  1.00  8.53           N
ATOM   3211  H   ARG A 266     133.549 113.132 129.910  1.00  8.53           H
ATOM   3212  HA  ARG A 266     133.207 115.607 130.662  1.00  8.53           H
ATOM   3213  HB2 ARG A 266     132.174 114.639 128.766  1.00  8.53           H
ATOM   3214  HB3 ARG A 266     131.175 113.883 129.738  1.00  8.53           H
ATOM   3215  HG2 ARG A 266     130.230 115.880 130.388  1.00  8.53           H
ATOM   3216  HG3 ARG A 266     131.274 116.687 129.499  1.00  8.53           H
ATOM   3217  HD2 ARG A 266     129.144 115.105 128.557  1.00  8.53           H
ATOM   3218  HD3 ARG A 266     129.370 116.653 128.279  1.00  8.53           H
ATOM   3219  HE  ARG A 266     131.344 115.512 127.139  1.00  8.53           H
ATOM   3220 HH11 ARG A 266     128.120 115.862 126.508  1.00  8.53           H
ATOM   3221 HH12 ARG A 266     128.230 115.616 125.044  1.00  8.53           H
ATOM   3222 HH21 ARG A 266     131.449 114.939 124.959  1.00  8.53           H
ATOM   3223 HH22 ARG A 266     130.231 115.061 124.110  1.00  8.53           H
ATOM   3224  N   GLU A 267     131.713 113.454 132.511  1.00  8.55           N
ATOM   3225  CA  GLU A 267     131.116 113.285 133.830  1.00  8.55           C
ATOM   3226  C   GLU A 267     132.102 113.659 134.925  1.00  8.55           C
ATOM   3227  O   GLU A 267     131.723 114.274 135.925  1.00  8.55           O
ATOM   3228  CB  GLU A 267     130.634 111.846 134.016  1.00  8.55           C
ATOM   3229  CG  GLU A 267     129.669 111.363 132.947  1.00  8.55           C
ATOM   3230  CD  GLU A 267     128.322 112.044 133.023  1.00  8.55           C
ATOM   3231  OE1 GLU A 267     128.027 112.663 134.065  1.00  8.55           O
ATOM   3232  OE2 GLU A 267     127.558 111.963 132.039  1.00  8.55           O
ATOM   3233  H   GLU A 267     131.792 112.729 132.056  1.00  8.55           H
ATOM   3234  HA  GLU A 267     130.349 113.872 133.903  1.00  8.55           H
ATOM   3235  HB2 GLU A 267     131.405 111.257 134.003  1.00  8.55           H
ATOM   3236  HB3 GLU A 267     130.185 111.777 134.872  1.00  8.55           H
ATOM   3237  HG2 GLU A 267     130.041 111.547 132.073  1.00  8.55           H
ATOM   3238  HG3 GLU A 267     129.530 110.410 133.054  1.00  8.55           H
ATOM   3239  N   LYS A 268     133.375 113.296 134.758  1.00  7.70           N
ATOM   3240  CA  LYS A 268     134.377 113.657 135.754  1.00  7.70           C
ATOM   3241  C   LYS A 268     134.556 115.168 135.838  1.00  7.70           C
ATOM   3242  O   LYS A 268     134.700 115.719 136.933  1.00  7.70           O
ATOM   3243  CB  LYS A 268     135.707 112.979 135.432  1.00  7.70           C
ATOM   3244  CG  LYS A 268     135.853 111.591 136.028  1.00  7.70           C
ATOM   3245  CD  LYS A 268     137.312 111.224 136.246  1.00  7.70           C
ATOM   3246  CE  LYS A 268     138.110 111.306 134.956  1.00  7.70           C
ATOM   3247  NZ  LYS A 268     139.480 110.746 135.116  1.00  7.70           N
ATOM   3248  H   LYS A 268     133.676 112.848 134.089  1.00  7.70           H
ATOM   3249  HA  LYS A 268     134.082 113.345 136.624  1.00  7.70           H
ATOM   3250  HB2 LYS A 268     135.791 112.898 134.469  1.00  7.70           H
ATOM   3251  HB3 LYS A 268     136.428 113.527 135.779  1.00  7.70           H
ATOM   3252  HG2 LYS A 268     135.403 111.560 136.887  1.00  7.70           H
ATOM   3253  HG3 LYS A 268     135.464 110.940 135.422  1.00  7.70           H
ATOM   3254  HD2 LYS A 268     137.704 111.840 136.884  1.00  7.70           H
ATOM   3255  HD3 LYS A 268     137.366 110.315 136.579  1.00  7.70           H
ATOM   3256  HE2 LYS A 268     137.654 110.799 134.266  1.00  7.70           H
ATOM   3257  HE3 LYS A 268     138.195 112.234 134.688  1.00  7.70           H
ATOM   3258  HZ1 LYS A 268     139.924 110.805 134.347  1.00  7.70           H
ATOM   3259  HZ2 LYS A 268     139.922 111.200 135.741  1.00  7.70           H
ATOM   3260  HZ3 LYS A 268     139.433 109.891 135.359  1.00  7.70           H
ATOM   3261  N   LYS A 269     134.561 115.855 134.696  1.00  7.96           N
ATOM   3262  CA  LYS A 269     134.699 117.309 134.716  1.00  7.96           C
ATOM   3263  C   LYS A 269     133.504 117.969 135.395  1.00  7.96           C
ATOM   3264  O   LYS A 269     133.669 118.889 136.210  1.00  7.96           O
ATOM   3265  CB  LYS A 269     134.871 117.835 133.292  1.00  7.96           C
ATOM   3266  CG  LYS A 269     136.297 117.729 132.771  1.00  7.96           C
ATOM   3267  CD  LYS A 269     136.338 117.425 131.283  1.00  7.96           C
ATOM   3268  CE  LYS A 269     135.845 118.599 130.456  1.00  7.96           C
ATOM   3269  NZ  LYS A 269     135.974 118.341 128.994  1.00  7.96           N
ATOM   3270  H   LYS A 269     134.488 115.511 133.911  1.00  7.96           H
ATOM   3271  HA  LYS A 269     135.495 117.543 135.220  1.00  7.96           H
ATOM   3272  HB2 LYS A 269     134.297 117.326 132.699  1.00  7.96           H
ATOM   3273  HB3 LYS A 269     134.616 118.771 133.272  1.00  7.96           H
ATOM   3274  HG2 LYS A 269     136.754 118.572 132.920  1.00  7.96           H
ATOM   3275  HG3 LYS A 269     136.754 117.013 133.239  1.00  7.96           H
ATOM   3276  HD2 LYS A 269     137.253 117.234 131.022  1.00  7.96           H
ATOM   3277  HD3 LYS A 269     135.771 116.661 131.095  1.00  7.96           H
ATOM   3278  HE2 LYS A 269     134.909 118.758 130.653  1.00  7.96           H
ATOM   3279  HE3 LYS A 269     136.371 119.385 130.672  1.00  7.96           H
ATOM   3280  HZ1 LYS A 269     135.681 119.045 128.535  1.00  7.96           H
ATOM   3281  HZ2 LYS A 269     136.826 118.193 128.786  1.00  7.96           H
ATOM   3282  HZ3 LYS A 269     135.493 117.627 128.768  1.00  7.96           H
ATOM   3283  N   ALA A 270     132.290 117.510 135.078  1.00  8.21           N
ATOM   3284  CA  ALA A 270     131.111 118.052 135.745  1.00  8.21           C
ATOM   3285  C   ALA A 270     131.155 117.769 137.241  1.00  8.21           C
ATOM   3286  O   ALA A 270     130.772 118.618 138.057  1.00  8.21           O
ATOM   3287  CB  ALA A 270     129.842 117.471 135.126  1.00  8.21           C
ATOM   3288  H   ALA A 270     132.128 116.900 134.494  1.00  8.21           H
ATOM   3289  HA  ALA A 270     131.092 119.014 135.622  1.00  8.21           H
ATOM   3290  HB1 ALA A 270     129.070 117.843 135.581  1.00  8.21           H
ATOM   3291  HB2 ALA A 270     129.815 117.704 134.184  1.00  8.21           H
ATOM   3292  HB3 ALA A 270     129.854 116.507 135.228  1.00  8.21           H
ATOM   3293  N   ALA A 271     131.619 116.577 137.619  1.00  8.00           N
ATOM   3294  CA  ALA A 271     131.742 116.242 139.031  1.00  8.00           C
ATOM   3295  C   ALA A 271     132.743 117.151 139.723  1.00  8.00           C
ATOM   3296  O   ALA A 271     132.520 117.567 140.860  1.00  8.00           O
ATOM   3297  CB  ALA A 271     132.151 114.779 139.190  1.00  8.00           C
ATOM   3298  H   ALA A 271     131.866 115.953 137.082  1.00  8.00           H
ATOM   3299  HA  ALA A 271     130.882 116.362 139.462  1.00  8.00           H
ATOM   3300  HB1 ALA A 271     132.228 114.574 140.135  1.00  8.00           H
ATOM   3301  HB2 ALA A 271     131.474 114.216 138.784  1.00  8.00           H
ATOM   3302  HB3 ALA A 271     133.005 114.641 138.751  1.00  8.00           H
ATOM   3303  N   LYS A 272     133.855 117.468 139.060  1.00  8.93           N
ATOM   3304  CA  LYS A 272     134.832 118.373 139.660  1.00  8.93           C
ATOM   3305  C   LYS A 272     134.244 119.764 139.850  1.00  8.93           C
ATOM   3306  O   LYS A 272     134.431 120.388 140.902  1.00  8.93           O
ATOM   3307  CB  LYS A 272     136.093 118.443 138.796  1.00  8.93           C
ATOM   3308  CG  LYS A 272     136.958 117.172 138.765  1.00  8.93           C
ATOM   3309  CD  LYS A 272     137.213 116.562 140.143  1.00  8.93           C
ATOM   3310  CE  LYS A 272     137.833 115.183 140.031  1.00  8.93           C
ATOM   3311  NZ  LYS A 272     137.936 114.521 141.359  1.00  8.93           N
ATOM   3312  H   LYS A 272     134.064 117.178 138.277  1.00  8.93           H
ATOM   3313  HA  LYS A 272     135.068 118.048 140.540  1.00  8.93           H
ATOM   3314  HB2 LYS A 272     135.827 118.634 137.883  1.00  8.93           H
ATOM   3315  HB3 LYS A 272     136.650 119.164 139.127  1.00  8.93           H
ATOM   3316  HG2 LYS A 272     136.515 116.502 138.223  1.00  8.93           H
ATOM   3317  HG3 LYS A 272     137.819 117.391 138.375  1.00  8.93           H
ATOM   3318  HD2 LYS A 272     137.821 117.132 140.640  1.00  8.93           H
ATOM   3319  HD3 LYS A 272     136.379 116.458 140.622  1.00  8.93           H
ATOM   3320  HE2 LYS A 272     137.280 114.629 139.458  1.00  8.93           H
ATOM   3321  HE3 LYS A 272     138.726 115.262 139.660  1.00  8.93           H
ATOM   3322  HZ1 LYS A 272     138.294 113.711 141.268  1.00  8.93           H
ATOM   3323  HZ2 LYS A 272     138.451 115.006 141.900  1.00  8.93           H
ATOM   3324  HZ3 LYS A 272     137.128 114.442 141.722  1.00  8.93           H
ATOM   3325  N   THR A 273     133.523 120.268 138.847  1.00 11.15           N
ATOM   3326  CA  THR A 273     132.909 121.587 138.983  1.00 11.15           C
ATOM   3327  C   THR A 273     131.922 121.613 140.145  1.00 11.15           C
ATOM   3328  O   THR A 273     131.973 122.499 141.012  1.00 11.15           O
ATOM   3329  CB  THR A 273     132.211 121.976 137.681  1.00 11.15           C
ATOM   3330  OG1 THR A 273     133.191 122.295 136.687  1.00 11.15           O
ATOM   3331  CG2 THR A 273     131.305 123.176 137.896  1.00 11.15           C
ATOM   3332  H   THR A 273     133.378 119.876 138.096  1.00 11.15           H
ATOM   3333  HA  THR A 273     133.602 122.243 139.161  1.00 11.15           H
ATOM   3334  HB  THR A 273     131.668 121.234 137.372  1.00 11.15           H
ATOM   3335  HG1 THR A 273     132.823 122.373 135.937  1.00 11.15           H
ATOM   3336 HG21 THR A 273     131.115 123.601 137.045  1.00 11.15           H
ATOM   3337 HG22 THR A 273     130.468 122.897 138.299  1.00 11.15           H
ATOM   3338 HG23 THR A 273     131.739 123.820 138.477  1.00 11.15           H
ATOM   3339  N   LEU A 274     131.015 120.637 140.187  1.00 10.41           N
ATOM   3340  CA  LEU A 274     130.013 120.627 141.243  1.00 10.41           C
ATOM   3341  C   LEU A 274     130.636 120.327 142.600  1.00 10.41           C
ATOM   3342  O   LEU A 274     130.114 120.768 143.626  1.00 10.41           O
ATOM   3343  CB  LEU A 274     128.914 119.623 140.909  1.00 10.41           C
ATOM   3344  CG  LEU A 274     128.210 119.923 139.583  1.00 10.41           C
ATOM   3345  CD1 LEU A 274     127.470 118.699 139.069  1.00 10.41           C
ATOM   3346  CD2 LEU A 274     127.277 121.118 139.717  1.00 10.41           C
ATOM   3347  H   LEU A 274     130.961 119.985 139.629  1.00 10.41           H
ATOM   3348  HA  LEU A 274     129.605 121.506 141.294  1.00 10.41           H
ATOM   3349  HB2 LEU A 274     129.305 118.738 140.847  1.00 10.41           H
ATOM   3350  HB3 LEU A 274     128.246 119.640 141.613  1.00 10.41           H
ATOM   3351  HG  LEU A 274     128.881 120.152 138.921  1.00 10.41           H
ATOM   3352 HD11 LEU A 274     126.639 118.980 138.656  1.00 10.41           H
ATOM   3353 HD12 LEU A 274     128.027 118.246 138.417  1.00 10.41           H
ATOM   3354 HD13 LEU A 274     127.285 118.107 139.814  1.00 10.41           H
ATOM   3355 HD21 LEU A 274     126.780 121.225 138.891  1.00 10.41           H
ATOM   3356 HD22 LEU A 274     126.667 120.965 140.453  1.00 10.41           H
ATOM   3357 HD23 LEU A 274     127.807 121.912 139.888  1.00 10.41           H
ATOM   3358  N   GLY A 275     131.756 119.605 142.628  1.00  9.16           N
ATOM   3359  CA  GLY A 275     132.463 119.403 143.879  1.00  9.16           C
ATOM   3360  C   GLY A 275     133.090 120.681 144.394  1.00  9.16           C
ATOM   3361  O   GLY A 275     133.100 120.933 145.598  1.00  9.16           O
ATOM   3362  H   GLY A 275     132.118 119.229 141.945  1.00  9.16           H
ATOM   3363  HA2 GLY A 275     131.847 119.071 144.550  1.00  9.16           H
ATOM   3364  HA3 GLY A 275     133.164 118.746 143.752  1.00  9.16           H
ATOM   3365  N   ILE A 276     133.627 121.503 143.491  1.00 11.22           N
ATOM   3366  CA  ILE A 276     134.110 122.819 143.900  1.00 11.22           C
ATOM   3367  C   ILE A 276     132.961 123.641 144.467  1.00 11.22           C
ATOM   3368  O   ILE A 276     133.101 124.306 145.503  1.00 11.22           O
ATOM   3369  CB  ILE A 276     134.787 123.538 142.718  1.00 11.22           C
ATOM   3370  CG1 ILE A 276     136.025 122.767 142.258  1.00 11.22           C
ATOM   3371  CG2 ILE A 276     135.175 124.953 143.112  1.00 11.22           C
ATOM   3372  CD1 ILE A 276     136.509 123.165 140.883  1.00 11.22           C
ATOM   3373  H   ILE A 276     133.722 121.326 142.655  1.00 11.22           H
ATOM   3374  HA  ILE A 276     134.772 122.708 144.600  1.00 11.22           H
ATOM   3375  HB  ILE A 276     134.158 123.583 141.981  1.00 11.22           H
ATOM   3376 HG12 ILE A 276     136.746 122.934 142.884  1.00 11.22           H
ATOM   3377 HG13 ILE A 276     135.821 121.820 142.238  1.00 11.22           H
ATOM   3378 HG21 ILE A 276     135.761 125.320 142.432  1.00 11.22           H
ATOM   3379 HG22 ILE A 276     134.375 125.496 143.182  1.00 11.22           H
ATOM   3380 HG23 ILE A 276     135.635 124.928 143.965  1.00 11.22           H
ATOM   3381 HD11 ILE A 276     137.174 122.525 140.586  1.00 11.22           H
ATOM   3382 HD12 ILE A 276     135.755 123.168 140.272  1.00 11.22           H
ATOM   3383 HD13 ILE A 276     136.900 124.051 140.930  1.00 11.22           H
ATOM   3384  N   VAL A 277     131.805 123.606 143.800  1.00 12.31           N
ATOM   3385  CA  VAL A 277     130.646 124.356 144.286  1.00 12.31           C
ATOM   3386  C   VAL A 277     130.250 123.877 145.680  1.00 12.31           C
ATOM   3387  O   VAL A 277     129.999 124.680 146.589  1.00 12.31           O
ATOM   3388  CB  VAL A 277     129.474 124.229 143.297  1.00 12.31           C
ATOM   3389  CG1 VAL A 277     128.176 124.672 143.949  1.00 12.31           C
ATOM   3390  CG2 VAL A 277     129.747 125.040 142.046  1.00 12.31           C
ATOM   3391  H   VAL A 277     131.668 123.163 143.075  1.00 12.31           H
ATOM   3392  HA  VAL A 277     130.883 125.294 144.349  1.00 12.31           H
ATOM   3393  HB  VAL A 277     129.377 123.300 143.038  1.00 12.31           H
ATOM   3394 HG11 VAL A 277     127.526 124.862 143.254  1.00 12.31           H
ATOM   3395 HG12 VAL A 277     127.846 123.961 144.521  1.00 12.31           H
ATOM   3396 HG13 VAL A 277     128.341 125.473 144.471  1.00 12.31           H
ATOM   3397 HG21 VAL A 277     129.001 124.935 141.436  1.00 12.31           H
ATOM   3398 HG22 VAL A 277     129.848 125.973 142.290  1.00 12.31           H
ATOM   3399 HG23 VAL A 277     130.562 124.715 141.632  1.00 12.31           H
ATOM   3400  N   VAL A 278     130.185 122.558 145.865  1.00 10.90           N
ATOM   3401  CA  VAL A 278     129.792 121.993 147.152  1.00 10.90           C
ATOM   3402  C   VAL A 278     130.802 122.355 148.230  1.00 10.90           C
ATOM   3403  O   VAL A 278     130.430 122.665 149.367  1.00 10.90           O
ATOM   3404  CB  VAL A 278     129.626 120.468 147.031  1.00 10.90           C
ATOM   3405  CG1 VAL A 278     129.680 119.815 148.402  1.00 10.90           C
ATOM   3406  CG2 VAL A 278     128.323 120.134 146.326  1.00 10.90           C
ATOM   3407  H   VAL A 278     130.364 121.972 145.262  1.00 10.90           H
ATOM   3408  HA  VAL A 278     128.937 122.369 147.412  1.00 10.90           H
ATOM   3409  HB  VAL A 278     130.356 120.114 146.500  1.00 10.90           H
ATOM   3410 HG11 VAL A 278     129.383 118.899 148.317  1.00 10.90           H
ATOM   3411 HG12 VAL A 278     130.592 119.827 148.731  1.00 10.90           H
ATOM   3412 HG13 VAL A 278     129.097 120.298 149.009  1.00 10.90           H
ATOM   3413 HG21 VAL A 278     128.052 119.234 146.566  1.00 10.90           H
ATOM   3414 HG22 VAL A 278     127.642 120.765 146.604  1.00 10.90           H
ATOM   3415 HG23 VAL A 278     128.458 120.197 145.367  1.00 10.90           H
ATOM   3416  N   GLY A 279     132.092 122.275 147.910  1.00 13.03           N
ATOM   3417  CA  GLY A 279     133.103 122.644 148.882  1.00 13.03           C
ATOM   3418  C   GLY A 279     132.982 124.093 149.304  1.00 13.03           C
ATOM   3419  O   GLY A 279     133.088 124.415 150.489  1.00 13.03           O
ATOM   3420  H   GLY A 279     132.399 122.016 147.149  1.00 13.03           H
ATOM   3421  HA2 GLY A 279     133.015 122.085 149.670  1.00 13.03           H
ATOM   3422  HA3 GLY A 279     133.984 122.506 148.502  1.00 13.03           H
ATOM   3423  N   CYS A 280     132.748 124.986 148.342  1.00 15.58           N
ATOM   3424  CA  CYS A 280     132.554 126.391 148.679  1.00 15.58           C
ATOM   3425  C   CYS A 280     131.348 126.568 149.591  1.00 15.58           C
ATOM   3426  O   CYS A 280     131.415 127.281 150.600  1.00 15.58           O
ATOM   3427  CB  CYS A 280     132.389 127.215 147.403  1.00 15.58           C
ATOM   3428  SG  CYS A 280     133.861 127.254 146.363  1.00 15.58           S
ATOM   3429  H   CYS A 280     132.697 124.806 147.502  1.00 15.58           H
ATOM   3430  HA  CYS A 280     133.338 126.716 149.149  1.00 15.58           H
ATOM   3431  HB2 CYS A 280     131.666 126.837 146.879  1.00 15.58           H
ATOM   3432  HB3 CYS A 280     132.175 128.129 147.647  1.00 15.58           H
ATOM   3433  HG  CYS A 280     133.610 127.909 145.392  1.00 15.58           H
ATOM   3434  N   PHE A 281     130.233 125.914 149.257  1.00 15.68           N
ATOM   3435  CA  PHE A 281     129.028 126.042 150.072  1.00 15.68           C
ATOM   3436  C   PHE A 281     129.273 125.546 151.492  1.00 15.68           C
ATOM   3437  O   PHE A 281     128.911 126.214 152.471  1.00 15.68           O
ATOM   3438  CB  PHE A 281     127.880 125.269 149.422  1.00 15.68           C
ATOM   3439  CG  PHE A 281     126.565 125.417 150.132  1.00 15.68           C
ATOM   3440  CD1 PHE A 281     126.279 124.662 151.255  1.00 15.68           C
ATOM   3441  CD2 PHE A 281     125.610 126.303 149.668  1.00 15.68           C
ATOM   3442  CE1 PHE A 281     125.071 124.796 151.905  1.00 15.68           C
ATOM   3443  CE2 PHE A 281     124.400 126.439 150.315  1.00 15.68           C
ATOM   3444  CZ  PHE A 281     124.130 125.684 151.433  1.00 15.68           C
ATOM   3445  H   PHE A 281     130.151 125.398 148.574  1.00 15.68           H
ATOM   3446  HA  PHE A 281     128.774 126.975 150.125  1.00 15.68           H
ATOM   3447  HB2 PHE A 281     127.764 125.589 148.513  1.00 15.68           H
ATOM   3448  HB3 PHE A 281     128.106 124.326 149.411  1.00 15.68           H
ATOM   3449  HD1 PHE A 281     126.910 124.061 151.579  1.00 15.68           H
ATOM   3450  HD2 PHE A 281     125.786 126.815 148.913  1.00 15.68           H
ATOM   3451  HE1 PHE A 281     124.890 124.286 152.661  1.00 15.68           H
ATOM   3452  HE2 PHE A 281     123.767 127.039 149.995  1.00 15.68           H
ATOM   3453  HZ  PHE A 281     123.315 125.775 151.871  1.00 15.68           H
ATOM   3454  N   VAL A 282     129.886 124.370 151.624  1.00 15.97           N
ATOM   3455  CA  VAL A 282     130.106 123.792 152.944  1.00 15.97           C
ATOM   3456  C   VAL A 282     131.058 124.661 153.750  1.00 15.97           C
ATOM   3457  O   VAL A 282     130.836 124.906 154.939  1.00 15.97           O
ATOM   3458  CB  VAL A 282     130.625 122.348 152.819  1.00 15.97           C
ATOM   3459  CG1 VAL A 282     131.112 121.841 154.167  1.00 15.97           C
ATOM   3460  CG2 VAL A 282     129.536 121.441 152.271  1.00 15.97           C
ATOM   3461  H   VAL A 282     130.179 123.893 150.971  1.00 15.97           H
ATOM   3462  HA  VAL A 282     129.260 123.762 153.417  1.00 15.97           H
ATOM   3463  HB  VAL A 282     131.372 122.330 152.202  1.00 15.97           H
ATOM   3464 HG11 VAL A 282     131.162 120.873 154.138  1.00 15.97           H
ATOM   3465 HG12 VAL A 282     131.991 122.211 154.348  1.00 15.97           H
ATOM   3466 HG13 VAL A 282     130.485 122.118 154.854  1.00 15.97           H
ATOM   3467 HG21 VAL A 282     129.888 120.541 152.188  1.00 15.97           H
ATOM   3468 HG22 VAL A 282     128.783 121.447 152.882  1.00 15.97           H
ATOM   3469 HG23 VAL A 282     129.260 121.770 151.402  1.00 15.97           H
ATOM   3470  N   LEU A 283     132.135 125.141 153.124  1.00 17.99           N
ATOM   3471  CA  LEU A 283     133.068 126.002 153.841  1.00 17.99           C
ATOM   3472  C   LEU A 283     132.382 127.278 154.308  1.00 17.99           C
ATOM   3473  O   LEU A 283     132.594 127.727 155.440  1.00 17.99           O
ATOM   3474  CB  LEU A 283     134.265 126.336 152.952  1.00 17.99           C
ATOM   3475  CG  LEU A 283     135.339 125.257 152.797  1.00 17.99           C
ATOM   3476  CD1 LEU A 283     136.441 125.744 151.871  1.00 17.99           C
ATOM   3477  CD2 LEU A 283     135.916 124.853 154.145  1.00 17.99           C
ATOM   3478  H   LEU A 283     132.343 124.985 152.304  1.00 17.99           H
ATOM   3479  HA  LEU A 283     133.388 125.534 154.627  1.00 17.99           H
ATOM   3480  HB2 LEU A 283     133.934 126.538 152.063  1.00 17.99           H
ATOM   3481  HB3 LEU A 283     134.701 127.122 153.316  1.00 17.99           H
ATOM   3482  HG  LEU A 283     134.938 124.470 152.396  1.00 17.99           H
ATOM   3483 HD11 LEU A 283     137.108 125.047 151.780  1.00 17.99           H
ATOM   3484 HD12 LEU A 283     136.056 125.950 151.005  1.00 17.99           H
ATOM   3485 HD13 LEU A 283     136.843 126.540 152.252  1.00 17.99           H
ATOM   3486 HD21 LEU A 283     136.726 124.340 153.999  1.00 17.99           H
ATOM   3487 HD22 LEU A 283     136.118 125.654 154.653  1.00 17.99           H
ATOM   3488 HD23 LEU A 283     135.264 124.315 154.620  1.00 17.99           H
ATOM   3489  N   CYS A 284     131.552 127.876 153.451  1.00 19.87           N
ATOM   3490  CA  CYS A 284     130.900 129.127 153.816  1.00 19.87           C
ATOM   3491  C   CYS A 284     129.906 128.927 154.954  1.00 19.87           C
ATOM   3492  O   CYS A 284     129.819 129.763 155.861  1.00 19.87           O
ATOM   3493  CB  CYS A 284     130.206 129.728 152.595  1.00 19.87           C
ATOM   3494  SG  CYS A 284     131.342 130.508 151.427  1.00 19.87           S
ATOM   3495  H   CYS A 284     131.356 127.582 152.667  1.00 19.87           H
ATOM   3496  HA  CYS A 284     131.573 129.756 154.116  1.00 19.87           H
ATOM   3497  HB2 CYS A 284     129.734 129.022 152.125  1.00 19.87           H
ATOM   3498  HB3 CYS A 284     129.576 130.403 152.894  1.00 19.87           H
ATOM   3499  HG  CYS A 284     130.726 130.996 150.520  1.00 19.87           H
ATOM   3500  N   TRP A 285     129.148 127.830 154.930  1.00 19.38           N
ATOM   3501  CA  TRP A 285     128.073 127.649 155.899  1.00 19.38           C
ATOM   3502  C   TRP A 285     128.476 126.848 157.132  1.00 19.38           C
ATOM   3503  O   TRP A 285     127.673 126.742 158.064  1.00 19.38           O
ATOM   3504  CB  TRP A 285     126.872 126.974 155.231  1.00 19.38           C
ATOM   3505  CG  TRP A 285     125.924 127.949 154.612  1.00 19.38           C
ATOM   3506  CD1 TRP A 285     125.566 128.024 153.300  1.00 19.38           C
ATOM   3507  CD2 TRP A 285     125.213 128.995 155.283  1.00 19.38           C
ATOM   3508  NE1 TRP A 285     124.676 129.051 153.110  1.00 19.38           N
ATOM   3509  CE2 TRP A 285     124.443 129.664 154.313  1.00 19.38           C
ATOM   3510  CE3 TRP A 285     125.154 129.432 156.609  1.00 19.38           C
ATOM   3511  CZ2 TRP A 285     123.623 130.743 154.627  1.00 19.38           C
ATOM   3512  CZ3 TRP A 285     124.340 130.504 156.918  1.00 19.38           C
ATOM   3513  CH2 TRP A 285     123.585 131.147 155.933  1.00 19.38           C
ATOM   3514  H   TRP A 285     129.235 127.184 154.369  1.00 19.38           H
ATOM   3515  HA  TRP A 285     127.785 128.523 156.205  1.00 19.38           H
ATOM   3516  HB2 TRP A 285     127.192 126.383 154.531  1.00 19.38           H
ATOM   3517  HB3 TRP A 285     126.385 126.465 155.897  1.00 19.38           H
ATOM   3518  HD1 TRP A 285     125.880 127.461 152.630  1.00 19.38           H
ATOM   3519  HE1 TRP A 285     124.322 129.274 152.359  1.00 19.38           H
ATOM   3520  HE3 TRP A 285     125.653 129.010 157.270  1.00 19.38           H
ATOM   3521  HZ2 TRP A 285     123.120 131.173 153.974  1.00 19.38           H
ATOM   3522  HZ3 TRP A 285     124.292 130.803 157.797  1.00 19.38           H
ATOM   3523  HH2 TRP A 285     123.046 131.866 156.170  1.00 19.38           H
ATOM   3524  N   LEU A 286     129.682 126.282 157.171  1.00 22.62           N
ATOM   3525  CA  LEU A 286     130.095 125.523 158.350  1.00 22.62           C
ATOM   3526  C   LEU A 286     130.211 126.386 159.597  1.00 22.62           C
ATOM   3527  O   LEU A 286     129.763 125.943 160.669  1.00 22.62           O
ATOM   3528  CB  LEU A 286     131.414 124.801 158.058  1.00 22.62           C
ATOM   3529  CG  LEU A 286     131.793 123.667 159.013  1.00 22.62           C
ATOM   3530  CD1 LEU A 286     130.735 122.576 159.024  1.00 22.62           C
ATOM   3531  CD2 LEU A 286     133.149 123.093 158.638  1.00 22.62           C
ATOM   3532  H   LEU A 286     130.268 126.321 156.543  1.00 22.62           H
ATOM   3533  HA  LEU A 286     129.419 124.851 158.526  1.00 22.62           H
ATOM   3534  HB2 LEU A 286     131.361 124.417 157.170  1.00 22.62           H
ATOM   3535  HB3 LEU A 286     132.133 125.451 158.085  1.00 22.62           H
ATOM   3536  HG  LEU A 286     131.861 124.025 159.912  1.00 22.62           H
ATOM   3537 HD11 LEU A 286     131.080 121.808 159.505  1.00 22.62           H
ATOM   3538 HD12 LEU A 286     129.937 122.909 159.464  1.00 22.62           H
ATOM   3539 HD13 LEU A 286     130.530 122.327 158.109  1.00 22.62           H
ATOM   3540 HD21 LEU A 286     133.371 122.379 159.255  1.00 22.62           H
ATOM   3541 HD22 LEU A 286     133.106 122.747 157.732  1.00 22.62           H
ATOM   3542 HD23 LEU A 286     133.815 123.796 158.692  1.00 22.62           H
ATOM   3543  N   PRO A 287     130.813 127.579 159.555  1.00 24.16           N
ATOM   3544  CA  PRO A 287     130.971 128.346 160.802  1.00 24.16           C
ATOM   3545  C   PRO A 287     129.660 128.621 161.514  1.00 24.16           C
ATOM   3546  O   PRO A 287     129.607 128.560 162.748  1.00 24.16           O
ATOM   3547  CB  PRO A 287     131.645 129.642 160.327  1.00 24.16           C
ATOM   3548  CG  PRO A 287     132.311 129.280 159.048  1.00 24.16           C
ATOM   3549  CD  PRO A 287     131.424 128.265 158.405  1.00 24.16           C
ATOM   3550  HA  PRO A 287     131.570 127.881 161.406  1.00 24.16           H
ATOM   3551  HB2 PRO A 287     130.973 130.326 160.182  1.00 24.16           H
ATOM   3552  HB3 PRO A 287     132.296 129.932 160.984  1.00 24.16           H
ATOM   3553  HG2 PRO A 287     132.391 130.068 158.488  1.00 24.16           H
ATOM   3554  HG3 PRO A 287     133.185 128.902 159.233  1.00 24.16           H
ATOM   3555  HD2 PRO A 287     130.742 128.702 157.872  1.00 24.16           H
ATOM   3556  HD3 PRO A 287     131.948 127.646 157.876  1.00 24.16           H
ATOM   3557  N   PHE A 288     128.591 128.911 160.773  1.00 27.90           N
ATOM   3558  CA  PHE A 288     127.312 129.207 161.410  1.00 27.90           C
ATOM   3559  C   PHE A 288     126.752 127.980 162.120  1.00 27.90           C
ATOM   3560  O   PHE A 288     126.329 128.060 163.281  1.00 27.90           O
ATOM   3561  CB  PHE A 288     126.322 129.727 160.368  1.00 27.90           C
ATOM   3562  CG  PHE A 288     124.908 129.790 160.859  1.00 27.90           C
ATOM   3563  CD1 PHE A 288     124.616 130.268 162.124  1.00 27.90           C
ATOM   3564  CD2 PHE A 288     123.867 129.375 160.051  1.00 27.90           C
ATOM   3565  CE1 PHE A 288     123.315 130.320 162.575  1.00 27.90           C
ATOM   3566  CE2 PHE A 288     122.566 129.430 160.496  1.00 27.90           C
ATOM   3567  CZ  PHE A 288     122.288 129.904 161.758  1.00 27.90           C
ATOM   3568  H   PHE A 288     128.580 128.942 159.913  1.00 27.90           H
ATOM   3569  HA  PHE A 288     127.444 129.903 162.072  1.00 27.90           H
ATOM   3570  HB2 PHE A 288     126.586 130.623 160.107  1.00 27.90           H
ATOM   3571  HB3 PHE A 288     126.343 129.140 159.597  1.00 27.90           H
ATOM   3572  HD1 PHE A 288     125.307 130.549 162.679  1.00 27.90           H
ATOM   3573  HD2 PHE A 288     124.048 129.053 159.198  1.00 27.90           H
ATOM   3574  HE1 PHE A 288     123.130 130.643 163.427  1.00 27.90           H
ATOM   3575  HE2 PHE A 288     121.877 129.146 159.942  1.00 27.90           H
ATOM   3576  HZ  PHE A 288     121.409 129.941 162.059  1.00 27.90           H
ATOM   3577  N   PHE A 289     126.721 126.839 161.431  1.00 25.22           N
ATOM   3578  CA  PHE A 289     126.194 125.618 162.024  1.00 25.22           C
ATOM   3579  C   PHE A 289     127.135 125.019 163.058  1.00 25.22           C
ATOM   3580  O   PHE A 289     126.744 124.076 163.753  1.00 25.22           O
ATOM   3581  CB  PHE A 289     125.898 124.594 160.930  1.00 25.22           C
ATOM   3582  CG  PHE A 289     124.724 124.956 160.068  1.00 25.22           C
ATOM   3583  CD1 PHE A 289     123.436 124.879 160.564  1.00 25.22           C
ATOM   3584  CD2 PHE A 289     124.909 125.377 158.765  1.00 25.22           C
ATOM   3585  CE1 PHE A 289     122.356 125.213 159.774  1.00 25.22           C
ATOM   3586  CE2 PHE A 289     123.831 125.711 157.971  1.00 25.22           C
ATOM   3587  CZ  PHE A 289     122.554 125.630 158.477  1.00 25.22           C
ATOM   3588  H   PHE A 289     126.999 126.749 160.622  1.00 25.22           H
ATOM   3589  HA  PHE A 289     125.358 125.825 162.471  1.00 25.22           H
ATOM   3590  HB2 PHE A 289     126.676 124.517 160.355  1.00 25.22           H
ATOM   3591  HB3 PHE A 289     125.710 123.738 161.345  1.00 25.22           H
ATOM   3592  HD1 PHE A 289     123.296 124.598 161.439  1.00 25.22           H
ATOM   3593  HD2 PHE A 289     125.770 125.434 158.418  1.00 25.22           H
ATOM   3594  HE1 PHE A 289     121.494 125.157 160.116  1.00 25.22           H
ATOM   3595  HE2 PHE A 289     123.968 125.993 157.095  1.00 25.22           H
ATOM   3596  HZ  PHE A 289     121.827 125.855 157.943  1.00 25.22           H
ATOM   3597  N   LEU A 290     128.361 125.529 163.165  1.00 28.44           N
ATOM   3598  CA  LEU A 290     129.262 125.134 164.237  1.00 28.44           C
ATOM   3599  C   LEU A 290     129.177 126.056 165.443  1.00 28.44           C
ATOM   3600  O   LEU A 290     129.438 125.610 166.566  1.00 28.44           O
ATOM   3601  CB  LEU A 290     130.707 125.108 163.730  1.00 28.44           C
ATOM   3602  CG  LEU A 290     131.262 123.730 163.375  1.00 28.44           C
ATOM   3603  CD1 LEU A 290     130.428 123.088 162.282  1.00 28.44           C
ATOM   3604  CD2 LEU A 290     132.718 123.838 162.951  1.00 28.44           C
ATOM   3605  H   LEU A 290     128.694 126.109 162.625  1.00 28.44           H
ATOM   3606  HA  LEU A 290     129.034 124.238 164.529  1.00 28.44           H
ATOM   3607  HB2 LEU A 290     130.762 125.657 162.932  1.00 28.44           H
ATOM   3608  HB3 LEU A 290     131.279 125.482 164.418  1.00 28.44           H
ATOM   3609  HG  LEU A 290     131.219 123.161 164.159  1.00 28.44           H
ATOM   3610 HD11 LEU A 290     130.888 122.298 161.957  1.00 28.44           H
ATOM   3611 HD12 LEU A 290     129.564 122.841 162.647  1.00 28.44           H
ATOM   3612 HD13 LEU A 290     130.313 123.724 161.559  1.00 28.44           H
ATOM   3613 HD21 LEU A 290     133.048 122.953 162.729  1.00 28.44           H
ATOM   3614 HD22 LEU A 290     132.778 124.418 162.176  1.00 28.44           H
ATOM   3615 HD23 LEU A 290     133.233 124.210 163.684  1.00 28.44           H
ATOM   3616  N   VAL A 291     128.817 127.321 165.238  1.00 33.13           N
ATOM   3617  CA  VAL A 291     128.750 128.268 166.343  1.00 33.13           C
ATOM   3618  C   VAL A 291     127.363 128.317 166.977  1.00 33.13           C
ATOM   3619  O   VAL A 291     127.243 128.625 168.168  1.00 33.13           O
ATOM   3620  CB  VAL A 291     129.183 129.664 165.867  1.00 33.13           C
ATOM   3621  CG1 VAL A 291     128.118 130.281 164.977  1.00 33.13           C
ATOM   3622  CG2 VAL A 291     129.477 130.564 167.057  1.00 33.13           C
ATOM   3623  H   VAL A 291     128.608 127.653 164.473  1.00 33.13           H
ATOM   3624  HA  VAL A 291     129.375 127.988 167.030  1.00 33.13           H
ATOM   3625  HB  VAL A 291     129.998 129.582 165.346  1.00 33.13           H
ATOM   3626 HG11 VAL A 291     128.496 131.050 164.526  1.00 33.13           H
ATOM   3627 HG12 VAL A 291     127.832 129.623 164.325  1.00 33.13           H
ATOM   3628 HG13 VAL A 291     127.365 130.556 165.523  1.00 33.13           H
ATOM   3629 HG21 VAL A 291     129.791 131.423 166.733  1.00 33.13           H
ATOM   3630 HG22 VAL A 291     128.663 130.683 167.572  1.00 33.13           H
ATOM   3631 HG23 VAL A 291     130.159 130.148 167.607  1.00 33.13           H
ATOM   3632  N   MET A 292     126.299 128.022 166.215  1.00 34.48           N
ATOM   3633  CA  MET A 292     124.959 128.079 166.802  1.00 34.48           C
ATOM   3634  C   MET A 292     124.718 126.903 167.741  1.00 34.48           C
ATOM   3635  O   MET A 292     124.381 127.130 168.918  1.00 34.48           O
ATOM   3636  CB  MET A 292     123.908 128.176 165.692  1.00 34.48           C
ATOM   3637  CG  MET A 292     122.459 128.039 166.163  1.00 34.48           C
ATOM   3638  SD  MET A 292     121.287 127.711 164.830  1.00 34.48           S
ATOM   3639  CE  MET A 292     122.022 126.271 164.060  1.00 34.48           C
ATOM   3640  H   MET A 292     126.326 127.795 165.386  1.00 34.48           H
ATOM   3641  HA  MET A 292     124.895 128.895 167.323  1.00 34.48           H
ATOM   3642  HB2 MET A 292     123.988 129.053 165.285  1.00 34.48           H
ATOM   3643  HB3 MET A 292     124.082 127.505 165.022  1.00 34.48           H
ATOM   3644  HG2 MET A 292     122.387 127.306 166.792  1.00 34.48           H
ATOM   3645  HG3 MET A 292     122.192 128.867 166.594  1.00 34.48           H
ATOM   3646  HE1 MET A 292     121.320 125.729 163.668  1.00 34.48           H
ATOM   3647  HE2 MET A 292     122.641 126.561 163.372  1.00 34.48           H
ATOM   3648  HE3 MET A 292     122.492 125.758 164.736  1.00 34.48           H
ATOM   3649  N   PRO A 293     124.854 125.643 167.311  1.00 35.56           N
ATOM   3650  CA  PRO A 293     124.676 124.542 168.271  1.00 35.56           C
ATOM   3651  C   PRO A 293     125.639 124.617 169.441  1.00 35.56           C
ATOM   3652  O   PRO A 293     125.252 124.322 170.578  1.00 35.56           O
ATOM   3653  CB  PRO A 293     124.914 123.287 167.418  1.00 35.56           C
ATOM   3654  CG  PRO A 293     124.743 123.730 166.011  1.00 35.56           C
ATOM   3655  CD  PRO A 293     125.230 125.139 165.980  1.00 35.56           C
ATOM   3656  HA  PRO A 293     123.766 124.533 168.606  1.00 35.56           H
ATOM   3657  HB2 PRO A 293     125.814 122.957 167.565  1.00 35.56           H
ATOM   3658  HB3 PRO A 293     124.258 122.609 167.645  1.00 35.56           H
ATOM   3659  HG2 PRO A 293     125.275 123.168 165.427  1.00 35.56           H
ATOM   3660  HG3 PRO A 293     123.805 123.687 165.768  1.00 35.56           H
ATOM   3661  HD2 PRO A 293     126.193 125.163 165.869  1.00 35.56           H
ATOM   3662  HD3 PRO A 293     124.778 125.622 165.276  1.00 35.56           H
ATOM   3663  N   ILE A 294     126.891 125.011 169.194  1.00 39.05           N
ATOM   3664  CA  ILE A 294     127.841 125.173 170.290  1.00 39.05           C
ATOM   3665  C   ILE A 294     127.364 126.262 171.238  1.00 39.05           C
ATOM   3666  O   ILE A 294     127.396 126.099 172.464  1.00 39.05           O
ATOM   3667  CB  ILE A 294     129.249 125.474 169.743  1.00 39.05           C
ATOM   3668  CG1 ILE A 294     129.860 124.208 169.135  1.00 39.05           C
ATOM   3669  CG2 ILE A 294     130.140 126.042 170.849  1.00 39.05           C
ATOM   3670  CD1 ILE A 294     131.231 124.411 168.518  1.00 39.05           C
ATOM   3671  H   ILE A 294     127.208 125.187 168.414  1.00 39.05           H
ATOM   3672  HA  ILE A 294     127.887 124.343 170.790  1.00 39.05           H
ATOM   3673  HB  ILE A 294     129.168 126.141 169.043  1.00 39.05           H
ATOM   3674 HG12 ILE A 294     129.946 123.539 169.833  1.00 39.05           H
ATOM   3675 HG13 ILE A 294     129.268 123.881 168.440  1.00 39.05           H
ATOM   3676 HG21 ILE A 294     131.067 126.002 170.571  1.00 39.05           H
ATOM   3677 HG22 ILE A 294     129.892 126.965 171.015  1.00 39.05           H
ATOM   3678 HG23 ILE A 294     130.016 125.515 171.654  1.00 39.05           H
ATOM   3679 HD11 ILE A 294     131.381 123.725 167.849  1.00 39.05           H
ATOM   3680 HD12 ILE A 294     131.265 125.289 168.106  1.00 39.05           H
ATOM   3681 HD13 ILE A 294     131.902 124.349 169.215  1.00 39.05           H
ATOM   3682  N   GLY A 295     126.907 127.386 170.688  1.00 43.57           N
ATOM   3683  CA  GLY A 295     126.416 128.459 171.534  1.00 43.57           C
ATOM   3684  C   GLY A 295     125.256 128.024 172.408  1.00 43.57           C
ATOM   3685  O   GLY A 295     125.160 128.422 173.572  1.00 43.57           O
ATOM   3686  H   GLY A 295     126.872 127.546 169.843  1.00 43.57           H
ATOM   3687  HA2 GLY A 295     127.134 128.772 172.103  1.00 43.57           H
ATOM   3688  HA3 GLY A 295     126.121 129.196 170.978  1.00 43.57           H
ATOM   3689  N   SER A 296     124.360 127.201 171.861  1.00 42.92           N
ATOM   3690  CA  SER A 296     123.195 126.772 172.629  1.00 42.92           C
ATOM   3691  C   SER A 296     123.545 125.691 173.649  1.00 42.92           C
ATOM   3692  O   SER A 296     122.948 125.643 174.730  1.00 42.92           O
ATOM   3693  CB  SER A 296     122.102 126.274 171.684  1.00 42.92           C
ATOM   3694  OG  SER A 296     121.591 127.339 170.901  1.00 42.92           O
ATOM   3695  H   SER A 296     124.402 126.884 171.063  1.00 42.92           H
ATOM   3696  HA  SER A 296     122.842 127.534 173.114  1.00 42.92           H
ATOM   3697  HB2 SER A 296     122.476 125.600 171.095  1.00 42.92           H
ATOM   3698  HB3 SER A 296     121.380 125.893 172.208  1.00 42.92           H
ATOM   3699  HG  SER A 296     120.903 127.092 170.490  1.00 42.92           H
ATOM   3700  N   PHE A 297     124.503 124.821 173.332  1.00 42.60           N
ATOM   3701  CA  PHE A 297     124.827 123.674 174.172  1.00 42.60           C
ATOM   3702  C   PHE A 297     125.948 123.944 175.167  1.00 42.60           C
ATOM   3703  O   PHE A 297     126.328 123.031 175.905  1.00 42.60           O
ATOM   3704  CB  PHE A 297     125.218 122.474 173.300  1.00 42.60           C
ATOM   3705  CG  PHE A 297     124.076 121.871 172.523  1.00 42.60           C
ATOM   3706  CD1 PHE A 297     122.757 122.176 172.824  1.00 42.60           C
ATOM   3707  CD2 PHE A 297     124.331 120.986 171.490  1.00 42.60           C
ATOM   3708  CE1 PHE A 297     121.721 121.613 172.106  1.00 42.60           C
ATOM   3709  CE2 PHE A 297     123.299 120.422 170.770  1.00 42.60           C
ATOM   3710  CZ  PHE A 297     121.993 120.736 171.079  1.00 42.60           C
ATOM   3711  H   PHE A 297     124.986 124.876 172.622  1.00 42.60           H
ATOM   3712  HA  PHE A 297     124.047 123.436 174.696  1.00 42.60           H
ATOM   3713  HB2 PHE A 297     125.890 122.760 172.661  1.00 42.60           H
ATOM   3714  HB3 PHE A 297     125.585 121.781 173.871  1.00 42.60           H
ATOM   3715  HD1 PHE A 297     122.562 122.767 173.514  1.00 42.60           H
ATOM   3716  HD2 PHE A 297     125.210 120.770 171.277  1.00 42.60           H
ATOM   3717  HE1 PHE A 297     120.841 121.826 172.315  1.00 42.60           H
ATOM   3718  HE2 PHE A 297     123.484 119.830 170.077  1.00 42.60           H
ATOM   3719  HZ  PHE A 297     121.298 120.356 170.595  1.00 42.60           H
ATOM   3720  N   PHE A 298     126.484 125.154 175.210  1.00 45.89           N
ATOM   3721  CA  PHE A 298     127.619 125.486 176.054  1.00 45.89           C
ATOM   3722  C   PHE A 298     127.358 126.795 176.780  1.00 45.89           C
ATOM   3723  O   PHE A 298     126.514 127.592 176.355  1.00 45.89           O
ATOM   3724  CB  PHE A 298     128.904 125.592 175.218  1.00 45.89           C
ATOM   3725  CG  PHE A 298     129.466 124.262 174.805  1.00 45.89           C
ATOM   3726  CD1 PHE A 298     128.961 123.594 173.702  1.00 45.89           C
ATOM   3727  CD2 PHE A 298     130.497 123.677 175.522  1.00 45.89           C
ATOM   3728  CE1 PHE A 298     129.474 122.370 173.320  1.00 45.89           C
ATOM   3729  CE2 PHE A 298     131.014 122.452 175.144  1.00 45.89           C
ATOM   3730  CZ  PHE A 298     130.502 121.798 174.042  1.00 45.89           C
ATOM   3731  H   PHE A 298     126.198 125.820 174.746  1.00 45.89           H
ATOM   3732  HA  PHE A 298     127.743 124.789 176.715  1.00 45.89           H
ATOM   3733  HB2 PHE A 298     128.707 126.090 174.411  1.00 45.89           H
ATOM   3734  HB3 PHE A 298     129.583 126.059 175.728  1.00 45.89           H
ATOM   3735  HD1 PHE A 298     128.268 123.975 173.212  1.00 45.89           H
ATOM   3736  HD2 PHE A 298     130.845 124.114 176.265  1.00 45.89           H
ATOM   3737  HE1 PHE A 298     129.127 121.931 172.577  1.00 45.89           H
ATOM   3738  HE2 PHE A 298     131.706 122.069 175.632  1.00 45.89           H
ATOM   3739  HZ  PHE A 298     130.848 120.974 173.786  1.00 45.89           H
ATOM   3740  N   PRO A 299     128.062 127.045 177.889  1.00 49.92           N
ATOM   3741  CA  PRO A 299     127.817 128.296 178.628  1.00 49.92           C
ATOM   3742  C   PRO A 299     127.994 129.534 177.770  1.00 49.92           C
ATOM   3743  O   PRO A 299     127.270 130.520 177.951  1.00 49.92           O
ATOM   3744  CB  PRO A 299     128.842 128.237 179.772  1.00 49.92           C
ATOM   3745  CG  PRO A 299     129.866 127.239 179.334  1.00 49.92           C
ATOM   3746  CD  PRO A 299     129.121 126.237 178.516  1.00 49.92           C
ATOM   3747  HA  PRO A 299     126.922 128.294 179.002  1.00 49.92           H
ATOM   3748  HB2 PRO A 299     129.245 129.111 179.893  1.00 49.92           H
ATOM   3749  HB3 PRO A 299     128.405 127.945 180.587  1.00 49.92           H
ATOM   3750  HG2 PRO A 299     130.543 127.682 178.799  1.00 49.92           H
ATOM   3751  HG3 PRO A 299     130.264 126.818 180.111  1.00 49.92           H
ATOM   3752  HD2 PRO A 299     129.706 125.849 177.848  1.00 49.92           H
ATOM   3753  HD3 PRO A 299     128.733 125.557 179.087  1.00 49.92           H
ATOM   3754  N   ASP A 300     128.943 129.511 176.840  1.00 49.77           N
ATOM   3755  CA  ASP A 300     129.089 130.607 175.893  1.00 49.77           C
ATOM   3756  C   ASP A 300     127.903 130.618 174.934  1.00 49.77           C
ATOM   3757  O   ASP A 300     127.657 129.638 174.224  1.00 49.77           O
ATOM   3758  CB  ASP A 300     130.412 130.478 175.139  1.00 49.77           C
ATOM   3759  CG  ASP A 300     130.544 129.162 174.394  1.00 49.77           C
ATOM   3760  OD1 ASP A 300     129.649 128.303 174.518  1.00 49.77           O
ATOM   3761  OD2 ASP A 300     131.553 128.988 173.679  1.00 49.77           O
ATOM   3762  H   ASP A 300     129.512 128.875 176.737  1.00 49.77           H
ATOM   3763  HA  ASP A 300     129.096 131.448 176.376  1.00 49.77           H
ATOM   3764  HB2 ASP A 300     130.473 131.189 174.489  1.00 49.77           H
ATOM   3765  HB3 ASP A 300     131.145 130.541 175.771  1.00 49.77           H
ATOM   3766  N   PHE A 301     127.158 131.720 174.924  1.00 50.66           N
ATOM   3767  CA  PHE A 301     125.962 131.867 174.097  1.00 50.66           C
ATOM   3768  C   PHE A 301     126.279 132.863 172.985  1.00 50.66           C
ATOM   3769  O   PHE A 301     126.036 134.064 173.118  1.00 50.66           O
ATOM   3770  CB  PHE A 301     124.767 132.324 174.932  1.00 50.66           C
ATOM   3771  CG  PHE A 301     124.603 131.570 176.220  1.00 50.66           C
ATOM   3772  CD1 PHE A 301     124.358 130.207 176.213  1.00 50.66           C
ATOM   3773  CD2 PHE A 301     124.686 132.225 177.436  1.00 50.66           C
ATOM   3774  CE1 PHE A 301     124.204 129.511 177.397  1.00 50.66           C
ATOM   3775  CE2 PHE A 301     124.533 131.534 178.623  1.00 50.66           C
ATOM   3776  CZ  PHE A 301     124.291 130.175 178.603  1.00 50.66           C
ATOM   3777  H   PHE A 301     127.330 132.415 175.400  1.00 50.66           H
ATOM   3778  HA  PHE A 301     125.741 131.015 173.689  1.00 50.66           H
ATOM   3779  HB2 PHE A 301     124.879 133.262 175.151  1.00 50.66           H
ATOM   3780  HB3 PHE A 301     123.957 132.202 174.412  1.00 50.66           H
ATOM   3781  HD1 PHE A 301     124.299 129.754 175.403  1.00 50.66           H
ATOM   3782  HD2 PHE A 301     124.849 133.140 177.455  1.00 50.66           H
ATOM   3783  HE1 PHE A 301     124.042 128.595 177.380  1.00 50.66           H
ATOM   3784  HE2 PHE A 301     124.592 131.985 179.435  1.00 50.66           H
ATOM   3785  HZ  PHE A 301     124.188 129.708 179.401  1.00 50.66           H
ATOM   3786  N   LYS A 302     126.817 132.353 171.883  1.00 45.90           N
ATOM   3787  CA  LYS A 302     127.172 133.166 170.726  1.00 45.90           C
ATOM   3788  C   LYS A 302     127.993 134.389 171.146  1.00 45.90           C
ATOM   3789  O   LYS A 302     127.550 135.529 170.977  1.00 45.90           O
ATOM   3790  CB  LYS A 302     125.924 133.588 169.963  1.00 45.90           C
ATOM   3791  CG  LYS A 302     125.452 132.578 168.928  1.00 45.90           C
ATOM   3792  CD  LYS A 302     124.743 131.387 169.553  1.00 45.90           C
ATOM   3793  CE  LYS A 302     123.322 131.733 169.967  1.00 45.90           C
ATOM   3794  NZ  LYS A 302     122.589 130.547 170.492  1.00 45.90           N
ATOM   3795  H   LYS A 302     126.989 131.517 171.779  1.00 45.90           H
ATOM   3796  HA  LYS A 302     127.719 132.634 170.127  1.00 45.90           H
ATOM   3797  HB2 LYS A 302     125.202 133.725 170.596  1.00 45.90           H
ATOM   3798  HB3 LYS A 302     126.108 134.416 169.494  1.00 45.90           H
ATOM   3799  HG2 LYS A 302     124.819 133.017 168.341  1.00 45.90           H
ATOM   3800  HG3 LYS A 302     126.213 132.252 168.422  1.00 45.90           H
ATOM   3801  HD2 LYS A 302     124.704 130.664 168.908  1.00 45.90           H
ATOM   3802  HD3 LYS A 302     125.227 131.105 170.343  1.00 45.90           H
ATOM   3803  HE2 LYS A 302     123.349 132.404 170.667  1.00 45.90           H
ATOM   3804  HE3 LYS A 302     122.838 132.070 169.197  1.00 45.90           H
ATOM   3805  HZ1 LYS A 302     121.763 130.780 170.728  1.00 45.90           H
ATOM   3806  HZ2 LYS A 302     122.545 129.916 169.866  1.00 45.90           H
ATOM   3807  HZ3 LYS A 302     123.012 130.219 171.204  1.00 45.90           H
ATOM   3808  N   PRO A 303     129.187 134.186 171.702  1.00 47.06           N
ATOM   3809  CA  PRO A 303     129.999 135.332 172.124  1.00 47.06           C
ATOM   3810  C   PRO A 303     130.327 136.238 170.950  1.00 47.06           C
ATOM   3811  O   PRO A 303     130.501 135.787 169.816  1.00 47.06           O
ATOM   3812  CB  PRO A 303     131.266 134.685 172.698  1.00 47.06           C
ATOM   3813  CG  PRO A 303     130.886 133.289 173.000  1.00 47.06           C
ATOM   3814  CD  PRO A 303     129.859 132.907 171.983  1.00 47.06           C
ATOM   3815  HA  PRO A 303     129.546 135.839 172.816  1.00 47.06           H
ATOM   3816  HB2 PRO A 303     131.974 134.712 172.036  1.00 47.06           H
ATOM   3817  HB3 PRO A 303     131.533 135.150 173.506  1.00 47.06           H
ATOM   3818  HG2 PRO A 303     131.666 132.716 172.931  1.00 47.06           H
ATOM   3819  HG3 PRO A 303     130.510 133.251 173.893  1.00 47.06           H
ATOM   3820  HD2 PRO A 303     130.286 132.564 171.182  1.00 47.06           H
ATOM   3821  HD3 PRO A 303     129.240 132.265 172.361  1.00 47.06           H
ATOM   3822  N   SER A 304     130.410 137.537 171.236  1.00 41.56           N
ATOM   3823  CA  SER A 304     130.742 138.537 170.226  1.00 41.56           C
ATOM   3824  C   SER A 304     129.746 138.465 169.064  1.00 41.56           C
ATOM   3825  O   SER A 304     130.076 138.087 167.939  1.00 41.56           O
ATOM   3826  CB  SER A 304     132.182 138.358 169.732  1.00 41.56           C
ATOM   3827  OG  SER A 304     132.495 139.304 168.726  1.00 41.56           O
ATOM   3828  H   SER A 304     130.277 137.868 172.019  1.00 41.56           H
ATOM   3829  HA  SER A 304     130.672 139.419 170.623  1.00 41.56           H
ATOM   3830  HB2 SER A 304     132.789 138.479 170.479  1.00 41.56           H
ATOM   3831  HB3 SER A 304     132.282 137.465 169.366  1.00 41.56           H
ATOM   3832  HG  SER A 304     133.294 139.212 168.483  1.00 41.56           H
ATOM   3833  N   GLU A 305     128.502 138.827 169.385  1.00 41.22           N
ATOM   3834  CA  GLU A 305     127.412 138.794 168.415  1.00 41.22           C
ATOM   3835  C   GLU A 305     127.855 139.391 167.086  1.00 41.22           C
ATOM   3836  O   GLU A 305     127.311 139.046 166.033  1.00 41.22           O
ATOM   3837  CB  GLU A 305     126.191 139.549 168.951  1.00 41.22           C
ATOM   3838  CG  GLU A 305     125.612 139.033 170.276  1.00 41.22           C
ATOM   3839  CD  GLU A 305     125.252 137.550 170.276  1.00 41.22           C
ATOM   3840  OE1 GLU A 305     125.597 136.826 169.321  1.00 41.22           O
ATOM   3841  OE2 GLU A 305     124.610 137.105 171.251  1.00 41.22           O
ATOM   3842  H   GLU A 305     128.264 139.097 170.165  1.00 41.22           H
ATOM   3843  HA  GLU A 305     127.171 137.874 168.242  1.00 41.22           H
ATOM   3844  HB2 GLU A 305     126.441 140.476 169.086  1.00 41.22           H
ATOM   3845  HB3 GLU A 305     125.485 139.499 168.287  1.00 41.22           H
ATOM   3846  HG2 GLU A 305     126.265 139.177 170.978  1.00 41.22           H
ATOM   3847  HG3 GLU A 305     124.803 139.530 170.475  1.00 41.22           H
ATOM   3848  N   THR A 306     128.846 140.283 167.120  1.00 38.86           N
ATOM   3849  CA  THR A 306     129.470 140.721 165.878  1.00 38.86           C
ATOM   3850  C   THR A 306     129.967 139.525 165.075  1.00 38.86           C
ATOM   3851  O   THR A 306     129.703 139.429 163.874  1.00 38.86           O
ATOM   3852  CB  THR A 306     130.619 141.686 166.175  1.00 38.86           C
ATOM   3853  OG1 THR A 306     130.123 142.815 166.906  1.00 38.86           O
ATOM   3854  CG2 THR A 306     131.268 142.168 164.883  1.00 38.86           C
ATOM   3855  H   THR A 306     129.167 140.644 167.832  1.00 38.86           H
ATOM   3856  HA  THR A 306     128.813 141.192 165.342  1.00 38.86           H
ATOM   3857  HB  THR A 306     131.292 141.231 166.705  1.00 38.86           H
ATOM   3858  HG1 THR A 306     130.752 143.346 167.075  1.00 38.86           H
ATOM   3859 HG21 THR A 306     131.858 142.915 165.070  1.00 38.86           H
ATOM   3860 HG22 THR A 306     131.785 141.453 164.481  1.00 38.86           H
ATOM   3861 HG23 THR A 306     130.585 142.457 164.257  1.00 38.86           H
ATOM   3862  N   VAL A 307     130.661 138.589 165.730  1.00 37.83           N
ATOM   3863  CA  VAL A 307     131.156 137.397 165.042  1.00 37.83           C
ATOM   3864  C   VAL A 307     129.996 136.556 164.524  1.00 37.83           C
ATOM   3865  O   VAL A 307     130.095 135.905 163.478  1.00 37.83           O
ATOM   3866  CB  VAL A 307     132.066 136.583 165.980  1.00 37.83           C
ATOM   3867  CG1 VAL A 307     132.363 135.213 165.384  1.00 37.83           C
ATOM   3868  CG2 VAL A 307     133.357 137.340 166.258  1.00 37.83           C
ATOM   3869  H   VAL A 307     130.858 138.623 166.566  1.00 37.83           H
ATOM   3870  HA  VAL A 307     131.689 137.672 164.279  1.00 37.83           H
ATOM   3871  HB  VAL A 307     131.609 136.449 166.825  1.00 37.83           H
ATOM   3872 HG11 VAL A 307     133.133 134.835 165.836  1.00 37.83           H
ATOM   3873 HG12 VAL A 307     131.593 134.637 165.510  1.00 37.83           H
ATOM   3874 HG13 VAL A 307     132.553 135.315 164.438  1.00 37.83           H
ATOM   3875 HG21 VAL A 307     133.847 136.880 166.958  1.00 37.83           H
ATOM   3876 HG22 VAL A 307     133.887 137.368 165.447  1.00 37.83           H
ATOM   3877 HG23 VAL A 307     133.139 138.240 166.544  1.00 37.83           H
ATOM   3878  N   PHE A 308     128.891 136.531 165.266  1.00 36.67           N
ATOM   3879  CA  PHE A 308     127.690 135.829 164.822  1.00 36.67           C
ATOM   3880  C   PHE A 308     127.191 136.425 163.505  1.00 36.67           C
ATOM   3881  O   PHE A 308     126.881 135.703 162.542  1.00 36.67           O
ATOM   3882  CB  PHE A 308     126.668 135.926 165.964  1.00 36.67           C
ATOM   3883  CG  PHE A 308     125.416 135.116 165.791  1.00 36.67           C
ATOM   3884  CD1 PHE A 308     125.461 133.733 165.822  1.00 36.67           C
ATOM   3885  CD2 PHE A 308     124.176 135.736 165.782  1.00 36.67           C
ATOM   3886  CE1 PHE A 308     124.302 132.983 165.720  1.00 36.67           C
ATOM   3887  CE2 PHE A 308     123.010 134.993 165.701  1.00 36.67           C
ATOM   3888  CZ  PHE A 308     123.074 133.612 165.674  1.00 36.67           C
ATOM   3889  H   PHE A 308     128.810 136.916 166.030  1.00 36.67           H
ATOM   3890  HA  PHE A 308     127.895 134.893 164.688  1.00 36.67           H
ATOM   3891  HB2 PHE A 308     127.094 135.632 166.784  1.00 36.67           H
ATOM   3892  HB3 PHE A 308     126.398 136.853 166.054  1.00 36.67           H
ATOM   3893  HD1 PHE A 308     126.284 133.302 165.848  1.00 36.67           H
ATOM   3894  HD2 PHE A 308     124.127 136.665 165.798  1.00 36.67           H
ATOM   3895  HE1 PHE A 308     124.348 132.054 165.708  1.00 36.67           H
ATOM   3896  HE2 PHE A 308     122.186 135.420 165.660  1.00 36.67           H
ATOM   3897  HZ  PHE A 308     122.294 133.110 165.608  1.00 36.67           H
ATOM   3898  N   LYS A 309     127.198 137.755 163.422  1.00 36.24           N
ATOM   3899  CA  LYS A 309     126.874 138.439 162.175  1.00 36.24           C
ATOM   3900  C   LYS A 309     127.872 138.088 161.074  1.00 36.24           C
ATOM   3901  O   LYS A 309     127.483 137.883 159.916  1.00 36.24           O
ATOM   3902  CB  LYS A 309     126.852 139.947 162.423  1.00 36.24           C
ATOM   3903  CG  LYS A 309     125.900 140.360 163.539  1.00 36.24           C
ATOM   3904  CD  LYS A 309     126.037 141.828 163.900  1.00 36.24           C
ATOM   3905  CE  LYS A 309     125.099 142.708 163.110  1.00 36.24           C
ATOM   3906  NZ  LYS A 309     123.922 143.136 163.912  1.00 36.24           N
ATOM   3907  H   LYS A 309     127.393 138.280 164.075  1.00 36.24           H
ATOM   3908  HA  LYS A 309     125.991 138.165 161.883  1.00 36.24           H
ATOM   3909  HB2 LYS A 309     127.743 140.238 162.671  1.00 36.24           H
ATOM   3910  HB3 LYS A 309     126.572 140.393 161.610  1.00 36.24           H
ATOM   3911  HG2 LYS A 309     124.988 140.205 163.246  1.00 36.24           H
ATOM   3912  HG3 LYS A 309     126.080 139.841 164.332  1.00 36.24           H
ATOM   3913  HD2 LYS A 309     125.834 141.941 164.842  1.00 36.24           H
ATOM   3914  HD3 LYS A 309     126.946 142.116 163.720  1.00 36.24           H
ATOM   3915  HE2 LYS A 309     125.580 143.506 162.840  1.00 36.24           H
ATOM   3916  HE3 LYS A 309     124.781 142.226 162.330  1.00 36.24           H
ATOM   3917  HZ1 LYS A 309     123.364 143.612 163.408  1.00 36.24           H
ATOM   3918  HZ2 LYS A 309     123.493 142.422 164.223  1.00 36.24           H
ATOM   3919  HZ3 LYS A 309     124.189 143.635 164.599  1.00 36.24           H
ATOM   3920  N   ILE A 310     129.164 138.030 161.410  1.00 33.55           N
ATOM   3921  CA  ILE A 310     130.172 137.709 160.397  1.00 33.55           C
ATOM   3922  C   ILE A 310     129.946 136.310 159.845  1.00 33.55           C
ATOM   3923  O   ILE A 310     130.144 136.066 158.652  1.00 33.55           O
ATOM   3924  CB  ILE A 310     131.609 137.858 160.939  1.00 33.55           C
ATOM   3925  CG1 ILE A 310     131.785 139.136 161.756  1.00 33.55           C
ATOM   3926  CG2 ILE A 310     132.609 137.839 159.786  1.00 33.55           C
ATOM   3927  CD1 ILE A 310     133.211 139.386 162.210  1.00 33.55           C
ATOM   3928  H   ILE A 310     129.473 138.166 162.199  1.00 33.55           H
ATOM   3929  HA  ILE A 310     130.075 138.332 159.659  1.00 33.55           H
ATOM   3930  HB  ILE A 310     131.796 137.101 161.515  1.00 33.55           H
ATOM   3931 HG12 ILE A 310     131.489 139.899 161.234  1.00 33.55           H
ATOM   3932 HG13 ILE A 310     131.262 139.053 162.554  1.00 33.55           H
ATOM   3933 HG21 ILE A 310     133.503 137.717 160.143  1.00 33.55           H
ATOM   3934 HG22 ILE A 310     132.393 137.108 159.188  1.00 33.55           H
ATOM   3935 HG23 ILE A 310     132.554 138.682 159.309  1.00 33.55           H
ATOM   3936 HD11 ILE A 310     133.210 140.086 162.882  1.00 33.55           H
ATOM   3937 HD12 ILE A 310     133.569 138.567 162.586  1.00 33.55           H
ATOM   3938 HD13 ILE A 310     133.743 139.661 161.447  1.00 33.55           H
ATOM   3939  N   VAL A 311     129.566 135.360 160.700  1.00 29.83           N
ATOM   3940  CA  VAL A 311     129.376 133.997 160.210  1.00 29.83           C
ATOM   3941  C   VAL A 311     128.144 133.919 159.317  1.00 29.83           C
ATOM   3942  O   VAL A 311     128.163 133.244 158.280  1.00 29.83           O
ATOM   3943  CB  VAL A 311     129.318 132.981 161.369  1.00 29.83           C
ATOM   3944  CG1 VAL A 311     130.649 132.944 162.103  1.00 29.83           C
ATOM   3945  CG2 VAL A 311     128.203 133.296 162.328  1.00 29.83           C
ATOM   3946  H   VAL A 311     129.419 135.473 161.540  1.00 29.83           H
ATOM   3947  HA  VAL A 311     130.143 133.762 159.664  1.00 29.83           H
ATOM   3948  HB  VAL A 311     129.154 132.098 161.004  1.00 29.83           H
ATOM   3949 HG11 VAL A 311     130.581 132.323 162.846  1.00 29.83           H
ATOM   3950 HG12 VAL A 311     131.339 132.650 161.488  1.00 29.83           H
ATOM   3951 HG13 VAL A 311     130.854 133.832 162.433  1.00 29.83           H
ATOM   3952 HG21 VAL A 311     128.085 132.544 162.928  1.00 29.83           H
ATOM   3953 HG22 VAL A 311     128.458 134.080 162.833  1.00 29.83           H
ATOM   3954 HG23 VAL A 311     127.382 133.456 161.840  1.00 29.83           H
ATOM   3955  N   PHE A 312     127.062 134.623 159.671  1.00 30.60           N
ATOM   3956  CA  PHE A 312     125.945 134.698 158.727  1.00 30.60           C
ATOM   3957  C   PHE A 312     126.374 135.298 157.397  1.00 30.60           C
ATOM   3958  O   PHE A 312     125.992 134.802 156.332  1.00 30.60           O
ATOM   3959  CB  PHE A 312     124.770 135.487 159.297  1.00 30.60           C
ATOM   3960  CG  PHE A 312     124.024 134.764 160.354  1.00 30.60           C
ATOM   3961  CD1 PHE A 312     123.067 133.826 160.012  1.00 30.60           C
ATOM   3962  CD2 PHE A 312     124.277 134.998 161.677  1.00 30.60           C
ATOM   3963  CE1 PHE A 312     122.372 133.149 160.981  1.00 30.60           C
ATOM   3964  CE2 PHE A 312     123.599 134.327 162.639  1.00 30.60           C
ATOM   3965  CZ  PHE A 312     122.638 133.400 162.302  1.00 30.60           C
ATOM   3966  H   PHE A 312     126.954 135.046 160.412  1.00 30.60           H
ATOM   3967  HA  PHE A 312     125.631 133.797 158.552  1.00 30.60           H
ATOM   3968  HB2 PHE A 312     125.104 136.314 159.679  1.00 30.60           H
ATOM   3969  HB3 PHE A 312     124.149 135.685 158.578  1.00 30.60           H
ATOM   3970  HD1 PHE A 312     122.886 133.659 159.115  1.00 30.60           H
ATOM   3971  HD2 PHE A 312     124.918 135.623 161.916  1.00 30.60           H
ATOM   3972  HE1 PHE A 312     121.728 132.521 160.744  1.00 30.60           H
ATOM   3973  HE2 PHE A 312     123.787 134.505 163.523  1.00 30.60           H
ATOM   3974  HZ  PHE A 312     122.176 132.944 162.967  1.00 30.60           H
ATOM   3975  N   TRP A 313     127.145 136.383 157.430  1.00 30.78           N
ATOM   3976  CA  TRP A 313     127.513 137.023 156.173  1.00 30.78           C
ATOM   3977  C   TRP A 313     128.443 136.142 155.350  1.00 30.78           C
ATOM   3978  O   TRP A 313     128.328 136.097 154.120  1.00 30.78           O
ATOM   3979  CB  TRP A 313     128.136 138.388 156.445  1.00 30.78           C
ATOM   3980  CG  TRP A 313     127.086 139.413 156.689  1.00 30.78           C
ATOM   3981  CD1 TRP A 313     126.792 140.024 157.871  1.00 30.78           C
ATOM   3982  CD2 TRP A 313     126.150 139.916 155.732  1.00 30.78           C
ATOM   3983  NE1 TRP A 313     125.742 140.893 157.704  1.00 30.78           N
ATOM   3984  CE2 TRP A 313     125.330 140.844 156.398  1.00 30.78           C
ATOM   3985  CE3 TRP A 313     125.933 139.678 154.373  1.00 30.78           C
ATOM   3986  CZ2 TRP A 313     124.310 141.535 155.752  1.00 30.78           C
ATOM   3987  CZ3 TRP A 313     124.925 140.365 153.734  1.00 30.78           C
ATOM   3988  CH2 TRP A 313     124.123 141.280 154.423  1.00 30.78           C
ATOM   3989  H   TRP A 313     127.458 136.755 158.139  1.00 30.78           H
ATOM   3990  HA  TRP A 313     126.708 137.166 155.651  1.00 30.78           H
ATOM   3991  HB2 TRP A 313     128.699 138.333 157.233  1.00 30.78           H
ATOM   3992  HB3 TRP A 313     128.658 138.662 155.675  1.00 30.78           H
ATOM   3993  HD1 TRP A 313     127.241 139.879 158.672  1.00 30.78           H
ATOM   3994  HE1 TRP A 313     125.398 141.386 158.319  1.00 30.78           H
ATOM   3995  HE3 TRP A 313     126.462 139.071 153.907  1.00 30.78           H
ATOM   3996  HZ2 TRP A 313     123.777 142.146 156.207  1.00 30.78           H
ATOM   3997  HZ3 TRP A 313     124.771 140.214 152.829  1.00 30.78           H
ATOM   3998  HH2 TRP A 313     123.450 141.729 153.964  1.00 30.78           H
ATOM   3999  N   LEU A 314     129.348 135.420 156.008  1.00 25.47           N
ATOM   4000  CA  LEU A 314     130.185 134.460 155.302  1.00 25.47           C
ATOM   4001  C   LEU A 314     129.336 133.374 154.660  1.00 25.47           C
ATOM   4002  O   LEU A 314     129.593 132.965 153.522  1.00 25.47           O
ATOM   4003  CB  LEU A 314     131.202 133.852 156.267  1.00 25.47           C
ATOM   4004  CG  LEU A 314     132.159 132.809 155.690  1.00 25.47           C
ATOM   4005  CD1 LEU A 314     132.880 133.348 154.465  1.00 25.47           C
ATOM   4006  CD2 LEU A 314     133.155 132.374 156.750  1.00 25.47           C
ATOM   4007  H   LEU A 314     129.495 135.468 156.854  1.00 25.47           H
ATOM   4008  HA  LEU A 314     130.669 134.921 154.599  1.00 25.47           H
ATOM   4009  HB2 LEU A 314     131.745 134.571 156.627  1.00 25.47           H
ATOM   4010  HB3 LEU A 314     130.716 133.425 156.989  1.00 25.47           H
ATOM   4011  HG  LEU A 314     131.651 132.029 155.419  1.00 25.47           H
ATOM   4012 HD11 LEU A 314     133.573 132.721 154.207  1.00 25.47           H
ATOM   4013 HD12 LEU A 314     132.242 133.453 153.742  1.00 25.47           H
ATOM   4014 HD13 LEU A 314     133.276 134.206 154.685  1.00 25.47           H
ATOM   4015 HD21 LEU A 314     133.671 131.626 156.410  1.00 25.47           H
ATOM   4016 HD22 LEU A 314     133.744 133.117 156.954  1.00 25.47           H
ATOM   4017 HD23 LEU A 314     132.670 132.107 157.547  1.00 25.47           H
ATOM   4018  N   GLY A 315     128.315 132.895 155.372  1.00 23.40           N
ATOM   4019  CA  GLY A 315     127.413 131.924 154.777  1.00 23.40           C
ATOM   4020  C   GLY A 315     126.695 132.478 153.561  1.00 23.40           C
ATOM   4021  O   GLY A 315     126.590 131.814 152.527  1.00 23.40           O
ATOM   4022  H   GLY A 315     128.131 133.112 156.184  1.00 23.40           H
ATOM   4023  HA2 GLY A 315     127.915 131.138 154.506  1.00 23.40           H
ATOM   4024  HA3 GLY A 315     126.749 131.655 155.430  1.00 23.40           H
ATOM   4025  N   TYR A 316     126.193 133.708 153.670  1.00 24.61           N
ATOM   4026  CA  TYR A 316     125.508 134.326 152.540  1.00 24.61           C
ATOM   4027  C   TYR A 316     126.448 134.520 151.360  1.00 24.61           C
ATOM   4028  O   TYR A 316     126.009 134.495 150.204  1.00 24.61           O
ATOM   4029  CB  TYR A 316     124.912 135.675 152.943  1.00 24.61           C
ATOM   4030  CG  TYR A 316     123.798 135.605 153.961  1.00 24.61           C
ATOM   4031  CD1 TYR A 316     122.635 134.901 153.700  1.00 24.61           C
ATOM   4032  CD2 TYR A 316     123.899 136.272 155.172  1.00 24.61           C
ATOM   4033  CE1 TYR A 316     121.614 134.843 154.627  1.00 24.61           C
ATOM   4034  CE2 TYR A 316     122.886 136.220 156.103  1.00 24.61           C
ATOM   4035  CZ  TYR A 316     121.745 135.507 155.826  1.00 24.61           C
ATOM   4036  OH  TYR A 316     120.732 135.457 156.754  1.00 24.61           O
ATOM   4037  H   TYR A 316     126.236 134.198 154.376  1.00 24.61           H
ATOM   4038  HA  TYR A 316     124.783 133.748 152.255  1.00 24.61           H
ATOM   4039  HB2 TYR A 316     125.617 136.227 153.316  1.00 24.61           H
ATOM   4040  HB3 TYR A 316     124.554 136.097 152.147  1.00 24.61           H
ATOM   4041  HD1 TYR A 316     122.546 134.450 152.892  1.00 24.61           H
ATOM   4042  HD2 TYR A 316     124.670 136.754 155.364  1.00 24.61           H
ATOM   4043  HE1 TYR A 316     120.841 134.361 154.441  1.00 24.61           H
ATOM   4044  HE2 TYR A 316     122.972 136.669 156.914  1.00 24.61           H
ATOM   4045  HH  TYR A 316     120.945 135.898 157.436  1.00 24.61           H
ATOM   4046  N   LEU A 317     127.740 134.718 151.630  1.00 23.54           N
ATOM   4047  CA  LEU A 317     128.688 134.998 150.557  1.00 23.54           C
ATOM   4048  C   LEU A 317     128.719 133.884 149.519  1.00 23.54           C
ATOM   4049  O   LEU A 317     129.073 134.128 148.360  1.00 23.54           O
ATOM   4050  CB  LEU A 317     130.083 135.212 151.144  1.00 23.54           C
ATOM   4051  CG  LEU A 317     131.187 135.581 150.154  1.00 23.54           C
ATOM   4052  CD1 LEU A 317     130.887 136.911 149.482  1.00 23.54           C
ATOM   4053  CD2 LEU A 317     132.534 135.625 150.855  1.00 23.54           C
ATOM   4054  H   LEU A 317     128.087 134.696 152.417  1.00 23.54           H
ATOM   4055  HA  LEU A 317     128.420 135.816 150.110  1.00 23.54           H
ATOM   4056  HB2 LEU A 317     130.031 135.928 151.798  1.00 23.54           H
ATOM   4057  HB3 LEU A 317     130.355 134.393 151.587  1.00 23.54           H
ATOM   4058  HG  LEU A 317     131.234 134.902 149.464  1.00 23.54           H
ATOM   4059 HD11 LEU A 317     131.633 137.150 148.910  1.00 23.54           H
ATOM   4060 HD12 LEU A 317     130.080 136.824 148.951  1.00 23.54           H
ATOM   4061 HD13 LEU A 317     130.763 137.589 150.165  1.00 23.54           H
ATOM   4062 HD21 LEU A 317     133.218 135.860 150.209  1.00 23.54           H
ATOM   4063 HD22 LEU A 317     132.502 136.290 151.560  1.00 23.54           H
ATOM   4064 HD23 LEU A 317     132.722 134.751 151.232  1.00 23.54           H
ATOM   4065  N   ASN A 318     128.361 132.657 149.907  1.00 19.97           N
ATOM   4066  CA  ASN A 318     128.366 131.561 148.945  1.00 19.97           C
ATOM   4067  C   ASN A 318     127.371 131.800 147.819  1.00 19.97           C
ATOM   4068  O   ASN A 318     127.594 131.352 146.689  1.00 19.97           O
ATOM   4069  CB  ASN A 318     128.052 130.239 149.637  1.00 19.97           C
ATOM   4070  CG  ASN A 318     128.035 129.075 148.669  1.00 19.97           C
ATOM   4071  OD1 ASN A 318     126.973 128.584 148.291  1.00 19.97           O
ATOM   4072  ND2 ASN A 318     129.216 128.633 148.252  1.00 19.97           N
ATOM   4073  H   ASN A 318     128.117 132.440 150.703  1.00 19.97           H
ATOM   4074  HA  ASN A 318     129.250 131.490 148.555  1.00 19.97           H
ATOM   4075  HB2 ASN A 318     128.726 130.061 150.310  1.00 19.97           H
ATOM   4076  HB3 ASN A 318     127.176 130.298 150.050  1.00 19.97           H
ATOM   4077 HD21 ASN A 318     129.938 129.003 148.538  1.00 19.97           H
ATOM   4078 HD22 ASN A 318     129.258 127.975 147.701  1.00 19.97           H
ATOM   4079  N   SER A 319     126.271 132.498 148.104  1.00 23.82           N
ATOM   4080  CA  SER A 319     125.280 132.765 147.070  1.00 23.82           C
ATOM   4081  C   SER A 319     125.880 133.556 145.917  1.00 23.82           C
ATOM   4082  O   SER A 319     125.477 133.375 144.763  1.00 23.82           O
ATOM   4083  CB  SER A 319     124.100 133.520 147.672  1.00 23.82           C
ATOM   4084  OG  SER A 319     123.677 132.904 148.872  1.00 23.82           O
ATOM   4085  H   SER A 319     126.080 132.822 148.877  1.00 23.82           H
ATOM   4086  HA  SER A 319     124.952 131.922 146.719  1.00 23.82           H
ATOM   4087  HB2 SER A 319     124.370 134.432 147.861  1.00 23.82           H
ATOM   4088  HB3 SER A 319     123.366 133.513 147.039  1.00 23.82           H
ATOM   4089  HG  SER A 319     123.411 133.487 149.414  1.00 23.82           H
ATOM   4090  N   CYS A 320     126.832 134.440 146.209  1.00 24.63           N
ATOM   4091  CA  CYS A 320     127.534 135.185 145.173  1.00 24.63           C
ATOM   4092  C   CYS A 320     128.766 134.450 144.664  1.00 24.63           C
ATOM   4093  O   CYS A 320     129.155 134.634 143.506  1.00 24.63           O
ATOM   4094  CB  CYS A 320     127.945 136.559 145.707  1.00 24.63           C
ATOM   4095  SG  CYS A 320     126.629 137.435 146.582  1.00 24.63           S
ATOM   4096  H   CYS A 320     127.091 134.626 147.007  1.00 24.63           H
ATOM   4097  HA  CYS A 320     126.936 135.323 144.422  1.00 24.63           H
ATOM   4098  HB2 CYS A 320     128.685 136.445 146.324  1.00 24.63           H
ATOM   4099  HB3 CYS A 320     128.223 137.112 144.961  1.00 24.63           H
ATOM   4100  HG  CYS A 320     127.051 138.489 146.968  1.00 24.63           H
ATOM   4101  N   ILE A 321     129.385 133.622 145.507  1.00 20.38           N
ATOM   4102  CA  ILE A 321     130.571 132.881 145.087  1.00 20.38           C
ATOM   4103  C   ILE A 321     130.211 131.832 144.042  1.00 20.38           C
ATOM   4104  O   ILE A 321     130.984 131.575 143.112  1.00 20.38           O
ATOM   4105  CB  ILE A 321     131.258 132.243 146.308  1.00 20.38           C
ATOM   4106  CG1 ILE A 321     131.877 133.320 147.203  1.00 20.38           C
ATOM   4107  CG2 ILE A 321     132.315 131.246 145.863  1.00 20.38           C
ATOM   4108  CD1 ILE A 321     133.172 133.897 146.676  1.00 20.38           C
ATOM   4109  H   ILE A 321     129.141 133.473 146.318  1.00 20.38           H
ATOM   4110  HA  ILE A 321     131.198 133.500 144.681  1.00 20.38           H
ATOM   4111  HB  ILE A 321     130.587 131.767 146.820  1.00 20.38           H
ATOM   4112 HG12 ILE A 321     131.246 134.051 147.292  1.00 20.38           H
ATOM   4113 HG13 ILE A 321     132.057 132.935 148.074  1.00 20.38           H
ATOM   4114 HG21 ILE A 321     132.925 131.086 146.600  1.00 20.38           H
ATOM   4115 HG22 ILE A 321     131.883 130.416 145.608  1.00 20.38           H
ATOM   4116 HG23 ILE A 321     132.800 131.615 145.108  1.00 20.38           H
ATOM   4117 HD11 ILE A 321     133.383 134.700 147.177  1.00 20.38           H
ATOM   4118 HD12 ILE A 321     133.880 133.244 146.788  1.00 20.38           H
ATOM   4119 HD13 ILE A 321     133.065 134.115 145.737  1.00 20.38           H
ATOM   4120  N   ASN A 322     129.043 131.205 144.179  1.00 19.06           N
ATOM   4121  CA  ASN A 322     128.696 130.080 143.313  1.00 19.06           C
ATOM   4122  C   ASN A 322     128.745 130.425 141.831  1.00 19.06           C
ATOM   4123  O   ASN A 322     129.356 129.661 141.064  1.00 19.06           O
ATOM   4124  CB  ASN A 322     127.313 129.547 143.700  1.00 19.06           C
ATOM   4125  CG  ASN A 322     127.374 128.529 144.821  1.00 19.06           C
ATOM   4126  OD1 ASN A 322     128.418 128.335 145.444  1.00 19.06           O
ATOM   4127  ND2 ASN A 322     126.251 127.871 145.083  1.00 19.06           N
ATOM   4128  H   ASN A 322     128.441 131.409 144.759  1.00 19.06           H
ATOM   4129  HA  ASN A 322     129.337 129.368 143.464  1.00 19.06           H
ATOM   4130  HB2 ASN A 322     126.760 130.287 143.996  1.00 19.06           H
ATOM   4131  HB3 ASN A 322     126.911 129.120 142.928  1.00 19.06           H
ATOM   4132 HD21 ASN A 322     125.541 128.034 144.626  1.00 19.06           H
ATOM   4133 HD22 ASN A 322     126.234 127.283 145.710  1.00 19.06           H
ATOM   4134  N   PRO A 323     128.142 131.518 141.356  1.00 20.81           N
ATOM   4135  CA  PRO A 323     128.187 131.790 139.909  1.00 20.81           C
ATOM   4136  C   PRO A 323     129.594 131.964 139.367  1.00 20.81           C
ATOM   4137  O   PRO A 323     129.816 131.744 138.170  1.00 20.81           O
ATOM   4138  CB  PRO A 323     127.357 133.074 139.765  1.00 20.81           C
ATOM   4139  CG  PRO A 323     127.304 133.663 141.133  1.00 20.81           C
ATOM   4140  CD  PRO A 323     127.314 132.503 142.067  1.00 20.81           C
ATOM   4141  HA  PRO A 323     127.748 131.074 139.423  1.00 20.81           H
ATOM   4142  HB2 PRO A 323     127.797 133.680 139.148  1.00 20.81           H
ATOM   4143  HB3 PRO A 323     126.466 132.852 139.452  1.00 20.81           H
ATOM   4144  HG2 PRO A 323     128.081 134.225 141.276  1.00 20.81           H
ATOM   4145  HG3 PRO A 323     126.487 134.176 141.235  1.00 20.81           H
ATOM   4146  HD2 PRO A 323     127.717 132.758 142.908  1.00 20.81           H
ATOM   4147  HD3 PRO A 323     126.414 132.162 142.193  1.00 20.81           H
ATOM   4148  N   ILE A 324     130.553 132.362 140.204  1.00 19.54           N
ATOM   4149  CA  ILE A 324     131.936 132.468 139.749  1.00 19.54           C
ATOM   4150  C   ILE A 324     132.499 131.090 139.427  1.00 19.54           C
ATOM   4151  O   ILE A 324     133.366 130.947 138.557  1.00 19.54           O
ATOM   4152  CB  ILE A 324     132.795 133.185 140.806  1.00 19.54           C
ATOM   4153  CG1 ILE A 324     132.267 134.599 141.057  1.00 19.54           C
ATOM   4154  CG2 ILE A 324     134.254 133.222 140.365  1.00 19.54           C
ATOM   4155  CD1 ILE A 324     133.013 135.341 142.148  1.00 19.54           C
ATOM   4156  H   ILE A 324     130.430 132.573 141.029  1.00 19.54           H
ATOM   4157  HA  ILE A 324     131.959 132.997 138.936  1.00 19.54           H
ATOM   4158  HB  ILE A 324     132.739 132.686 141.636  1.00 19.54           H
ATOM   4159 HG12 ILE A 324     132.349 135.114 140.239  1.00 19.54           H
ATOM   4160 HG13 ILE A 324     131.335 134.546 141.321  1.00 19.54           H
ATOM   4161 HG21 ILE A 324     134.763 133.772 140.979  1.00 19.54           H
ATOM   4162 HG22 ILE A 324     134.612 132.320 140.368  1.00 19.54           H
ATOM   4163 HG23 ILE A 324     134.302 133.594 139.471  1.00 19.54           H
ATOM   4164 HD11 ILE A 324     132.483 136.097 142.440  1.00 19.54           H
ATOM   4165 HD12 ILE A 324     133.164 134.737 142.893  1.00 19.54           H
ATOM   4166 HD13 ILE A 324     133.863 135.649 141.797  1.00 19.54           H
ATOM   4167  N   ILE A 325     132.033 130.059 140.132  1.00 15.63           N
ATOM   4168  CA  ILE A 325     132.654 128.743 140.028  1.00 15.63           C
ATOM   4169  C   ILE A 325     132.387 128.123 138.662  1.00 15.63           C
ATOM   4170  O   ILE A 325     133.255 127.451 138.092  1.00 15.63           O
ATOM   4171  CB  ILE A 325     132.161 127.832 141.167  1.00 15.63           C
ATOM   4172  CG1 ILE A 325     132.493 128.449 142.529  1.00 15.63           C
ATOM   4173  CG2 ILE A 325     132.779 126.452 141.046  1.00 15.63           C
ATOM   4174  CD1 ILE A 325     133.976 128.649 142.785  1.00 15.63           C
ATOM   4175  H   ILE A 325     131.364 130.096 140.673  1.00 15.63           H
ATOM   4176  HA  ILE A 325     133.614 128.842 140.112  1.00 15.63           H
ATOM   4177  HB  ILE A 325     131.197 127.745 141.095  1.00 15.63           H
ATOM   4178 HG12 ILE A 325     132.063 129.316 142.594  1.00 15.63           H
ATOM   4179 HG13 ILE A 325     132.154 127.864 143.224  1.00 15.63           H
ATOM   4180 HG21 ILE A 325     132.603 125.958 141.862  1.00 15.63           H
ATOM   4181 HG22 ILE A 325     132.383 125.989 140.291  1.00 15.63           H
ATOM   4182 HG23 ILE A 325     133.736 126.544 140.916  1.00 15.63           H
ATOM   4183 HD11 ILE A 325     134.089 129.096 143.638  1.00 15.63           H
ATOM   4184 HD12 ILE A 325     134.416 127.785 142.803  1.00 15.63           H
ATOM   4185 HD13 ILE A 325     134.355 129.199 142.083  1.00 15.63           H
ATOM   4186  N   TYR A 326     131.186 128.319 138.122  1.00 18.74           N
ATOM   4187  CA  TYR A 326     130.834 127.648 136.872  1.00 18.74           C
ATOM   4188  C   TYR A 326     131.731 128.067 135.715  1.00 18.74           C
ATOM   4189  O   TYR A 326     132.226 127.180 134.998  1.00 18.74           O
ATOM   4190  CB  TYR A 326     129.353 127.884 136.558  1.00 18.74           C
ATOM   4191  CG  TYR A 326     128.424 127.460 137.672  1.00 18.74           C
ATOM   4192  CD1 TYR A 326     128.453 126.167 138.172  1.00 18.74           C
ATOM   4193  CD2 TYR A 326     127.522 128.355 138.225  1.00 18.74           C
ATOM   4194  CE1 TYR A 326     127.608 125.777 139.188  1.00 18.74           C
ATOM   4195  CE2 TYR A 326     126.673 127.975 139.242  1.00 18.74           C
ATOM   4196  CZ  TYR A 326     126.720 126.685 139.721  1.00 18.74           C
ATOM   4197  OH  TYR A 326     125.873 126.304 140.736  1.00 18.74           O
ATOM   4198  H   TYR A 326     130.570 128.822 138.450  1.00 18.74           H
ATOM   4199  HA  TYR A 326     130.954 126.694 136.996  1.00 18.74           H
ATOM   4200  HB2 TYR A 326     129.194 128.822 136.392  1.00 18.74           H
ATOM   4201  HB3 TYR A 326     129.119 127.370 135.770  1.00 18.74           H
ATOM   4202  HD1 TYR A 326     129.052 125.552 137.814  1.00 18.74           H
ATOM   4203  HD2 TYR A 326     127.488 129.227 137.904  1.00 18.74           H
ATOM   4204  HE1 TYR A 326     127.638 124.906 139.513  1.00 18.74           H
ATOM   4205  HE2 TYR A 326     126.072 128.586 139.603  1.00 18.74           H
ATOM   4206  HH  TYR A 326     125.391 126.951 140.967  1.00 18.74           H
ATOM   4207  N   PRO A 327     131.987 129.356 135.467  1.00 21.97           N
ATOM   4208  CA  PRO A 327     132.928 129.692 134.386  1.00 21.97           C
ATOM   4209  C   PRO A 327     134.368 129.357 134.725  1.00 21.97           C
ATOM   4210  O   PRO A 327     135.104 128.861 133.863  1.00 21.97           O
ATOM   4211  CB  PRO A 327     132.726 131.204 134.199  1.00 21.97           C
ATOM   4212  CG  PRO A 327     131.444 131.523 134.885  1.00 21.97           C
ATOM   4213  CD  PRO A 327     131.355 130.564 136.018  1.00 21.97           C
ATOM   4214  HA  PRO A 327     132.678 129.234 133.569  1.00 21.97           H
ATOM   4215  HB2 PRO A 327     133.462 131.685 134.610  1.00 21.97           H
ATOM   4216  HB3 PRO A 327     132.668 131.411 133.253  1.00 21.97           H
ATOM   4217  HG2 PRO A 327     131.463 132.437 135.208  1.00 21.97           H
ATOM   4218  HG3 PRO A 327     130.706 131.390 134.269  1.00 21.97           H
ATOM   4219  HD2 PRO A 327     131.857 130.895 136.776  1.00 21.97           H
ATOM   4220  HD3 PRO A 327     130.430 130.409 136.247  1.00 21.97           H
ATOM   4221  N   CYS A 328     134.793 129.611 135.963  1.00 20.62           N
ATOM   4222  CA  CYS A 328     136.181 129.396 136.349  1.00 20.62           C
ATOM   4223  C   CYS A 328     136.555 127.923 136.444  1.00 20.62           C
ATOM   4224  O   CYS A 328     137.743 127.618 136.589  1.00 20.62           O
ATOM   4225  CB  CYS A 328     136.458 130.076 137.690  1.00 20.62           C
ATOM   4226  SG  CYS A 328     136.308 131.875 137.652  1.00 20.62           S
ATOM   4227  H   CYS A 328     134.294 129.908 136.597  1.00 20.62           H
ATOM   4228  HA  CYS A 328     136.757 129.805 135.684  1.00 20.62           H
ATOM   4229  HB2 CYS A 328     135.825 129.742 138.345  1.00 20.62           H
ATOM   4230  HB3 CYS A 328     137.362 129.861 137.968  1.00 20.62           H
ATOM   4231  HG  CYS A 328     136.537 132.310 138.747  1.00 20.62           H
ATOM   4232  N   SER A 329     135.586 127.007 136.372  1.00 17.44           N
ATOM   4233  CA  SER A 329     135.864 125.582 136.501  1.00 17.44           C
ATOM   4234  C   SER A 329     135.189 124.745 135.421  1.00 17.44           C
ATOM   4235  O   SER A 329     135.220 123.512 135.504  1.00 17.44           O
ATOM   4236  CB  SER A 329     135.433 125.079 137.883  1.00 17.44           C
ATOM   4237  OG  SER A 329     136.221 125.666 138.903  1.00 17.44           O
ATOM   4238  H   SER A 329     134.754 127.189 136.248  1.00 17.44           H
ATOM   4239  HA  SER A 329     136.820 125.441 136.423  1.00 17.44           H
ATOM   4240  HB2 SER A 329     134.503 125.311 138.028  1.00 17.44           H
ATOM   4241  HB3 SER A 329     135.543 124.116 137.916  1.00 17.44           H
ATOM   4242  HG  SER A 329     135.925 125.445 139.657  1.00 17.44           H
ATOM   4243  N   SER A 330     134.585 125.373 134.415  1.00 22.42           N
ATOM   4244  CA  SER A 330     133.959 124.636 133.319  1.00 22.42           C
ATOM   4245  C   SER A 330     134.053 125.493 132.067  1.00 22.42           C
ATOM   4246  O   SER A 330     133.345 126.498 131.949  1.00 22.42           O
ATOM   4247  CB  SER A 330     132.509 124.290 133.642  1.00 22.42           C
ATOM   4248  OG  SER A 330     131.907 123.579 132.576  1.00 22.42           O
ATOM   4249  H   SER A 330     134.523 126.227 134.341  1.00 22.42           H
ATOM   4250  HA  SER A 330     134.445 123.811 133.164  1.00 22.42           H
ATOM   4251  HB2 SER A 330     132.487 123.740 134.440  1.00 22.42           H
ATOM   4252  HB3 SER A 330     132.015 125.109 133.794  1.00 22.42           H
ATOM   4253  HG  SER A 330     131.117 123.377 132.775  1.00 22.42           H
ATOM   4254  N   GLN A 331     134.921 125.093 131.135  1.00 28.02           N
ATOM   4255  CA  GLN A 331     135.120 125.883 129.924  1.00 28.02           C
ATOM   4256  C   GLN A 331     133.826 126.040 129.139  1.00 28.02           C
ATOM   4257  O   GLN A 331     133.612 127.074 128.497  1.00 28.02           O
ATOM   4258  CB  GLN A 331     136.199 125.244 129.047  1.00 28.02           C
ATOM   4259  CG  GLN A 331     137.477 124.831 129.782  1.00 28.02           C
ATOM   4260  CD  GLN A 331     137.740 125.647 131.036  1.00 28.02           C
ATOM   4261  OE1 GLN A 331     137.711 126.877 131.008  1.00 28.02           O
ATOM   4262  NE2 GLN A 331     137.998 124.962 132.145  1.00 28.02           N
ATOM   4263  H   GLN A 331     135.395 124.378 131.180  1.00 28.02           H
ATOM   4264  HA  GLN A 331     135.422 126.771 130.173  1.00 28.02           H
ATOM   4265  HB2 GLN A 331     135.829 124.447 128.636  1.00 28.02           H
ATOM   4266  HB3 GLN A 331     136.451 125.877 128.357  1.00 28.02           H
ATOM   4267  HG2 GLN A 331     137.402 123.900 130.043  1.00 28.02           H
ATOM   4268  HG3 GLN A 331     138.233 124.948 129.186  1.00 28.02           H
ATOM   4269 HE21 GLN A 331     138.009 124.103 132.126  1.00 28.02           H
ATOM   4270 HE22 GLN A 331     138.153 125.379 132.881  1.00 28.02           H
ATOM   4271  N   GLU A 332     132.955 125.030 129.170  1.00 26.74           N
ATOM   4272  CA  GLU A 332     131.661 125.154 128.507  1.00 26.74           C
ATOM   4273  C   GLU A 332     130.846 126.285 129.119  1.00 26.74           C
ATOM   4274  O   GLU A 332     130.252 127.101 128.403  1.00 26.74           O
ATOM   4275  CB  GLU A 332     130.901 123.830 128.596  1.00 26.74           C
ATOM   4276  CG  GLU A 332     129.939 123.589 127.444  1.00 26.74           C
ATOM   4277  CD  GLU A 332     130.642 123.130 126.180  1.00 26.74           C
ATOM   4278  OE1 GLU A 332     131.743 122.551 126.283  1.00 26.74           O
ATOM   4279  OE2 GLU A 332     130.090 123.348 125.080  1.00 26.74           O
ATOM   4280  H   GLU A 332     133.087 124.276 129.563  1.00 26.74           H
ATOM   4281  HA  GLU A 332     131.804 125.357 127.569  1.00 26.74           H
ATOM   4282  HB2 GLU A 332     131.541 123.102 128.609  1.00 26.74           H
ATOM   4283  HB3 GLU A 332     130.384 123.825 129.417  1.00 26.74           H
ATOM   4284  HG2 GLU A 332     129.305 122.901 127.701  1.00 26.74           H
ATOM   4285  HG3 GLU A 332     129.471 124.415 127.245  1.00 26.74           H
ATOM   4286  N   PHE A 333     130.815 126.357 130.452  1.00 23.28           N
ATOM   4287  CA  PHE A 333     130.097 127.442 131.110  1.00 23.28           C
ATOM   4288  C   PHE A 333     130.757 128.786 130.836  1.00 23.28           C
ATOM   4289  O   PHE A 333     130.069 129.802 130.704  1.00 23.28           O
ATOM   4290  CB  PHE A 333     130.010 127.188 132.614  1.00 23.28           C
ATOM   4291  CG  PHE A 333     128.794 126.410 133.026  1.00 23.28           C
ATOM   4292  CD1 PHE A 333     127.545 127.007 133.031  1.00 23.28           C
ATOM   4293  CD2 PHE A 333     128.898 125.086 133.413  1.00 23.28           C
ATOM   4294  CE1 PHE A 333     126.425 126.298 133.411  1.00 23.28           C
ATOM   4295  CE2 PHE A 333     127.780 124.372 133.794  1.00 23.28           C
ATOM   4296  CZ  PHE A 333     126.542 124.979 133.793  1.00 23.28           C
ATOM   4297  H   PHE A 333     131.196 125.800 130.985  1.00 23.28           H
ATOM   4298  HA  PHE A 333     129.193 127.478 130.760  1.00 23.28           H
ATOM   4299  HB2 PHE A 333     130.792 126.688 132.892  1.00 23.28           H
ATOM   4300  HB3 PHE A 333     129.985 128.041 133.074  1.00 23.28           H
ATOM   4301  HD1 PHE A 333     127.460 127.897 132.774  1.00 23.28           H
ATOM   4302  HD2 PHE A 333     129.731 124.672 133.415  1.00 23.28           H
ATOM   4303  HE1 PHE A 333     125.591 126.710 133.409  1.00 23.28           H
ATOM   4304  HE2 PHE A 333     127.862 123.482 134.051  1.00 23.28           H
ATOM   4305  HZ  PHE A 333     125.788 124.499 134.049  1.00 23.28           H
ATOM   4306  N   LYS A 334     132.089 128.818 130.757  1.00 24.85           N
ATOM   4307  CA  LYS A 334     132.771 130.065 130.426  1.00 24.85           C
ATOM   4308  C   LYS A 334     132.367 130.550 129.040  1.00 24.85           C
ATOM   4309  O   LYS A 334     132.077 131.736 128.843  1.00 24.85           O
ATOM   4310  CB  LYS A 334     134.286 129.873 130.510  1.00 24.85           C
ATOM   4311  CG  LYS A 334     135.062 131.169 130.688  1.00 24.85           C
ATOM   4312  CD  LYS A 334     136.392 130.941 131.392  1.00 24.85           C
ATOM   4313  CE  LYS A 334     136.941 132.235 131.971  1.00 24.85           C
ATOM   4314  NZ  LYS A 334     138.078 131.998 132.901  1.00 24.85           N
ATOM   4315  H   LYS A 334     132.609 128.146 130.889  1.00 24.85           H
ATOM   4316  HA  LYS A 334     132.516 130.745 131.068  1.00 24.85           H
ATOM   4317  HB2 LYS A 334     134.484 129.299 131.267  1.00 24.85           H
ATOM   4318  HB3 LYS A 334     134.593 129.453 129.691  1.00 24.85           H
ATOM   4319  HG2 LYS A 334     135.243 131.554 129.816  1.00 24.85           H
ATOM   4320  HG3 LYS A 334     134.538 131.785 131.223  1.00 24.85           H
ATOM   4321  HD2 LYS A 334     136.268 130.313 132.120  1.00 24.85           H
ATOM   4322  HD3 LYS A 334     137.036 130.595 130.755  1.00 24.85           H
ATOM   4323  HE2 LYS A 334     137.256 132.799 131.247  1.00 24.85           H
ATOM   4324  HE3 LYS A 334     136.238 132.687 132.465  1.00 24.85           H
ATOM   4325  HZ1 LYS A 334     138.373 132.772 133.225  1.00 24.85           H
ATOM   4326  HZ2 LYS A 334     137.815 131.483 133.578  1.00 24.85           H
ATOM   4327  HZ3 LYS A 334     138.743 131.592 132.470  1.00 24.85           H
ATOM   4328  N   LYS A 335     132.335 129.640 128.065  1.00 26.64           N
ATOM   4329  CA  LYS A 335     131.912 130.014 126.720  1.00 26.64           C
ATOM   4330  C   LYS A 335     130.463 130.483 126.711  1.00 26.64           C
ATOM   4331  O   LYS A 335     130.125 131.468 126.043  1.00 26.64           O
ATOM   4332  CB  LYS A 335     132.096 128.834 125.766  1.00 26.64           C
ATOM   4333  CG  LYS A 335     133.539 128.584 125.355  1.00 26.64           C
ATOM   4334  CD  LYS A 335     133.799 127.119 125.007  1.00 26.64           C
ATOM   4335  CE  LYS A 335     132.792 126.564 124.004  1.00 26.64           C
ATOM   4336  NZ  LYS A 335     132.943 125.093 123.827  1.00 26.64           N
ATOM   4337  H   LYS A 335     132.550 128.812 128.156  1.00 26.64           H
ATOM   4338  HA  LYS A 335     132.467 130.745 126.405  1.00 26.64           H
ATOM   4339  HB2 LYS A 335     131.769 128.031 126.200  1.00 26.64           H
ATOM   4340  HB3 LYS A 335     131.584 129.003 124.959  1.00 26.64           H
ATOM   4341  HG2 LYS A 335     133.744 129.120 124.573  1.00 26.64           H
ATOM   4342  HG3 LYS A 335     134.125 128.827 126.089  1.00 26.64           H
ATOM   4343  HD2 LYS A 335     134.684 127.039 124.619  1.00 26.64           H
ATOM   4344  HD3 LYS A 335     133.741 126.587 125.816  1.00 26.64           H
ATOM   4345  HE2 LYS A 335     131.888 126.728 124.314  1.00 26.64           H
ATOM   4346  HE3 LYS A 335     132.932 126.988 123.143  1.00 26.64           H
ATOM   4347  HZ1 LYS A 335     132.341 124.793 123.245  1.00 26.64           H
ATOM   4348  HZ2 LYS A 335     133.758 124.906 123.522  1.00 26.64           H
ATOM   4349  HZ3 LYS A 335     132.824 124.679 124.606  1.00 26.64           H
ATOM   4350  N   ALA A 336     129.590 129.784 127.441  1.00 28.16           N
ATOM   4351  CA  ALA A 336     128.188 130.183 127.488  1.00 28.16           C
ATOM   4352  C   ALA A 336     128.031 131.569 128.101  1.00 28.16           C
ATOM   4353  O   ALA A 336     127.264 132.397 127.596  1.00 28.16           O
ATOM   4354  CB  ALA A 336     127.378 129.152 128.272  1.00 28.16           C
ATOM   4355  H   ALA A 336     129.783 129.088 127.908  1.00 28.16           H
ATOM   4356  HA  ALA A 336     127.835 130.213 126.586  1.00 28.16           H
ATOM   4357  HB1 ALA A 336     126.440 129.392 128.230  1.00 28.16           H
ATOM   4358  HB2 ALA A 336     127.514 128.278 127.875  1.00 28.16           H
ATOM   4359  HB3 ALA A 336     127.682 129.147 129.194  1.00 28.16           H
ATOM   4360  N   PHE A 337     128.754 131.840 129.189  1.00 26.13           N
ATOM   4361  CA  PHE A 337     128.700 133.159 129.809  1.00 26.13           C
ATOM   4362  C   PHE A 337     129.217 134.231 128.861  1.00 26.13           C
ATOM   4363  O   PHE A 337     128.639 135.319 128.764  1.00 26.13           O
ATOM   4364  CB  PHE A 337     129.512 133.162 131.104  1.00 26.13           C
ATOM   4365  CG  PHE A 337     128.744 132.692 132.305  1.00 26.13           C
ATOM   4366  CD1 PHE A 337     127.865 131.628 132.211  1.00 26.13           C
ATOM   4367  CD2 PHE A 337     128.902 133.316 133.530  1.00 26.13           C
ATOM   4368  CE1 PHE A 337     127.160 131.195 133.316  1.00 26.13           C
ATOM   4369  CE2 PHE A 337     128.201 132.887 134.637  1.00 26.13           C
ATOM   4370  CZ  PHE A 337     127.329 131.825 134.529  1.00 26.13           C
ATOM   4371  H   PHE A 337     129.277 131.282 129.582  1.00 26.13           H
ATOM   4372  HA  PHE A 337     127.781 133.368 130.033  1.00 26.13           H
ATOM   4373  HB2 PHE A 337     130.277 132.576 130.994  1.00 26.13           H
ATOM   4374  HB3 PHE A 337     129.814 134.067 131.281  1.00 26.13           H
ATOM   4375  HD1 PHE A 337     127.748 131.198 131.395  1.00 26.13           H
ATOM   4376  HD2 PHE A 337     129.490 134.033 133.609  1.00 26.13           H
ATOM   4377  HE1 PHE A 337     126.572 130.478 133.241  1.00 26.13           H
ATOM   4378  HE2 PHE A 337     128.315 133.314 135.456  1.00 26.13           H
ATOM   4379  HZ  PHE A 337     126.854 131.536 135.274  1.00 26.13           H
ATOM   4380  N   GLN A 338     130.313 133.944 128.155  1.00 27.08           N
ATOM   4381  CA  GLN A 338     130.867 134.926 127.232  1.00 27.08           C
ATOM   4382  C   GLN A 338     129.893 135.233 126.102  1.00 27.08           C
ATOM   4383  O   GLN A 338     129.723 136.397 125.720  1.00 27.08           O
ATOM   4384  CB  GLN A 338     132.198 134.424 126.673  1.00 27.08           C
ATOM   4385  CG  GLN A 338     133.364 134.583 127.634  1.00 27.08           C
ATOM   4386  CD  GLN A 338     134.606 133.848 127.173  1.00 27.08           C
ATOM   4387  OE1 GLN A 338     134.592 133.162 126.152  1.00 27.08           O
ATOM   4388  NE2 GLN A 338     135.689 133.987 127.928  1.00 27.08           N
ATOM   4389  H   GLN A 338     130.745 133.201 128.194  1.00 27.08           H
ATOM   4390  HA  GLN A 338     131.037 135.751 127.713  1.00 27.08           H
ATOM   4391  HB2 GLN A 338     132.112 133.481 126.462  1.00 27.08           H
ATOM   4392  HB3 GLN A 338     132.407 134.923 125.867  1.00 27.08           H
ATOM   4393  HG2 GLN A 338     133.584 135.525 127.711  1.00 27.08           H
ATOM   4394  HG3 GLN A 338     133.110 134.229 128.500  1.00 27.08           H
ATOM   4395 HE21 GLN A 338     135.660 134.475 128.636  1.00 27.08           H
ATOM   4396 HE22 GLN A 338     136.419 133.590 127.709  1.00 27.08           H
ATOM   4397  N   ASN A 339     129.239 134.207 125.556  1.00 29.09           N
ATOM   4398  CA  ASN A 339     128.358 134.415 124.413  1.00 29.09           C
ATOM   4399  C   ASN A 339     126.946 134.832 124.805  1.00 29.09           C
ATOM   4400  O   ASN A 339     126.162 135.189 123.918  1.00 29.09           O
ATOM   4401  CB  ASN A 339     128.294 133.152 123.549  1.00 29.09           C
ATOM   4402  CG  ASN A 339     127.892 131.925 124.333  1.00 29.09           C
ATOM   4403  OD1 ASN A 339     126.875 131.921 125.026  1.00 29.09           O
ATOM   4404  ND2 ASN A 339     128.687 130.867 124.222  1.00 29.09           N
ATOM   4405  H   ASN A 339     129.290 133.393 125.828  1.00 29.09           H
ATOM   4406  HA  ASN A 339     128.729 135.124 123.864  1.00 29.09           H
ATOM   4407  HB2 ASN A 339     127.640 133.284 122.844  1.00 29.09           H
ATOM   4408  HB3 ASN A 339     129.169 132.988 123.163  1.00 29.09           H
ATOM   4409 HD21 ASN A 339     129.388 130.907 123.727  1.00 29.09           H
ATOM   4410 HD22 ASN A 339     128.502 130.142 124.646  1.00 29.09           H
ATOM   4411  N   VAL A 340     126.595 134.795 126.089  1.00 28.35           N
ATOM   4412  CA  VAL A 340     125.299 135.321 126.509  1.00 28.35           C
ATOM   4413  C   VAL A 340     125.408 136.781 126.944  1.00 28.35           C
ATOM   4414  O   VAL A 340     124.410 137.508 126.918  1.00 28.35           O
ATOM   4415  CB  VAL A 340     124.694 134.466 127.636  1.00 28.35           C
ATOM   4416  CG1 VAL A 340     125.545 134.547 128.891  1.00 28.35           C
ATOM   4417  CG2 VAL A 340     123.263 134.901 127.925  1.00 28.35           C
ATOM   4418  H   VAL A 340     127.079 134.477 126.723  1.00 28.35           H
ATOM   4419  HA  VAL A 340     124.687 135.285 125.758  1.00 28.35           H
ATOM   4420  HB  VAL A 340     124.672 133.539 127.350  1.00 28.35           H
ATOM   4421 HG11 VAL A 340     125.268 133.849 129.506  1.00 28.35           H
ATOM   4422 HG12 VAL A 340     126.473 134.425 128.650  1.00 28.35           H
ATOM   4423 HG13 VAL A 340     125.422 135.418 129.301  1.00 28.35           H
ATOM   4424 HG21 VAL A 340     122.873 134.289 128.568  1.00 28.35           H
ATOM   4425 HG22 VAL A 340     123.272 135.800 128.290  1.00 28.35           H
ATOM   4426 HG23 VAL A 340     122.754 134.883 127.100  1.00 28.35           H
ATOM   4427  N   LEU A 341     126.595 137.225 127.344  1.00 27.59           N
ATOM   4428  CA  LEU A 341     126.798 138.610 127.751  1.00 27.59           C
ATOM   4429  C   LEU A 341     126.820 139.530 126.535  1.00 27.59           C
ATOM   4430  O   LEU A 341     125.896 140.314 126.320  1.00 27.59           O
ATOM   4431  CB  LEU A 341     128.103 138.751 128.539  1.00 27.59           C
ATOM   4432  CG  LEU A 341     128.041 138.433 130.035  1.00 27.59           C
ATOM   4433  CD1 LEU A 341     129.432 138.496 130.644  1.00 27.59           C
ATOM   4434  CD2 LEU A 341     127.100 139.382 130.760  1.00 27.59           C
ATOM   4435  H   LEU A 341     127.304 136.741 127.389  1.00 27.59           H
ATOM   4436  HA  LEU A 341     126.063 138.884 128.320  1.00 27.59           H
ATOM   4437  HB2 LEU A 341     128.760 138.155 128.146  1.00 27.59           H
ATOM   4438  HB3 LEU A 341     128.410 139.667 128.453  1.00 27.59           H
ATOM   4439  HG  LEU A 341     127.704 137.531 130.151  1.00 27.59           H
ATOM   4440 HD11 LEU A 341     129.371 138.300 131.592  1.00 27.59           H
ATOM   4441 HD12 LEU A 341     129.998 137.840 130.207  1.00 27.59           H
ATOM   4442 HD13 LEU A 341     129.794 139.386 130.512  1.00 27.59           H
ATOM   4443 HD21 LEU A 341     127.238 139.293 131.716  1.00 27.59           H
ATOM   4444 HD22 LEU A 341     127.293 140.291 130.481  1.00 27.59           H
ATOM   4445 HD23 LEU A 341     126.184 139.155 130.535  1.00 27.59           H
TER
HETATM 4446  C01 LIG A   1     119.904 126.578 161.552  1.00 34.22      A    C
HETATM 4447  C03 LIG A   1     118.791 128.273 160.403  1.00 34.22      A    C
HETATM 4448  C04 LIG A   1     119.436 128.962 159.380  1.00 34.22      A    C
HETATM 4449  C05 LIG A   1     119.250 130.329 159.238  1.00 34.22      A    C
HETATM 4450  C06 LIG A   1     118.392 131.021 160.147  1.00 34.22      A    C
HETATM 4451  C07 LIG A   1     117.767 130.354 161.140  1.00 34.22      A    C
HETATM 4452  C08 LIG A   1     117.960 128.949 161.286  1.00 34.22      A    C
HETATM 4453  C09 LIG A   1     116.931 131.087 162.009  1.00 34.22      A    C
HETATM 4454  C11 LIG A   1     117.414 133.031 160.838  1.00 34.22      A    C
HETATM 4455  C14 LIG A   1     116.184 135.281 161.309  1.00 34.22      A    C
HETATM 4456  C15 LIG A   1     116.678 136.602 161.895  1.00 34.22      A    C
HETATM 4457  C17 LIG A   1     118.187 136.718 160.163  1.00 34.22      A    C
HETATM 4458  C18 LIG A   1     118.155 135.253 159.766  1.00 34.22      A    C
HETATM 4459  C19 LIG A   1     119.041 137.181 162.536  1.00 34.22      A    C
HETATM 4460  C21 LIG A   1     120.521 137.439 162.157  1.00 34.22      A    C
HETATM 4461  C22 LIG A   1     121.376 136.614 163.101  1.00 34.22      A    C
HETATM 4462  C24 LIG A   1     121.282 138.398 164.624  1.00 34.22      A    C
HETATM 4463  C25 LIG A   1     121.551 138.902 165.925  1.00 34.22      A    C
HETATM 4464  C26 LIG A   1     121.613 140.280 166.141  1.00 34.22      A    C
HETATM 4465  C27 LIG A   1     121.405 141.168 165.069  1.00 34.22      A    C
HETATM 4466  C28 LIG A   1     121.141 140.671 163.790  1.00 34.22      A    C
HETATM 4467  C29 LIG A   1     121.076 139.274 163.565  1.00 34.22      A    C
HETATM 4468  C33 LIG A   1     119.588 127.490 157.571  1.00 34.22      A    C
HETATM 4469  N10 LIG A   1     116.775 132.395 161.840  1.00 34.22      A    N
HETATM 4470  N12 LIG A   1     118.212 132.363 160.001  1.00 34.22      A    N
HETATM 4471  N13 LIG A   1     117.252 134.457 160.653  1.00 34.22      A    N
HETATM 4472  N16 LIG A   1     118.015 136.852 161.552  1.00 34.22      A    N
HETATM 4473  N31 LIG A   1     116.240 130.407 163.088  1.00 34.22      A    N
HETATM 4474  O02 LIG A   1     118.980 126.895 160.554  1.00 34.22      A    O
HETATM 4475  O20 LIG A   1     118.733 137.248 163.676  1.00 34.22      A    O
HETATM 4476  O23 LIG A   1     121.228 136.984 164.430  1.00 34.22      A    O
HETATM 4477  O30 LIG A   1     120.799 138.812 162.238  1.00 34.22      A    O
HETATM 4478  O32 LIG A   1     120.275 128.277 158.497  1.00 34.22      A    O
HETATM 4479 H011 LIG A   1     120.063 125.505 161.571  1.00 34.22      A    H
HETATM 4480 H012 LIG A   1     120.844 127.082 161.349  1.00 34.22      A    H
HETATM 4481 H013 LIG A   1     119.521 126.903 162.516  1.00 34.22      A    H
HETATM 4482 H051 LIG A   1     119.750 130.868 158.443  1.00 34.22      A    H
HETATM 4483 H081 LIG A   1     117.460 128.409 162.081  1.00 34.22      A    H
HETATM 4484 H141 LIG A   1     115.730 134.699 162.105  1.00 34.22      A    H
HETATM 4485 H142 LIG A   1     115.429 135.507 160.563  1.00 34.22      A    H
HETATM 4486 H151 LIG A   1     116.058 137.407 161.517  1.00 34.22      A    H
HETATM 4487 H152 LIG A   1     116.587 136.558 162.975  1.00 34.22      A    H
HETATM 4488 H171 LIG A   1     117.359 137.205 159.665  1.00 34.22      A    H
HETATM 4489 H172 LIG A   1     119.117 137.170 159.840  1.00 34.22      A    H
HETATM 4490 H181 LIG A   1     117.800 135.176 158.744  1.00 34.22      A    H
HETATM 4491 H182 LIG A   1     119.160 134.849 159.830  1.00 34.22      A    H
HETATM 4492 H211 LIG A   1     120.715 137.103 161.151  1.00 34.22      A    H
HETATM 4493 H221 LIG A   1     122.416 136.751 162.828  1.00 34.22      A    H
HETATM 4494 H222 LIG A   1     121.071 135.578 163.007  1.00 34.22      A    H
HETATM 4495 H251 LIG A   1     121.712 138.217 166.747  1.00 34.22      A    H
HETATM 4496 H261 LIG A   1     121.819 140.664 167.132  1.00 34.22      A    H
HETATM 4497 H271 LIG A   1     121.452 142.235 165.235  1.00 34.22      A    H
HETATM 4498 H281 LIG A   1     120.981 141.352 162.966  1.00 34.22      A    H
HETATM 4499 H311 LIG A   1     116.764 129.930 163.797  1.00 34.22      A    H
HETATM 4500 H312 LIG A   1     115.240 130.414 163.124  1.00 34.22      A    H
HETATM 4501 H331 LIG A   1     118.985 128.131 156.936  1.00 34.22      A    H
HETATM 4502 H332 LIG A   1     118.942 126.791 158.092  1.00 34.22      A    H
HETATM 4503 H333 LIG A   1     120.297 126.936 156.966  1.00 34.22      A    H
END
